# Supplementary material for: Convergent and Divergent Age Patterning of Gut Microbiota Diversity in Humans and Nonhuman Primates
Source: mSystems. 2022 Jun 27;7(4):e01512-21. doi: 10.1128/msystems.01512-21 (PMC9426537; doi:10.1128/msystems.01512-21)
Supplement: TABLE S1 [file msystems.01512-21-s0001.xlsx]

## Sheet: Sheet2
TABLE S1. Samples information
Sample ID	Gender	Age	Matched Human Agea	Stage	Host	Blood plasma	Geographical region	Accession numbers
118	Female	24	-	Adult	Chinese	no	Dujiangyan	NCBI SRP076167
46	Female	25	-	Adult	Chinese	no	Dujiangyan
L39	Male	25	-	Adult	Chinese	no	Dujiangyan
12	Female	35	-	Adult	Chinese	no	Dujiangyan
34	Male	35	-	Adult	Chinese	no	Dujiangyan
114	Male	37	-	Adult	Chinese	no	Dujiangyan
128	Male	37	-	Adult	Chinese	no	Dujiangyan
10	Male	39	-	Adult	Chinese	no	Dujiangyan
16	Male	40	-	Adult	Chinese	no	Dujiangyan
45	Female	40	-	Adult	Chinese	no	Dujiangyan
113	Female	40	-	Adult	Chinese	no	Dujiangyan
124	Female	40	-	Adult	Chinese	no	Dujiangyan
130	Female	40	-	Adult	Chinese	no	Dujiangyan
42	Female	50	-	Elderly	Chinese	no	Dujiangyan
5	Male	51	-	Elderly	Chinese	no	Dujiangyan
27	Female	51	-	Elderly	Chinese	no	Dujiangyan
38	Male	51	-	Elderly	Chinese	no	Dujiangyan
14	Male	53	-	Elderly	Chinese	no	Dujiangyan
40	Female	53	-	Elderly	Chinese	no	Dujiangyan
33	Female	57	-	Elderly	Chinese	no	Dujiangyan
43	Male	57	-	Elderly	Chinese	no	Dujiangyan
129	Male	57	-	Elderly	Chinese	no	Dujiangyan
26	Female	58	-	Elderly	Chinese	no	Dujiangyan
119	Male	58	-	Elderly	Chinese	no	Dujiangyan
44	Male	59	-	Elderly	Chinese	no	Dujiangyan
3	Female	60	-	Elderly	Chinese	no	Dujiangyan
25	Male	60	-	Elderly	Chinese	no	Dujiangyan
127	Male	60	-	Elderly	Chinese	no	Dujiangyan
15	Male	61	-	Elderly	Chinese	no	Dujiangyan
125	Male	61	-	Elderly	Chinese	no	Dujiangyan
13	Female	62	-	Elderly	Chinese	no	Dujiangyan
21	Female	62	-	Elderly	Chinese	no	Dujiangyan
32	Male	62	-	Elderly	Chinese	no	Dujiangyan
7	Female	63	-	Elderly	Chinese	no	Dujiangyan
30	Male	63	-	Elderly	Chinese	no	Dujiangyan
123	Male	63	-	Elderly	Chinese	no	Dujiangyan
131	Male	63	-	Elderly	Chinese	no	Dujiangyan
116	Male	64	-	Elderly	Chinese	no	Dujiangyan
121	Male	64	-	Elderly	Chinese	no	Dujiangyan
133	Male	65	-	Elderly	Chinese	no	Dujiangyan
146	Female	65	-	Elderly	Chinese	no	Dujiangyan
165	Male	65	-	Elderly	Chinese	no	Dujiangyan
176	Female	65	-	Elderly	Chinese	no	Dujiangyan
166	Male	66	-	Elderly	Chinese	no	Dujiangyan
177	Female	66	-	Elderly	Chinese	no	Dujiangyan
L49	Female	66	-	Elderly	Chinese	no	Dujiangyan
9	Female	67	-	Elderly	Chinese	no	Dujiangyan
23	Female	67	-	Elderly	Chinese	no	Dujiangyan
139	Female	67	-	Elderly	Chinese	no	Dujiangyan
169	Female	67	-	Elderly	Chinese	no	Dujiangyan
178	Female	67	-	Elderly	Chinese	no	Dujiangyan
141	Female	68	-	Elderly	Chinese	no	Dujiangyan
171	Male	68	-	Elderly	Chinese	no	Dujiangyan
179	Male	68	-	Elderly	Chinese	no	Dujiangyan
22	Female	69	-	Elderly	Chinese	no	Dujiangyan
37	Female	69	-	Elderly	Chinese	no	Dujiangyan
120	Male	69	-	Elderly	Chinese	no	Dujiangyan
153	Male	69	-	Elderly	Chinese	no	Dujiangyan
122	Male	70	-	Elderly	Chinese	no	Dujiangyan
142	Female	70	-	Elderly	Chinese	no	Dujiangyan
162	Female	70	-	Elderly	Chinese	no	Dujiangyan
126	Male	71	-	Elderly	Chinese	no	Dujiangyan
164	Female	71	-	Elderly	Chinese	no	Dujiangyan
174	Male	71	-	Elderly	Chinese	no	Dujiangyan
6	Female	72	-	Elderly	Chinese	no	Dujiangyan
152	Male	72	-	Elderly	Chinese	no	Dujiangyan
157	Male	72	-	Elderly	Chinese	no	Dujiangyan
158	Male	72	-	Elderly	Chinese	no	Dujiangyan
168	Male	72	-	Elderly	Chinese	no	Dujiangyan
L20	Male	72	-	Elderly	Chinese	no	Dujiangyan
143	Male	73	-	Elderly	Chinese	no	Dujiangyan
144	Male	73	-	Elderly	Chinese	no	Dujiangyan
161	Male	73	-	Elderly	Chinese	no	Dujiangyan
136	Female	74	-	Elderly	Chinese	no	Dujiangyan
145	Female	74	-	Elderly	Chinese	no	Dujiangyan
138	Male	75	-	Elderly	Chinese	no	Dujiangyan
147	Male	75	-	Elderly	Chinese	no	Dujiangyan
155	Male	76	-	Elderly	Chinese	no	Dujiangyan
170	Male	76	-	Elderly	Chinese	no	Dujiangyan
137	Female	77	-	Elderly	Chinese	no	Dujiangyan
149	Female	77	-	Elderly	Chinese	no	Dujiangyan
172	Female	77	-	Elderly	Chinese	no	Dujiangyan
156	Male	78	-	Elderly	Chinese	no	Dujiangyan
160	Male	78	-	Elderly	Chinese	no	Dujiangyan
167	Female	78	-	Elderly	Chinese	no	Dujiangyan
173	Male	78	-	Elderly	Chinese	no	Dujiangyan
148	Female	80	-	Elderly	Chinese	no	Dujiangyan
163	Female	80	-	Elderly	Chinese	no	Dujiangyan
Y12	Female	22	-	Adult	Italian	no	Emilia Romagna and surrounding	MG-Rast:17761
Y11	Male	24	-	Adult	Italian	no	Emilia Romagna and surrounding
Y9	Female	24	-	Adult	Italian	no	Emilia Romagna and surrounding
Y10	Female	25	-	Adult	Italian	no	Emilia Romagna and surrounding
Y3	Female	25	-	Adult	Italian	no	Emilia Romagna and surrounding
Y13	Male	26	-	Adult	Italian	no	Emilia Romagna and surrounding
Y8	Male	26	-	Adult	Italian	no	Emilia Romagna and surrounding
Y15	Female	28	-	Adult	Italian	no	Emilia Romagna and surrounding
Y5	Female	30	-	Adult	Italian	no	Emilia Romagna and surrounding
Y4	Female	32	-	Adult	Italian	no	Emilia Romagna and surrounding
Y6	Male	32	-	Adult	Italian	no	Emilia Romagna and surrounding
Y14	Male	33	-	Adult	Italian	no	Emilia Romagna and surrounding
Y1	Male	37	-	Adult	Italian	no	Emilia Romagna and surrounding
K113	Male	65	-	Elderly	Italian	no	Emilia Romagna and surrounding
K119	Male	67	-	Elderly	Italian	no	Emilia Romagna and surrounding
K106	Male	70	-	Elderly	Italian	no	Emilia Romagna and surrounding
K125	Female	70	-	Elderly	Italian	no	Emilia Romagna and surrounding
K301	Female	70	-	Elderly	Italian	no	Emilia Romagna and surrounding
K309	Female	70	-	Elderly	Italian	no	Emilia Romagna and surrounding
K124	Female	71	-	Elderly	Italian	no	Emilia Romagna and surrounding
K100	Male	75	-	Elderly	Italian	no	Emilia Romagna and surrounding
K316	Male	75	-	Elderly	Italian	no	Emilia Romagna and surrounding
K105	Male	76	-	Elderly	Italian	no	Emilia Romagna and surrounding
K108	Male	76	-	Elderly	Italian	no	Emilia Romagna and surrounding
K304	Male	76	-	Elderly	Italian	no	Emilia Romagna and surrounding
K306	Female	76	-	Elderly	Italian	no	Emilia Romagna and surrounding
M12002	female	4	12	Adult	Macaque	yes	Kunming	GSA: CRA004103
M12008	female	4	12	Adult	Macaque	yes	Kunming
M12016	female	4	12	Adult	Macaque	yes	Kunming
M12017	male	4	12	Adult	Macaque	yes	Kunming
M12033	male	4	12	Adult	Macaque	yes	Kunming
M12040	female	4	12	Adult	Macaque	yes	Kunming
M12060	female	4	12	Adult	Macaque	yes	Kunming
M12078	female	4	12	Adult	Macaque	yes	Kunming
M12098	female	4	12	Adult	Macaque	yes	Kunming
M11023	male	5	15	Adult	Macaque	yes	Kunming
M11048	female	5	15	Adult	Macaque	yes	Kunming
M11070	female	5	15	Adult	Macaque	yes	Kunming
M11084	female	5	15	Adult	Macaque	yes	Kunming
M11085	male	5	15	Adult	Macaque	yes	Kunming
M11091	male	5	15	Adult	Macaque	yes	Kunming
M11301	male	5	15	Adult	Macaque	yes	Kunming
M11308	female	5	15	Adult	Macaque	yes	Kunming
M11318	female	5	15	Adult	Macaque	yes	Kunming
M02040	female	14	42	Elderly	Macaque	yes	Kunming
M02060	female	14	42	Elderly	Macaque	yes	Kunming
M02066	female	14	42	Elderly	Macaque	yes	Kunming
M02068	female	14	42	Elderly	Macaque	yes	Kunming
M02078	female	14	42	Elderly	Macaque	yes	Kunming
M02098	female	14	42	Elderly	Macaque	yes	Kunming
M02316	female	14	42	Elderly	Macaque	yes	Kunming
M01044	female	15	45	Elderly	Macaque	yes	Kunming
M00002	female	16	48	Elderly	Macaque	yes	Kunming
M00032	female	16	48	Elderly	Macaque	yes	Kunming
M00046	female	16	48	Elderly	Macaque	yes	Kunming
M00076	female	16	48	Elderly	Macaque	yes	Kunming
M00300	female	16	48	Elderly	Macaque	yes	Kunming
M00334	female	16	48	Elderly	Macaque	yes	Kunming
M99346	female	17	51	Elderly	Macaque	yes	Kunming
M99351	male	17	51	Elderly	Macaque	yes	Kunming
M98074	female	18	54	Elderly	Macaque	yes	Kunming
M98314	female	18	54	Elderly	Macaque	yes	Kunming
M98318	female	18	54	Elderly	Macaque	yes	Kunming
M97062	female	19	57	Elderly	Macaque	yes	Kunming
M97090	female	19	57	Elderly	Macaque	yes	Kunming
M97098	female	19	57	Elderly	Macaque	yes	Kunming
M97320	female	19	57	Elderly	Macaque	yes	Kunming
M97366	female	19	57	Elderly	Macaque	yes	Kunming
M96075	male	20	60	Elderly	Macaque	yes	Kunming
M96352	female	20	60	Elderly	Macaque	yes	Kunming
M96360	female	20	60	Elderly	Macaque	yes	Kunming
M96366	female	20	60	Elderly	Macaque	yes	Kunming
M92350	female	24	72	Elderly	Macaque	yes	Kunming
M91319	male	25	75	Elderly	Macaque	yes	Kunming
M90330	female	26	78	Elderly	Macaque	yes	Kunming
ERR2304068	male	22	-	Adult	British	no	United Kingdom	American Gut Project; http://americangut.org
ERR2318189	male	23	-	Adult	British	no	United Kingdom
ERR2318164	female	27	-	Adult	British	no	United Kingdom
ERR2523946	female	29	-	Adult	British	no	United Kingdom
ERR2696503	female	29	-	Adult	British	no	United Kingdom
ERR2696829	female	30	-	Adult	British	no	United Kingdom
ERR2696849	male	30	-	Adult	British	no	United Kingdom
ERR2696914	male	32	-	Adult	British	no	United Kingdom
ERR2523896	male	33	-	Adult	British	no	United Kingdom
ERR4019081	male	33	-	Adult	British	no	United Kingdom
ERR2308691	male	34	-	Adult	British	no	United Kingdom
ERR4018922	female	34	-	Adult	British	no	United Kingdom
ERR2697946	female	35	-	Adult	British	no	United Kingdom
ERR2697969	male	35	-	Adult	British	no	United Kingdom
ERR2697970	female	36	-	Adult	British	no	United Kingdom
ERR4018923	male	36	-	Adult	British	no	United Kingdom
ERR4019281	female	36	-	Adult	British	no	United Kingdom
ERR5337930	female	36	-	Adult	British	no	United Kingdom
ERR2309319	male	37	-	Adult	British	no	United Kingdom
ERR2579753	female	37	-	Adult	British	no	United Kingdom
ERR2696698	male	37	-	Adult	British	no	United Kingdom
ERR2697666	female	39	-	Adult	British	no	United Kingdom
ERR4019270	male	39	-	Adult	British	no	United Kingdom
ERR5337885	male	39	-	Adult	British	no	United Kingdom
ERR2306159	male	40	-	Adult	British	no	United Kingdom
ERR2308583	female	40	-	Adult	British	no	United Kingdom
ERR5326336	female	40	-	Adult	British	no	United Kingdom
ERR5332712	female	40	-	Adult	British	no	United Kingdom
ERR2697976	female	50	-	Elderly	British	no	United Kingdom
ERR2698027	female	50	-	Elderly	British	no	United Kingdom
ERR4018928	female	51	-	Elderly	British	no	United Kingdom
ERR5332565	male	51	-	Elderly	British	no	United Kingdom
ERR2696587	female	52	-	Elderly	British	no	United Kingdom
ERR2405077	female	53	-	Elderly	British	no	United Kingdom
ERR5326334	female	53	-	Elderly	British	no	United Kingdom
ERR2696518	male	54	-	Elderly	British	no	United Kingdom
ERR2697676	female	54	-	Elderly	British	no	United Kingdom
ERR2697651	female	55	-	Elderly	British	no	United Kingdom
ERR2697770	male	55	-	Elderly	British	no	United Kingdom
ERR5321016	male	55	-	Elderly	British	no	United Kingdom
ERR5326324	male	55	-	Elderly	British	no	United Kingdom
ERR2697922	female	56	-	Elderly	British	no	United Kingdom
ERR2304060	female	57	-	Elderly	British	no	United Kingdom
ERR2697677	male	57	-	Elderly	British	no	United Kingdom
ERR2697717	female	57	-	Elderly	British	no	United Kingdom
ERR4019220	female	57	-	Elderly	British	no	United Kingdom
ERR2697842	male	58	-	Elderly	British	no	United Kingdom
ERR2696709	male	60	-	Elderly	British	no	United Kingdom
ERR2308600	male	61	-	Elderly	British	no	United Kingdom
ERR5326445	male	62	-	Elderly	British	no	United Kingdom
ERR2306128	female	63	-	Elderly	British	no	United Kingdom
ERR5326415	male	63	-	Elderly	British	no	United Kingdom
ERR2697862	male	65	-	Elderly	British	no	United Kingdom
ERR2697863	male	65	-	Elderly	British	no	United Kingdom
ERR2405021	female	66	-	Elderly	British	no	United Kingdom
ERR2308606	female	68	-	Elderly	British	no	United Kingdom
ERR5326326	female	69	-	Elderly	British	no	United Kingdom
ERR2696886	female	71	-	Elderly	British	no	United Kingdom
ERR5326315	male	71	-	Elderly	British	no	United Kingdom
ERR2696887	female	72	-	Elderly	British	no	United Kingdom
ERR5342177	female	72	-	Elderly	British	no	United Kingdom
ERR2303972	female	74	-	Elderly	British	no	United Kingdom
ERR5332559	female	74	-	Elderly	British	no	United Kingdom
ERR2306195	male	76	-	Elderly	British	no	United Kingdom
Lc185	female	7	21	Adult	Lemur	no	Madagascar	European Bioinformatics Institute database (EBI) ERP014686
Lc217	female	7	21	Adult	Lemur	no	Madagascar
Lc223	male	8	24	Adult	Lemur	no	Madagascar
Lc231	female	8	24	Adult	Lemur	no	Madagascar
Lc268	female	7	21	Adult	Lemur	no	Madagascar
Lc273	male	7	21	Adult	Lemur	no	Madagascar
Lc276	female	6	18	Adult	Lemur	no	Madagascar
Lc291	male	8	24	Adult	Lemur	no	Madagascar
Lc301	male	5	15	Adult	Lemur	no	Madagascar
Lc307	male	5	15	Adult	Lemur	no	Madagascar
Lc308	male	6	18	Adult	Lemur	no	Madagascar
Lc310	female	5	15	Adult	Lemur	no	Madagascar
Lc312	female	5	15	Adult	Lemur	no	Madagascar
Lc316	female	5	15	Adult	Lemur	no	Madagascar
Lc318	male	5	15	Adult	Lemur	no	Madagascar
Lc340	female	8	24	Adult	Lemur	no	Madagascar
Lc149	male	10	30	Elderly	Lemur	no	Madagascar
Lc154	female	10	30	Elderly	Lemur	no	Madagascar
Lc155	female	10	30	Elderly	Lemur	no	Madagascar
Lc172	female	10	30	Elderly	Lemur	no	Madagascar
Lc176	female	10	30	Elderly	Lemur	no	Madagascar
Lc203	male	12	36	Elderly	Lemur	no	Madagascar
Lc23	female	10	30	Elderly	Lemur	no	Madagascar
Lc319	female	11	33	Elderly	Lemur	no	Madagascar
Lc357	female	10	30	Elderly	Lemur	no	Madagascar
Lc44	female	10	30	Elderly	Lemur	no	Madagascar
DRR049075	female	20	-	Adult	Japanese	no	Japanese	DDBJ DRA004160
DRR049038	male	21	-	Adult	Japanese	no	Japanese
DRR049070	male	21	-	Adult	Japanese	no	Japanese
DRR049102	female	21	-	Adult	Japanese	no	Japanese
DRR049032	female	22	-	Adult	Japanese	no	Japanese
DRR049074	male	22	-	Adult	Japanese	no	Japanese
DRR049100	male	22	-	Adult	Japanese	no	Japanese
DRR049037	male	23	-	Adult	Japanese	no	Japanese
DRR049103	female	23	-	Adult	Japanese	no	Japanese
DRR049200	female	23	-	Adult	Japanese	no	Japanese
DRR049134	female	24	-	Adult	Japanese	no	Japanese
DRR049009	female	25	-	Adult	Japanese	no	Japanese
DRR049015	male	25	-	Adult	Japanese	no	Japanese
DRR049101	female	25	-	Adult	Japanese	no	Japanese
DRR049006	female	26	-	Adult	Japanese	no	Japanese
DRR049010	female	26	-	Adult	Japanese	no	Japanese
DRR049011	female	26	-	Adult	Japanese	no	Japanese
DRR049018	female	26	-	Adult	Japanese	no	Japanese
DRR049030	female	26	-	Adult	Japanese	no	Japanese
DRR049036	female	26	-	Adult	Japanese	no	Japanese
DRR049152	female	26	-	Adult	Japanese	no	Japanese
DRR049014	female	27	-	Adult	Japanese	no	Japanese
DRR049025	female	27	-	Adult	Japanese	no	Japanese
DRR049095	male	27	-	Adult	Japanese	no	Japanese
DRR048993	female	28	-	Adult	Japanese	no	Japanese
DRR048998	female	28	-	Adult	Japanese	no	Japanese
DRR049002	female	28	-	Adult	Japanese	no	Japanese
DRR049013	male	28	-	Adult	Japanese	no	Japanese
DRR049031	male	28	-	Adult	Japanese	no	Japanese
DRR049094	male	28	-	Adult	Japanese	no	Japanese
DRR049098	male	28	-	Adult	Japanese	no	Japanese
DRR049099	male	28	-	Adult	Japanese	no	Japanese
DRR049107	female	28	-	Adult	Japanese	no	Japanese
DRR049263	female	28	-	Adult	Japanese	no	Japanese
DRR048997	male	29	-	Adult	Japanese	no	Japanese
DRR049007	male	29	-	Adult	Japanese	no	Japanese
DRR049016	male	29	-	Adult	Japanese	no	Japanese
DRR049051	female	29	-	Adult	Japanese	no	Japanese
DRR049104	male	29	-	Adult	Japanese	no	Japanese
DRR049141	female	29	-	Adult	Japanese	no	Japanese
DRR049004	male	30	-	Adult	Japanese	no	Japanese
DRR049077	male	30	-	Adult	Japanese	no	Japanese
DRR049131	female	30	-	Adult	Japanese	no	Japanese
DRR049144	female	30	-	Adult	Japanese	no	Japanese
DRR049260	female	30	-	Adult	Japanese	no	Japanese
DRR049262	male	30	-	Adult	Japanese	no	Japanese
DRR048994	male	31	-	Adult	Japanese	no	Japanese
DRR049001	female	31	-	Adult	Japanese	no	Japanese
DRR049017	male	31	-	Adult	Japanese	no	Japanese
DRR049021	male	31	-	Adult	Japanese	no	Japanese
DRR049143	male	31	-	Adult	Japanese	no	Japanese
DRR049187	female	31	-	Adult	Japanese	no	Japanese
DRR049188	male	31	-	Adult	Japanese	no	Japanese
DRR049189	female	31	-	Adult	Japanese	no	Japanese
DRR049190	male	31	-	Adult	Japanese	no	Japanese
DRR049233	female	31	-	Adult	Japanese	no	Japanese
DRR049023	male	32	-	Adult	Japanese	no	Japanese
DRR049024	male	32	-	Adult	Japanese	no	Japanese
DRR049029	male	32	-	Adult	Japanese	no	Japanese
DRR049121	male	32	-	Adult	Japanese	no	Japanese
DRR049127	male	32	-	Adult	Japanese	no	Japanese
DRR049130	male	32	-	Adult	Japanese	no	Japanese
DRR049150	male	32	-	Adult	Japanese	no	Japanese
DRR049168	male	32	-	Adult	Japanese	no	Japanese
DRR049174	female	32	-	Adult	Japanese	no	Japanese
DRR049256	female	32	-	Adult	Japanese	no	Japanese
DRR049043	female	33	-	Adult	Japanese	no	Japanese
DRR049078	male	33	-	Adult	Japanese	no	Japanese
DRR049115	male	33	-	Adult	Japanese	no	Japanese
DRR049116	female	33	-	Adult	Japanese	no	Japanese
DRR049118	male	33	-	Adult	Japanese	no	Japanese
DRR049119	female	33	-	Adult	Japanese	no	Japanese
DRR049122	female	33	-	Adult	Japanese	no	Japanese
DRR049169	female	33	-	Adult	Japanese	no	Japanese
DRR049173	male	33	-	Adult	Japanese	no	Japanese
DRR049208	female	33	-	Adult	Japanese	no	Japanese
DRR049209	male	33	-	Adult	Japanese	no	Japanese
DRR049238	female	33	-	Adult	Japanese	no	Japanese
DRR049239	male	33	-	Adult	Japanese	no	Japanese
DRR049247	male	33	-	Adult	Japanese	no	Japanese
DRR049005	male	34	-	Adult	Japanese	no	Japanese
DRR049008	female	34	-	Adult	Japanese	no	Japanese
DRR049061	female	34	-	Adult	Japanese	no	Japanese
DRR049071	male	34	-	Adult	Japanese	no	Japanese
DRR049084	male	34	-	Adult	Japanese	no	Japanese
DRR049180	female	34	-	Adult	Japanese	no	Japanese
DRR049214	male	34	-	Adult	Japanese	no	Japanese
DRR049216	female	34	-	Adult	Japanese	no	Japanese
DRR049224	male	34	-	Adult	Japanese	no	Japanese
DRR049232	male	34	-	Adult	Japanese	no	Japanese
DRR049245	male	34	-	Adult	Japanese	no	Japanese
DRR049248	female	34	-	Adult	Japanese	no	Japanese
DRR049251	male	34	-	Adult	Japanese	no	Japanese
DRR049252	female	34	-	Adult	Japanese	no	Japanese
DRR049258	male	34	-	Adult	Japanese	no	Japanese
DRR048999	male	35	-	Adult	Japanese	no	Japanese
DRR049034	female	35	-	Adult	Japanese	no	Japanese
DRR049041	male	35	-	Adult	Japanese	no	Japanese
DRR049057	female	35	-	Adult	Japanese	no	Japanese
DRR049058	female	35	-	Adult	Japanese	no	Japanese
DRR049064	female	35	-	Adult	Japanese	no	Japanese
DRR049072	female	35	-	Adult	Japanese	no	Japanese
DRR049082	male	35	-	Adult	Japanese	no	Japanese
DRR049149	female	35	-	Adult	Japanese	no	Japanese
DRR049229	female	35	-	Adult	Japanese	no	Japanese
DRR049241	female	35	-	Adult	Japanese	no	Japanese
DRR049012	male	36	-	Adult	Japanese	no	Japanese
DRR049049	female	36	-	Adult	Japanese	no	Japanese
DRR049056	male	36	-	Adult	Japanese	no	Japanese
DRR049068	female	36	-	Adult	Japanese	no	Japanese
DRR049109	female	36	-	Adult	Japanese	no	Japanese
DRR049182	female	36	-	Adult	Japanese	no	Japanese
DRR049215	female	36	-	Adult	Japanese	no	Japanese
DRR049026	female	37	-	Adult	Japanese	no	Japanese
DRR049045	female	37	-	Adult	Japanese	no	Japanese
DRR049050	female	37	-	Adult	Japanese	no	Japanese
DRR049165	male	37	-	Adult	Japanese	no	Japanese
DRR049166	female	37	-	Adult	Japanese	no	Japanese
DRR049179	male	37	-	Adult	Japanese	no	Japanese
DRR049206	male	37	-	Adult	Japanese	no	Japanese
DRR049228	male	37	-	Adult	Japanese	no	Japanese
DRR049255	male	37	-	Adult	Japanese	no	Japanese
DRR049027	male	38	-	Adult	Japanese	no	Japanese
DRR049060	female	38	-	Adult	Japanese	no	Japanese
DRR049147	male	38	-	Adult	Japanese	no	Japanese
DRR049225	female	38	-	Adult	Japanese	no	Japanese
DRR049085	female	39	-	Adult	Japanese	no	Japanese
DRR049219	female	39	-	Adult	Japanese	no	Japanese
DRR049033	female	40	-	Adult	Japanese	no	Japanese
DRR049039	female	40	-	Adult	Japanese	no	Japanese
DRR049053	male	40	-	Adult	Japanese	no	Japanese
DRR049054	female	40	-	Adult	Japanese	no	Japanese
DRR049062	female	40	-	Adult	Japanese	no	Japanese
DRR049066	female	40	-	Adult	Japanese	no	Japanese
DRR049108	male	40	-	Adult	Japanese	no	Japanese
DRR049044	female	50	-	Elderly	Japanese	no	Japanese
DRR049154	male	50	-	Elderly	Japanese	no	Japanese
DRR049155	female	50	-	Elderly	Japanese	no	Japanese
DRR049022	male	51	-	Elderly	Japanese	no	Japanese
DRR049159	female	51	-	Elderly	Japanese	no	Japanese
DRR049176	male	51	-	Elderly	Japanese	no	Japanese
DRR049186	male	51	-	Elderly	Japanese	no	Japanese
DRR049193	male	51	-	Elderly	Japanese	no	Japanese
DRR049198	male	51	-	Elderly	Japanese	no	Japanese
DRR049065	female	52	-	Elderly	Japanese	no	Japanese
DRR049158	male	52	-	Elderly	Japanese	no	Japanese
DRR049199	female	52	-	Elderly	Japanese	no	Japanese
DRR049080	male	53	-	Elderly	Japanese	no	Japanese
DRR049136	female	53	-	Elderly	Japanese	no	Japanese
DRR049035	male	54	-	Elderly	Japanese	no	Japanese
DRR049055	female	54	-	Elderly	Japanese	no	Japanese
DRR049076	female	55	-	Elderly	Japanese	no	Japanese
DRR049090	female	55	-	Elderly	Japanese	no	Japanese
DRR049137	male	55	-	Elderly	Japanese	no	Japanese
DRR049042	female	56	-	Elderly	Japanese	no	Japanese
DRR049079	female	56	-	Elderly	Japanese	no	Japanese
DRR048996	male	57	-	Elderly	Japanese	no	Japanese
DRR049063	female	57	-	Elderly	Japanese	no	Japanese
DRR049086	female	57	-	Elderly	Japanese	no	Japanese
DRR049087	male	59	-	Elderly	Japanese	no	Japanese
DRR048995	male	60	-	Elderly	Japanese	no	Japanese
DRR049003	female	60	-	Elderly	Japanese	no	Japanese
DRR049081	male	60	-	Elderly	Japanese	no	Japanese
DRR049096	female	60	-	Elderly	Japanese	no	Japanese
DRR049106	female	60	-	Elderly	Japanese	no	Japanese
DRR049125	female	60	-	Elderly	Japanese	no	Japanese
DRR049139	female	60	-	Elderly	Japanese	no	Japanese
DRR049243	male	60	-	Elderly	Japanese	no	Japanese
DRR049126	female	61	-	Elderly	Japanese	no	Japanese
DRR049244	female	61	-	Elderly	Japanese	no	Japanese
DRR049000	male	62	-	Elderly	Japanese	no	Japanese
DRR049020	male	62	-	Elderly	Japanese	no	Japanese
DRR049153	male	62	-	Elderly	Japanese	no	Japanese
DRR049183	female	62	-	Elderly	Japanese	no	Japanese
DRR049105	female	63	-	Elderly	Japanese	no	Japanese
DRR049218	female	63	-	Elderly	Japanese	no	Japanese
DRR049222	female	63	-	Elderly	Japanese	no	Japanese
DRR049097	female	64	-	Elderly	Japanese	no	Japanese
DRR049052	female	65	-	Elderly	Japanese	no	Japanese
DRR049112	female	65	-	Elderly	Japanese	no	Japanese
DRR049114	female	65	-	Elderly	Japanese	no	Japanese
DRR049129	female	65	-	Elderly	Japanese	no	Japanese
DRR049140	male	65	-	Elderly	Japanese	no	Japanese
DRR049113	male	66	-	Elderly	Japanese	no	Japanese
DRR049124	male	66	-	Elderly	Japanese	no	Japanese
DRR049217	male	67	-	Elderly	Japanese	no	Japanese
DRR049278	female	68	-	Elderly	Japanese	no	Japanese
DRR049277	male	69	-	Elderly	Japanese	no	Japanese
DRR049223	male	71	-	Elderly	Japanese	no	Japanese
DRR049280	male	74	-	Elderly	Japanese	no	Japanese
DRR049192	female	75	-	Elderly	Japanese	no	Japanese
DRR049288	female	76	-	Elderly	Japanese	no	Japanese
DRR049162	female	77	-	Elderly	Japanese	no	Japanese
DRR049237	female	77	-	Elderly	Japanese	no	Japanese
DRR049282	female	77	-	Elderly	Japanese	no	Japanese
DRR049286	female	77	-	Elderly	Japanese	no	Japanese
DRR049287	male	77	-	Elderly	Japanese	no	Japanese
DRR049191	male	78	-	Elderly	Japanese	no	Japanese
DRR049281	male	78	-	Elderly	Japanese	no	Japanese
DRR049283	female	78	-	Elderly	Japanese	no	Japanese
DRR049328	female	79	-	Elderly	Japanese	no	Japanese
DRR049345	female	79	-	Elderly	Japanese	no	Japanese
DRR049359	female	79	-	Elderly	Japanese	no	Japanese
DRR049138	female	80	-	Elderly	Japanese	no	Japanese
DRR049289	male	80	-	Elderly	Japanese	no	Japanese
DRR049321	female	80	-	Elderly	Japanese	no	Japanese
DRR049323	female	80	-	Elderly	Japanese	no	Japanese
DRR049344	male	80	-	Elderly	Japanese	no	Japanese
CA001	-	17.4	26.1	Adult	Chimpanzee	no	Kanyawara	ENA: PRJEB39807
CA003	-	17.52	26.28	Adult	Chimpanzee	no	Kanyawara
CA005	-	55.36	83.04	Elderly	Chimpanzee	no	Kanyawara
CA006	-	19.71	29.565	Adult	Chimpanzee	no	Kanyawara
CA007	-	15.61	23.415	Adult	Chimpanzee	no	Kanyawara
CA008	-	23.38	35.07	Adult	Chimpanzee	no	Kanyawara
CA009	-	35.48	53.22	Elderly	Chimpanzee	no	Kanyawara
CA011	-	18.9	28.35	Adult	Chimpanzee	no	Kanyawara
CA012	-	36.69	55.035	Elderly	Chimpanzee	no	Kanyawara
CA013	-	34.05	51.075	Adult	Chimpanzee	no	Kanyawara
CA015	-	34.63	51.945	Adult	Chimpanzee	no	Kanyawara
CA016	-	34.75	52.125	Adult	Chimpanzee	no	Kanyawara
CA019	-	15.92	23.88	Adult	Chimpanzee	no	Kanyawara
CA021	-	17.86	26.79	Adult	Chimpanzee	no	Kanyawara
CA022	-	19.93	29.895	Adult	Chimpanzee	no	Kanyawara
CA023	-	35.68	53.52	Elderly	Chimpanzee	no	Kanyawara
CA024	-	33.05	49.575	Adult	Chimpanzee	no	Kanyawara
CA025	-	23.95	35.925	Adult	Chimpanzee	no	Kanyawara
CA026	-	23.21	34.815	Adult	Chimpanzee	no	Kanyawara
CA027	-	35.4	53.1	Elderly	Chimpanzee	no	Kanyawara
CA028	-	35.61	53.415	Elderly	Chimpanzee	no	Kanyawara
CA029	-	55.61	83.415	Elderly	Chimpanzee	no	Kanyawara
CA031	-	20.69	31.035	Adult	Chimpanzee	no	Kanyawara
CA033	-	20.82	31.23	Adult	Chimpanzee	no	Kanyawara
CA034	-	20.49	30.735	Adult	Chimpanzee	no	Kanyawara
CA035	-	16.43	24.645	Adult	Chimpanzee	no	Kanyawara
CA036	-	16.66	24.99	Adult	Chimpanzee	no	Kanyawara
CA037	-	18.26	27.39	Adult	Chimpanzee	no	Kanyawara
CA038	-	36.29	54.435	Elderly	Chimpanzee	no	Kanyawara
CA039	-	18.36	27.54	Adult	Chimpanzee	no	Kanyawara
CA040	-	24.15	36.225	Adult	Chimpanzee	no	Kanyawara
CA041	-	20.36	30.54	Adult	Chimpanzee	no	Kanyawara
CA042	-	20.81	31.215	Adult	Chimpanzee	no	Kanyawara
CA043	-	21.01	31.515	Adult	Chimpanzee	no	Kanyawara
CA045	-	36.4	54.6	Elderly	Chimpanzee	no	Kanyawara
CA046	-	33.28	49.92	Adult	Chimpanzee	no	Kanyawara
CA047	-	33.84	50.76	Adult	Chimpanzee	no	Kanyawara
CA048	-	24.25	36.375	Adult	Chimpanzee	no	Kanyawara
CA049	-	24.87	37.305	Adult	Chimpanzee	no	Kanyawara
CA050	-	23.73	35.595	Adult	Chimpanzee	no	Kanyawara
CA054	-	21.16	31.74	Adult	Chimpanzee	no	Kanyawara
CA055	-	17.1	25.65	Adult	Chimpanzee	no	Kanyawara
CA056	-	17.16	25.74	Adult	Chimpanzee	no	Kanyawara
CA057	-	18.82	28.23	Adult	Chimpanzee	no	Kanyawara
CA058	-	19.11	28.665	Adult	Chimpanzee	no	Kanyawara
CA059	-	19.15	28.725	Adult	Chimpanzee	no	Kanyawara
CA060	-	37.04	55.56	Elderly	Chimpanzee	no	Kanyawara
CA061	-	37.29	55.935	Elderly	Chimpanzee	no	Kanyawara
CA062	-	37.33	55.995	Elderly	Chimpanzee	no	Kanyawara
CA064	-	24.64	36.96	Adult	Chimpanzee	no	Kanyawara
CA065	-	24.09	36.135	Adult	Chimpanzee	no	Kanyawara
CA066	-	36.03	54.045	Elderly	Chimpanzee	no	Kanyawara
CA069	-	21.65	32.475	Adult	Chimpanzee	no	Kanyawara
CA070	-	24.81	37.215	Adult	Chimpanzee	no	Kanyawara
CA071	-	21.36	32.04	Adult	Chimpanzee	no	Kanyawara
CA073	-	37.08	55.62	Elderly	Chimpanzee	no	Kanyawara
CA074	-	34.33	51.495	Adult	Chimpanzee	no	Kanyawara
CA075	-	25.45	38.175	Adult	Chimpanzee	no	Kanyawara
CA076	-	25.47	38.205	Adult	Chimpanzee	no	Kanyawara
CA077	-	24.46	36.69	Adult	Chimpanzee	no	Kanyawara
CA078	-	22.25	33.375	Adult	Chimpanzee	no	Kanyawara
CA079	-	35.72	53.58	Elderly	Chimpanzee	no	Kanyawara
CA080	-	21.23	31.845	Adult	Chimpanzee	no	Kanyawara
CA081	-	25.13	37.695	Adult	Chimpanzee	no	Kanyawara
CA082	-	41.21	61.815	Elderly	Chimpanzee	no	Ngogo
CA083	-	16.99	25.485	Adult	Chimpanzee	no	Ngogo
CA085	-	17.06	25.59	Adult	Chimpanzee	no	Ngogo
CA088	-	17.16	25.74	Adult	Chimpanzee	no	Ngogo
CA089	-	38.24	57.36	Elderly	Chimpanzee	no	Ngogo
CA090	-	39.22	58.83	Elderly	Chimpanzee	no	Ngogo
CA091	-	16.31	24.465	Adult	Chimpanzee	no	Ngogo
CA092	-	15.5	23.25	Adult	Chimpanzee	no	Ngogo
CA093	-	40.43	60.645	Elderly	Chimpanzee	no	Ngogo
CA094	-	42.38	63.57	Elderly	Chimpanzee	no	Ngogo
CA096	-	19.82	29.73	Adult	Chimpanzee	no	Ngogo
CA098	-	17.25	25.875	Adult	Chimpanzee	no	Ngogo
CA099	-	22.19	33.285	Adult	Chimpanzee	no	Ngogo
CA100	-	20.33	30.495	Adult	Chimpanzee	no	Ngogo
CA102	-	30.51	45.765	Adult	Chimpanzee	no	Ngogo
CA103	-	17.09	25.635	Adult	Chimpanzee	no	Ngogo
CA104	-	60.33	90.495	Elderly	Chimpanzee	no	Ngogo
CA105	-	60.5	90.75	Elderly	Chimpanzee	no	Ngogo
CA106	-	64.3	96.45	Elderly	Chimpanzee	no	Ngogo
CA108	-	21.8	32.7	Adult	Chimpanzee	no	Ngogo
CA109	-	28.39	42.585	Adult	Chimpanzee	no	Ngogo
CA110	-	28.5	42.75	Adult	Chimpanzee	no	Ngogo
CA111	-	38.45	57.675	Elderly	Chimpanzee	no	Ngogo
CA112	-	39.29	58.935	Elderly	Chimpanzee	no	Ngogo
CA113	-	39.52	59.28	Elderly	Chimpanzee	no	Ngogo
CA114	-	15.45	23.175	Adult	Chimpanzee	no	Ngogo
CA115	-	48.29	72.435	Elderly	Chimpanzee	no	Ngogo
CA116	-	32.7	49.05	Adult	Chimpanzee	no	Ngogo
CA117	-	20.14	30.21	Adult	Chimpanzee	no	Ngogo
CA118	-	66.31	99.465	Elderly	Chimpanzee	no	Ngogo
CA119	-	18.36	27.54	Adult	Chimpanzee	no	Ngogo
CA120	-	24.32	36.48	Adult	Chimpanzee	no	Ngogo
CA121	-	26.33	39.495	Adult	Chimpanzee	no	Ngogo
CA122	-	26.45	39.675	Adult	Chimpanzee	no	Ngogo
CA123	-	20.36	30.54	Adult	Chimpanzee	no	Ngogo
CA124	-	40.45	60.675	Elderly	Chimpanzee	no	Ngogo
CA127	-	53.38	80.07	Elderly	Chimpanzee	no	Ngogo
CA128	-	35.49	53.235	Elderly	Chimpanzee	no	Ngogo
CA130	-	41.67	62.505	Elderly	Chimpanzee	no	Ngogo
CA131	-	20.25	30.375	Adult	Chimpanzee	no	Ngogo
CA134	-	22.28	33.42	Adult	Chimpanzee	no	Ngogo
CA139	-	60.76	91.14	Elderly	Chimpanzee	no	Ngogo
CA141	-	22.1	33.15	Adult	Chimpanzee	no	Ngogo
CA143	-	38.64	57.96	Elderly	Chimpanzee	no	Ngogo
CA145	-	15.06	22.59	Adult	Chimpanzee	no	Ngogo
CA148	-	48.65	72.975	Elderly	Chimpanzee	no	Ngogo
CA149	-	20.52	30.78	Adult	Chimpanzee	no	Ngogo
CA151	-	66.73	100.095	Elderly	Chimpanzee	no	Ngogo
CA153	-	24.55	36.825	Adult	Chimpanzee	no	Ngogo
CA154	-	19.12	28.68	Adult	Chimpanzee	no	Ngogo
CA155	-	20.75	31.125	Adult	Chimpanzee	no	Ngogo
CA156	-	39.66	59.49	Elderly	Chimpanzee	no	Ngogo
CA157	-	50.56	75.84	Elderly	Chimpanzee	no	Ngogo
CA158	-	20.62	30.93	Adult	Chimpanzee	no	Ngogo
CA159	-	34.55	51.825	Adult	Chimpanzee	no	Ngogo
CA160	-	25.3	37.95	Adult	Chimpanzee	no	Ngogo
CA162	-	25.54	38.31	Adult	Chimpanzee	no	Ngogo
CA163	-	40.8	61.2	Elderly	Chimpanzee	no	Ngogo
CA164	-	41.96	62.94	Elderly	Chimpanzee	no	Ngogo
CA165	-	15.28	22.92	Adult	Chimpanzee	no	Ngogo
CA169	-	22.44	33.66	Adult	Chimpanzee	no	Ngogo
CA170	-	22.8	34.2	Adult	Chimpanzee	no	Ngogo
CA171	-	31.2	46.8	Adult	Chimpanzee	no	Ngogo
CA172	-	17.9	26.85	Adult	Chimpanzee	no	Ngogo
CA173	-	48.2	72.3	Elderly	Chimpanzee	no	Ngogo
CA174	-	61.1	91.65	Elderly	Chimpanzee	no	Ngogo
CA175	-	65.3	97.95	Elderly	Chimpanzee	no	Ngogo
CA176	-	22.6	33.9	Adult	Chimpanzee	no	Ngogo
CA177	-	18.2	27.3	Adult	Chimpanzee	no	Ngogo
CA178	-	29.1	43.65	Adult	Chimpanzee	no	Ngogo
CA179	-	39.1	58.65	Elderly	Chimpanzee	no	Ngogo
CA180	-	40.1	60.15	Elderly	Chimpanzee	no	Ngogo
CA181	-	15.7	23.55	Adult	Chimpanzee	no	Ngogo
CA182	-	40.2	60.3	Elderly	Chimpanzee	no	Ngogo
CA183	-	16	24	Adult	Chimpanzee	no	Ngogo
CA184	-	49.1	73.65	Elderly	Chimpanzee	no	Ngogo
CA185	-	21.1	31.65	Adult	Chimpanzee	no	Ngogo
CA186	-	30.2	45.3	Adult	Chimpanzee	no	Ngogo
CA187	-	22.8	34.2	Adult	Chimpanzee	no	Ngogo
CA188	-	25.1	37.65	Adult	Chimpanzee	no	Ngogo
CA190	-	21	31.5	Adult	Chimpanzee	no	Ngogo
CA190004	-	22.54	33.81	Adult	Chimpanzee	no	Ngogo
CA190006	-	18.62	27.93	Adult	Chimpanzee	no	Ngogo
CA190018	-	16.55	24.825	Adult	Chimpanzee	no	Ngogo
CA190019	-	18.6	27.9	Adult	Chimpanzee	no	Ngogo
CA190021	-	24.55	36.825	Adult	Chimpanzee	no	Ngogo
CA190022	-	18.69	28.035	Adult	Chimpanzee	no	Ngogo
CA190027	-	41.73	62.595	Elderly	Chimpanzee	no	Ngogo
CA190028	-	37.52	56.28	Elderly	Chimpanzee	no	Ngogo
CA190036	-	28.64	42.96	Adult	Chimpanzee	no	Ngogo
CA190042	-	22.66	33.99	Adult	Chimpanzee	no	Ngogo
CA190045	-	16.45	24.675	Adult	Chimpanzee	no	Ngogo
CA190046	-	28.51	42.765	Adult	Chimpanzee	no	Ngogo
CA190057	-	23.86	35.79	Adult	Chimpanzee	no	Ngogo
CA190064	-	28.54	42.81	Adult	Chimpanzee	no	Ngogo
CA190069	-	34.72	52.08	Adult	Chimpanzee	no	Ngogo
CA190070	-	26.69	40.035	Adult	Chimpanzee	no	Ngogo
CA190071	-	26.47	39.705	Adult	Chimpanzee	no	Ngogo
CA190076	-	22.75	34.125	Adult	Chimpanzee	no	Ngogo
CA190078	-	34.8	52.2	Adult	Chimpanzee	no	Ngogo
CA190080	-	27.87	41.805	Adult	Chimpanzee	no	Ngogo
CA190081	-	52.96	79.44	Elderly	Chimpanzee	no	Ngogo
CA190082	-	17.01	25.515	Adult	Chimpanzee	no	Ngogo
CA190083	-	62.81	94.215	Elderly	Chimpanzee	no	Ngogo
CA190085	-	25.83	38.745	Adult	Chimpanzee	no	Ngogo
CA190086	-	22.87	34.305	Adult	Chimpanzee	no	Ngogo
CA190087	-	22.87	34.305	Adult	Chimpanzee	no	Ngogo
CA190088	-	22.93	34.395	Adult	Chimpanzee	no	Ngogo
CA190089	-	24.45	36.675	Adult	Chimpanzee	no	Ngogo
CA190090	-	16.47	24.705	Adult	Chimpanzee	no	Ngogo
CA190092	-	28.77	43.155	Adult	Chimpanzee	no	Ngogo
CA190094	-	27.79	41.685	Adult	Chimpanzee	no	Ngogo
CA190095	-	37.76	56.64	Elderly	Chimpanzee	no	Ngogo
CA190097	-	18.91	28.365	Adult	Chimpanzee	no	Ngogo
CA190098	-	16.72	25.08	Adult	Chimpanzee	no	Ngogo
CA190099	-	34.93	52.395	Adult	Chimpanzee	no	Ngogo
CA190106	-	24.89	37.335	Adult	Chimpanzee	no	Ngogo
CA190107	-	21.94	32.91	Adult	Chimpanzee	no	Ngogo
CA190108	-	28.96	43.44	Adult	Chimpanzee	no	Ngogo
CA190109	-	18.85	28.275	Adult	Chimpanzee	no	Ngogo
CA190110	-	33.8	50.7	Adult	Chimpanzee	no	Ngogo
CA190113	-	29.84	44.76	Adult	Chimpanzee	no	Ngogo
CA190115	-	16.76	25.14	Adult	Chimpanzee	no	Ngogo
CA190116	-	22.34	33.51	Adult	Chimpanzee	no	Ngogo
CA190117	-	42.98	64.47	Elderly	Chimpanzee	no	Ngogo
CA190118	-	46.79	70.185	Elderly	Chimpanzee	no	Ngogo
CA190122	-	17.4	26.1	Adult	Chimpanzee	no	Ngogo
CA190124	-	21.87	32.805	Adult	Chimpanzee	no	Ngogo
CA190125	-	37.91	56.865	Elderly	Chimpanzee	no	Ngogo
CA190127	-	19.76	29.64	Adult	Chimpanzee	no	Ngogo
CA190128	-	17.32	25.98	Adult	Chimpanzee	no	Ngogo
CA190129	-	24.07	36.105	Adult	Chimpanzee	no	Ngogo
CA190130	-	18.81	28.215	Adult	Chimpanzee	no	Ngogo
CA190131	-	32.85	49.275	Adult	Chimpanzee	no	Ngogo
CA190132	-	50.92	76.38	Elderly	Chimpanzee	no	Ngogo
CA190133	-	25.88	38.82	Adult	Chimpanzee	no	Ngogo
CA190134	-	45.94	68.91	Elderly	Chimpanzee	no	Ngogo
CA190135	-	43.91	65.865	Elderly	Chimpanzee	no	Ngogo
CA190139	-	23.8	35.7	Adult	Chimpanzee	no	Ngogo
CA190141	-	24.59	36.885	Adult	Chimpanzee	no	Ngogo
CA190142	-	18.86	28.29	Adult	Chimpanzee	no	Ngogo
CA190144	-	31.96	47.94	Adult	Chimpanzee	no	Ngogo
CA190145	-	41.79	62.685	Elderly	Chimpanzee	no	Ngogo
CA190147	-	41.79	62.685	Elderly	Chimpanzee	no	Ngogo
CA190148	-	17.34	26.01	Adult	Chimpanzee	no	Ngogo
CA190150	-	24.37	36.555	Adult	Chimpanzee	no	Ngogo
CA190151	-	16.63	24.945	Adult	Chimpanzee	no	Ngogo
CA190152	-	41.93	62.895	Elderly	Chimpanzee	no	Ngogo
CA190153	-	29.96	44.94	Adult	Chimpanzee	no	Ngogo
CA190154	-	15.77	23.655	Adult	Chimpanzee	no	Ngogo
CA190155	-	41.76	62.64	Elderly	Chimpanzee	no	Ngogo
CA190156	-	22.75	34.125	Adult	Chimpanzee	no	Ngogo
CA190157	-	35.8	53.7	Elderly	Chimpanzee	no	Ngogo
CA190158	-	21.44	32.16	Adult	Chimpanzee	no	Ngogo
CA190160	-	21.91	32.865	Adult	Chimpanzee	no	Ngogo
CA190161	-	17.87	26.805	Adult	Chimpanzee	no	Ngogo
CA190162	-	52.97	79.455	Elderly	Chimpanzee	no	Ngogo
CA190163	-	18.47	27.705	Adult	Chimpanzee	no	Ngogo
CA190164	-	31.5	47.25	Adult	Chimpanzee	no	Ngogo
CA190165	-	21.45	32.175	Adult	Chimpanzee	no	Ngogo
CA190167	-	27.49	41.235	Adult	Chimpanzee	no	Ngogo
CA190168	-	28.48	42.72	Adult	Chimpanzee	no	Ngogo
CA190171	-	27.52	41.28	Adult	Chimpanzee	no	Ngogo
CA190173	-	22.48	33.72	Adult	Chimpanzee	no	Ngogo
CA190174	-	16.29	24.435	Adult	Chimpanzee	no	Ngogo
CA190175	-	37.45	56.175	Elderly	Chimpanzee	no	Ngogo
CA190176	-	50.53	75.795	Elderly	Chimpanzee	no	Ngogo
CA190177	-	23.77	35.655	Adult	Chimpanzee	no	Ngogo
CA190179	-	52.55	78.825	Elderly	Chimpanzee	no	Ngogo
CA190182	-	35.48	53.22	Elderly	Chimpanzee	no	Ngogo
CA190183	-	52.49	78.735	Elderly	Chimpanzee	no	Ngogo
CA190184	-	37.49	56.235	Elderly	Chimpanzee	no	Ngogo
CA190185	-	62.52	93.78	Elderly	Chimpanzee	no	Ngogo
CA190186	-	26.46	39.69	Adult	Chimpanzee	no	Ngogo
CA190187	-	21.07	31.605	Adult	Chimpanzee	no	Ngogo
CA190188	-	17.41	26.115	Adult	Chimpanzee	no	Ngogo
CA190189	-	34.5	51.75	Adult	Chimpanzee	no	Ngogo
CA190191	-	41.49	62.235	Elderly	Chimpanzee	no	Ngogo
CA190192	-	34.49	51.735	Adult	Chimpanzee	no	Ngogo
CA190193	-	19.48	29.22	Adult	Chimpanzee	no	Ngogo
CA190194	-	24.48	36.72	Adult	Chimpanzee	no	Ngogo
CA190195	-	22.49	33.735	Adult	Chimpanzee	no	Ngogo
CA190196	-	32.55	48.825	Adult	Chimpanzee	no	Ngogo
CA190198	-	20.48	30.72	Adult	Chimpanzee	no	Ngogo
CA190199	-	18.69	28.035	Adult	Chimpanzee	no	Kanyawara
CA190206	-	31.5	47.25	Adult	Chimpanzee	no	Ngogo
CA190207	-	23.95	35.925	Adult	Chimpanzee	no	Ngogo
CA190208	-	45.03	67.545	Elderly	Chimpanzee	no	Kanyawara
CA190209	-	17.26	25.89	Adult	Chimpanzee	no	Kanyawara
CA190210	-	22.93	34.395	Adult	Chimpanzee	no	Kanyawara
CA190211	-	17.73	26.595	Adult	Chimpanzee	no	Kanyawara
CA190216	-	22.66	33.99	Adult	Chimpanzee	no	Kanyawara
CA190219	-	25.71	38.565	Adult	Chimpanzee	no	Kanyawara
CA190220	-	38.16	57.24	Elderly	Chimpanzee	no	Kanyawara
CA190221	-	35.07	52.605	Elderly	Chimpanzee	no	Kanyawara
CA190222	-	26.66	39.99	Adult	Chimpanzee	no	Kanyawara
CA190224	-	20.5	30.75	Adult	Chimpanzee	no	Kanyawara
CA190226	-	37.24	55.86	Elderly	Chimpanzee	no	Kanyawara
CA190231	-	35.62	53.43	Elderly	Chimpanzee	no	Kanyawara
CA190235	-	20.32	30.48	Adult	Chimpanzee	no	Kanyawara
CA190236	-	35.52	53.28	Elderly	Chimpanzee	no	Kanyawara
CA190237	-	22.9	34.35	Adult	Chimpanzee	no	Kanyawara
CA190238	-	26.09	39.135	Adult	Chimpanzee	no	Kanyawara
CA190245	-	23.47	35.205	Adult	Chimpanzee	no	Kanyawara
CA190249	-	20.51	30.765	Adult	Chimpanzee	no	Kanyawara
CA190255	-	18.72	28.08	Adult	Chimpanzee	no	Kanyawara
CA190256	-	20.66	30.99	Adult	Chimpanzee	no	Kanyawara
CA190257	-	22.79	34.185	Adult	Chimpanzee	no	Kanyawara
CA190259	-	45.4	68.1	Elderly	Chimpanzee	no	Kanyawara
CA190260	-	23.27	34.905	Adult	Chimpanzee	no	Kanyawara
CA190262	-	35.29	52.935	Elderly	Chimpanzee	no	Kanyawara
CA190272	-	35.83	53.745	Elderly	Chimpanzee	no	Kanyawara
CA190274	-	15.83	23.745	Adult	Chimpanzee	no	Kanyawara
CA190286	-	18.09	27.135	Adult	Chimpanzee	no	Kanyawara
CA190292	-	26.4	39.6	Adult	Chimpanzee	no	Kanyawara
CA190298	-	20.65	30.975	Adult	Chimpanzee	no	Kanyawara
CA190303	-	52.35	78.525	Elderly	Chimpanzee	no	Kanyawara
CA191	-	51.3	76.95	Elderly	Chimpanzee	no	Ngogo
CA192	-	35	52.5	Elderly	Chimpanzee	no	Ngogo
CA193	-	25.8	38.7	Adult	Chimpanzee	no	Ngogo
CA194	-	36.1	54.15	Elderly	Chimpanzee	no	Ngogo
CA195	-	26	39	Adult	Chimpanzee	no	Ngogo
CA196	-	16.3	24.45	Adult	Chimpanzee	no	Ngogo
CA197	-	20.8	31.2	Adult	Chimpanzee	no	Ngogo
CA198	-	15.8	23.7	Adult	Chimpanzee	no	Ngogo
CA199	-	15.3	22.95	Adult	Chimpanzee	no	Ngogo
CA200	-	15.4	23.1	Adult	Chimpanzee	no	Ngogo
CA201	-	18.1	27.15	Adult	Chimpanzee	no	Ngogo
CA202	-	23	34.5	Adult	Chimpanzee	no	Ngogo
CA203	-	61.3	91.95	Elderly	Chimpanzee	no	Ngogo
CA204	-	65.4	98.1	Elderly	Chimpanzee	no	Ngogo
CA205	-	29.4	44.1	Adult	Chimpanzee	no	Ngogo
CA206	-	39.3	58.95	Elderly	Chimpanzee	no	Ngogo
CA207	-	40.3	60.45	Elderly	Chimpanzee	no	Ngogo
CA208	-	67.4	101.1	Elderly	Chimpanzee	no	Ngogo
CA209	-	40.4	60.6	Elderly	Chimpanzee	no	Ngogo
CA210	-	16.3	24.45	Adult	Chimpanzee	no	Ngogo
CA211	-	21.3	31.95	Adult	Chimpanzee	no	Ngogo
CA212	-	50.4	75.6	Elderly	Chimpanzee	no	Ngogo
CA213	-	19.4	29.1	Adult	Chimpanzee	no	Ngogo
CA214	-	30.4	45.6	Adult	Chimpanzee	no	Ngogo
CA215	-	25.3	37.95	Adult	Chimpanzee	no	Ngogo
CA216	-	15.2	22.8	Adult	Chimpanzee	no	Ngogo
CA217	-	19.9	29.85	Adult	Chimpanzee	no	Ngogo
CA218	-	21.3	31.95	Adult	Chimpanzee	no	Ngogo
CA219	-	41.4	62.1	Elderly	Chimpanzee	no	Ngogo
CA220	-	40.4	60.6	Elderly	Chimpanzee	no	Ngogo
CA221	-	51.4	77.1	Elderly	Chimpanzee	no	Ngogo
CA222	-	35.3	52.95	Elderly	Chimpanzee	no	Ngogo
CA223	-	21.4	32.1	Adult	Chimpanzee	no	Ngogo
CA224	-	26.3	39.45	Adult	Chimpanzee	no	Ngogo
CA227	-	15.68	23.52	Adult	Chimpanzee	no	Kanyawara
CA229	-	55.18	82.77	Elderly	Chimpanzee	no	Kanyawara
CA231	-	21.01	31.515	Adult	Chimpanzee	no	Kanyawara
CA233	-	32.03	48.045	Adult	Chimpanzee	no	Kanyawara
CA236	-	15.42	23.13	Adult	Chimpanzee	no	Kanyawara
CA242	-	35.59	53.385	Elderly	Chimpanzee	no	Kanyawara
CA243	-	23.09	34.635	Adult	Chimpanzee	no	Kanyawara
CA244	-	19.76	29.64	Adult	Chimpanzee	no	Kanyawara
CA245	-	35.18	52.77	Elderly	Chimpanzee	no	Kanyawara
CA246	-	19.9	29.85	Adult	Chimpanzee	no	Kanyawara
CA249	-	23.62	35.43	Adult	Chimpanzee	no	Kanyawara
CA252	-	22.73	34.095	Adult	Chimpanzee	no	Kanyawara
CA253	-	42.03	63.045	Elderly	Chimpanzee	no	Kanyawara
CA254	-	49.4	74.1	Elderly	Chimpanzee	no	Kanyawara
CA255	-	20.15	30.225	Adult	Chimpanzee	no	Kanyawara
CA256	-	17.8	26.7	Adult	Chimpanzee	no	Kanyawara
CA257	-	17.68	26.52	Adult	Chimpanzee	no	Kanyawara
CA258	-	32.83	49.245	Adult	Chimpanzee	no	Kanyawara
CA261	-	55.61	83.415	Elderly	Chimpanzee	no	Kanyawara
CA263	-	20.41	30.615	Adult	Chimpanzee	no	Kanyawara
CA268	-	35.04	52.56	Elderly	Chimpanzee	no	Kanyawara
CA270	-	16.44	24.66	Adult	Chimpanzee	no	Kanyawara
CA274	-	21.84	32.76	Adult	Chimpanzee	no	Kanyawara
CA276	-	32.79	49.185	Adult	Chimpanzee	no	Kanyawara
CA278	-	20.41	30.615	Adult	Chimpanzee	no	Kanyawara
CA280	-	16.21	24.315	Adult	Chimpanzee	no	Kanyawara
CA284	-	36.44	54.66	Elderly	Chimpanzee	no	Kanyawara
CA285	-	21.44	32.16	Adult	Chimpanzee	no	Kanyawara
CA286	-	18.22	27.33	Adult	Chimpanzee	no	Kanyawara
CA287	-	23.85	35.775	Adult	Chimpanzee	no	Kanyawara
CA288	-	20.54	30.81	Adult	Chimpanzee	no	Kanyawara
CA289	-	35.95	53.925	Elderly	Chimpanzee	no	Kanyawara
CA290	-	20.74	31.11	Adult	Chimpanzee	no	Kanyawara
CA292	-	15.58	23.37	Adult	Chimpanzee	no	Kanyawara
CA293	-	24.48	36.72	Adult	Chimpanzee	no	Kanyawara
CA296	-	23.45	35.175	Adult	Chimpanzee	no	Kanyawara
CA297	-	43.02	64.53	Elderly	Chimpanzee	no	Kanyawara
CA298	-	18.63	27.945	Adult	Chimpanzee	no	Kanyawara
CA299	-	18.49	27.735	Adult	Chimpanzee	no	Kanyawara
CA306	-	15.51	23.265	Adult	Chimpanzee	no	Kanyawara
CA310	-	17.52	26.28	Adult	Chimpanzee	no	Kanyawara
CA311	-	17.93	26.895	Adult	Chimpanzee	no	Kanyawara
CA312	-	22.5	33.75	Adult	Chimpanzee	no	Ngogo
CA313	-	49	73.5	Elderly	Chimpanzee	no	Ngogo
CA314	-	29.9	44.85	Adult	Chimpanzee	no	Ngogo
CA315	-	20.8	31.2	Adult	Chimpanzee	no	Ngogo
CA316	-	20.4	30.6	Adult	Chimpanzee	no	Ngogo
CA317	-	20.9	31.35	Adult	Chimpanzee	no	Ngogo
CA318	-	24.23	36.345	Adult	Chimpanzee	no	Kanyawara
CA319	-	42.1	63.15	Elderly	Chimpanzee	no	Ngogo
CA320	-	20.6	30.9	Adult	Chimpanzee	no	Ngogo
CA321	-	15.6	23.4	Adult	Chimpanzee	no	Ngogo
CA322	-	33.2	49.8	Adult	Chimpanzee	no	Ngogo
CA323	-	31.2	46.8	Adult	Chimpanzee	no	Ngogo
CA324	-	17.9	26.85	Adult	Chimpanzee	no	Ngogo
CA325	-	41.28	61.92	Elderly	Chimpanzee	no	Ngogo
CA326	-	19.3	28.95	Adult	Chimpanzee	no	Ngogo
CA327	-	60.8	91.2	Elderly	Chimpanzee	no	Ngogo
CA328	-	20.7	31.05	Adult	Chimpanzee	no	Ngogo
CA329	-	39.6	59.4	Elderly	Chimpanzee	no	Ngogo
CA330	-	47.7	71.55	Elderly	Chimpanzee	no	Ngogo
CA332	-	16.31	24.465	Adult	Chimpanzee	no	Kanyawara
CA333	-	21.54	32.31	Adult	Chimpanzee	no	Kanyawara
CA334	-	32.6	48.9	Adult	Chimpanzee	no	Kanyawara
CA336	-	18.02	27.03	Adult	Chimpanzee	no	Kanyawara
CA338	-	15.19	22.785	Adult	Chimpanzee	no	Kanyawara
CA339	-	42.56	63.84	Elderly	Chimpanzee	no	Kanyawara
CA340	-	18.36	27.54	Adult	Chimpanzee	no	Kanyawara
CA343	-	16.69	25.035	Adult	Chimpanzee	no	Kanyawara
CA347	-	22.03	33.045	Adult	Chimpanzee	no	Kanyawara
CA351	-	20.95	31.425	Adult	Chimpanzee	no	Kanyawara
CA354	-	43.3	64.95	Elderly	Chimpanzee	no	Kanyawara
CA355	-	16.93	25.395	Adult	Chimpanzee	no	Kanyawara
CA356	-	50.27	75.405	Elderly	Chimpanzee	no	Ngogo
CA358	-	43.27	64.905	Elderly	Chimpanzee	no	Ngogo
CA359	-	23.21	34.815	Adult	Chimpanzee	no	Ngogo
CA360	-	23.22	34.83	Adult	Chimpanzee	no	Ngogo
CA361	-	44.2	66.3	Elderly	Chimpanzee	no	Ngogo
CA362	-	32.21	48.315	Adult	Chimpanzee	no	Ngogo
CA363	-	54.23	81.345	Elderly	Chimpanzee	no	Ngogo
CA364	-	16.31	24.465	Adult	Chimpanzee	no	Ngogo
CA365	-	18.79	28.185	Adult	Chimpanzee	no	Ngogo
CA366	-	16.39	24.585	Adult	Chimpanzee	no	Ngogo
CA367	-	33.3	49.95	Adult	Chimpanzee	no	Ngogo
CA368	-	50.29	75.435	Elderly	Chimpanzee	no	Ngogo
CA369	-	43.44	65.16	Elderly	Chimpanzee	no	Ngogo
CA370	-	23.32	34.98	Adult	Chimpanzee	no	Ngogo
CA371	-	23.34	35.01	Adult	Chimpanzee	no	Ngogo
CA372	-	20.32	30.48	Adult	Chimpanzee	no	Ngogo
CA373	-	44.41	66.615	Elderly	Chimpanzee	no	Ngogo
CA374	-	44.46	66.69	Elderly	Chimpanzee	no	Ngogo
CA375	-	32.28	48.42	Adult	Chimpanzee	no	Ngogo
CA376	-	16.38	24.57	Adult	Chimpanzee	no	Ngogo
CA377	-	18.87	28.305	Adult	Chimpanzee	no	Ngogo
CA379	-	43.53	65.295	Elderly	Chimpanzee	no	Ngogo
CA385	-	19.11	28.665	Adult	Chimpanzee	no	Ngogo
CA386	-	16.88	25.32	Adult	Chimpanzee	no	Ngogo
CA387	-	33.87	50.805	Adult	Chimpanzee	no	Ngogo
CA388	-	50.78	76.17	Elderly	Chimpanzee	no	Ngogo
CA390	-	15.74	23.61	Adult	Chimpanzee	no	Ngogo
CA391	-	43.79	65.685	Elderly	Chimpanzee	no	Ngogo
CA392	-	20.83	31.245	Adult	Chimpanzee	no	Ngogo
CA393	-	54.82	82.23	Elderly	Chimpanzee	no	Ngogo
CA394	-	44.79	67.185	Elderly	Chimpanzee	no	Ngogo
CA395	-	32.78	49.17	Adult	Chimpanzee	no	Ngogo
CA396	-	16.85	25.275	Adult	Chimpanzee	no	Ngogo
CA397	-	19.39	29.085	Adult	Chimpanzee	no	Ngogo
CA398	-	17.12	25.68	Adult	Chimpanzee	no	Ngogo
CA400	-	44.18	66.27	Elderly	Chimpanzee	no	Ngogo
CA401	-	24.14	36.21	Adult	Chimpanzee	no	Ngogo
CA402	-	27.16	40.74	Adult	Chimpanzee	no	Ngogo
CA403	-	21.04	31.56	Adult	Chimpanzee	no	Ngogo
CA404	-	45.08	67.62	Elderly	Chimpanzee	no	Ngogo
CA405	-	17.68	26.52	Adult	Chimpanzee	no	Ngogo
CA406	-	64.89	97.335	Elderly	Chimpanzee	no	Ngogo
CA407	-	15.18	22.77	Adult	Chimpanzee	no	Ngogo
CA408	-	22.38	33.57	Adult	Chimpanzee	no	Ngogo
CA409	-	28.8	43.2	Adult	Chimpanzee	no	Ngogo
CA410	-	39.79	59.685	Elderly	Chimpanzee	no	Ngogo
CA411	-	15.38	23.07	Adult	Chimpanzee	no	Ngogo
CA412	-	46.79	70.185	Elderly	Chimpanzee	no	Ngogo
CA413	-	15.89	23.835	Adult	Chimpanzee	no	Ngogo
CA414	-	49.86	74.79	Elderly	Chimpanzee	no	Ngogo
CA415	-	24.79	37.185	Adult	Chimpanzee	no	Ngogo
CA416	-	18.96	28.44	Adult	Chimpanzee	no	Ngogo
CA417	-	66.92	100.38	Elderly	Chimpanzee	no	Ngogo
CA418	-	22.49	33.735	Adult	Chimpanzee	no	Ngogo
CA419	-	24.95	37.425	Adult	Chimpanzee	no	Ngogo
CA420	-	26.8	40.2	Adult	Chimpanzee	no	Ngogo
CA422	-	50.81	76.215	Elderly	Chimpanzee	no	Ngogo
CA423	-	25.55	38.325	Adult	Chimpanzee	no	Ngogo
CA424	-	53.82	80.73	Elderly	Chimpanzee	no	Ngogo
CA425	-	35.88	53.82	Elderly	Chimpanzee	no	Ngogo
CA426	-	25.82	38.73	Adult	Chimpanzee	no	Ngogo
CA427	-	22.44	33.66	Adult	Chimpanzee	no	Ngogo
CA428	-	32.88	49.32	Adult	Chimpanzee	no	Ngogo
aMacaque age matches human age (Colman et.al.2009)
aLemur age matches human age(https://genomics.senescence.info/species/biblio.php?id=29)
aChimpanzee age matches human age(Robson, Shannen LWood,et.al,2008)
Datasets References
Japanese: Odamaki T, Kato K, Sugahara H, Hashikura N, Takahashi S, Xiao JZ, Abe F, Osawa R. 2016. Age-related changes in gut microbiota composition from newborn to centenarian: a cross-sectional study. BMC Microbiol 16:90.
Chinese:Kong F, Hua Y, Zeng B, Ning R, Li Y, Zhao J. 2016. Gut microbiota signatures of longevity. Curr Biol 26:R832-R833.
Italian:Biagi E, Franceschi C, Rampelli S, Severgnini M, Ostan R, Turroni S, Consolandi C, Quercia S, Scurti M, Monti D, Capri M, Brigidi P, Candela M. 2016. Gut Microbiota and Extreme Longevity. Curr Biol 26:1480-5.
United Kingdom: (American Gut Project; http://americangut.org)
Lemur catta: Bennett G, Malone M, Sauther ML, Cuozzo FP, White B, Nelson KE, Stumpf RM, Knight R, Leigh SR, Amato KR. 2016. Host age, social group, and habitat type influence the gut microbiota of wild ring-tailed lemurs (Lemur catta). Am J Primatol 78:883-92.
Chimpanzee: Reese AT, Phillips SR, Owens LA, Venable EM, Langergraber KE, Machanda ZP, Mitani JC, Muller MN, Watts DP, Wrangham RW, Goldberg TL, Emery Thompson M, Carmody RN. 2021. Age Patterning in Wild Chimpanzee Gut Microbiota Diversity Reveals Differences from Humans in Early Life. Curr Biol 31:613-620 e3.
