# Supplementary material for: Convergent and Divergent Age Patterning of Gut Microbiota Diversity in Humans and Nonhuman Primates
Source: mSystems. 2022 Jun 27;7(4):e01512-21. doi: 10.1128/msystems.01512-21 (PMC9426537; doi:10.1128/msystems.01512-21)
Supplement: TABLE S2 [file msystems.01512-21-s0002.xlsx]

## Sheet: Sheet1
TABLE S2. Identification of indicator bacterial genera differentiating adults and elderly within host group
Host	Group(Sample size)	Indicator genera	Indicator value	Indicator p-value (p<0.05)	Prevelance%(aldult/Elderly)	Median abundance(aldult/Elderly)
Chimpanzee	Adult(314)	Prevotella	0.545683	0.008	100%/100%	11.6/10
	Adult(314)	Dialister	0.543051	0.006	99%/99%	2.49/2
	Adult(314)	Pseudobutyrivibrio	0.533029	0.001	92%/84%	1.41/0.965
	Adult(314)	Holdemanella	0.524941	0.043	95%/91%	0.445/0.371
Chimpanzee	Elderly(137)	Parabacteroides	0.54563	0.001	89%/93%	0.223/0.297
	Elderly(137)	Streptococcus	0.159528	0.017	15%/22%	0/0
	Elderly(137)	Anaerotignum	0.276457	0.048	38%/48%	0/0
	Elderly(137)	Helicobacter	0.0802644	0.035	6%/12%	0/0
	Elderly(137)	Intestinimonas	0.517064	0.012	90%/94%	0.297/0.297
	Elderly(137)	Sporobacter	0.167704	0.014	16%/23%	0/0
	Elderly(137)	Limosilactobacillus	0.0483373	0.002	1%/5%	0/0
Chinese	Adult(13)	Roseburia	0.693817	0.005	100%/87%	3.12/0.965
	Adult(13)	Prevotellamassilia	0.186229	0.039	23%/5%	0/0
	Adult(13)	Coprococcus	0.578779	0.044	92%/60%	0.445/0.148
	Adult(13)	Anaerobutyricum	0.209988	0.029	23%/9%	0/0
	Adult(13)	Gemmiger	0.523469	0.046	77%/60%	1.11/0.148
	Adult(13)	Dorea	0.544896	0.013	77%/52%	0.223/0.0742
	Adult(13)	Turicibacter	0.149145	0.025	15%/3%	0/0
	Adult(13)	Gemella	0.153846	0.021	15%/0%	0/0
	Adult(13)	Romboutsia	0.582142	0.005	62%/29%	0.148/0
	Adult(13)	Fenollaria	0.149526	0.044	15%/1%	0/0
Chinese	Elderly(75)	Escherichia.Shigella	0.756635	0.014	77%/83%	0.223/0.817
Italian	Adult(13)	Roseburia	0.665552	0.024	100%/69%	1.71/0.891
	Adult(13)	Phocaeicola	0.710524	0.026	100%/100%	5.42/3.05
	Adult(13)	Anaeromassilibacillus	0.384615	0.045	38%/0%	0/0
Japanese	Adult(13)	Bifidobacterium	0.652899	0.001	98%/95%	7.94/2.6
	Adult(13)	Parasutterella	0.203364	0.023	27%/10%	0/0
	Adult(13)	Sellimonas	0.366611	0.002	51%/30%	0.0742/0
	Adult(13)	Gemmiger	0.510213	0.032	84%/78%	2/0.891
Japanese	Elderly(73)	Ruminococcus	0.522064	0.002	65%/84%	0.223/2.75
	Elderly(73)	Parabacteroides	0.502436	0.019	76%/82%	0.297/0.445
	Elderly(73)	Clostridium_sensu_stricto	0.596092	0.001	41%/71%	0/0.0742
	Elderly(73)	Oscillibacter	0.239478	0.002	14%/33%	0/0
	Elderly(73)	Coprococcus	0.496219	0.004	64%/78%	0.297/0.891
	Elderly(73)	Flintibacter	0.103678	0.008	4%/12%	0/0
	Elderly(73)	Ligilactobacillus	0.197195	0.004	8%/22%	0/0
	Elderly(73)	Rothia	0.0830581	0.009	1%/10%	0/0
	Elderly(73)	Holdemanella	0.284404	0.007	23%/40%	0/0
	Elderly(73)	Howardella	0.0684932	0.005	0%/7%	0/0
	Elderly(73)	Parvimonas	0.0410959	0.045	0%/4%	0/0
	Elderly(73)	Mogibacterium	0.137148	0.029	7%/16%	0/0
	Elderly(73)	Turicibacter	0.295639	0.033	33%/38%	0/0
Lemur	Adult(16)	Treponema	0.6875	0.004	69%/0%	1.204/0
	Adult(16)	Anaerotignum	0.509129	0.044	63%/20%	0.07425/0
	Adult(16)	Campylobacter	0.625	0.009	63%/0%	0.298/0
	Adult(16)	Collinsella	0.827726	0.001	94%/40%	0.3005/0
	Adult(16)	Desulfovibrio	0.67498	0.005	75%/20%	0.2635/0
	Adult(16)	Paraprevotella	0.731836	0.002	75%/10%	0.298/0
	Adult(16)	Streptophyta	0.8125	0.001	81%/0%	0.6315/0
	Adult(16)	Sutterella	0.719898	0.001	94%/40%	2.38/0
	Adult(16)	Rhizobium	0.375	0.05	38%/0%	0/0
	Adult(16)	Clostridium_XVIII	0.905105	0.001	94%/30%	0.374/0
	Adult(16)	Succinivibrio	0.811553	0.001	81%/10%	6.685/0
	Adult(16)	Phascolarctobacterium	0.761812	0.003	88%/40%	1.115/0
	Adult(16)	Mediterranea	0.6875	0.001	69%/0%	0.1121/0
	Adult(16)	Malacoplasma	0.625	0.007	63%/0%	1.302/0
	Adult(16)	Bulleidia	0.6875	0.001	69%/0%	0.3735/0
	Adult(16)	Anaerovibrio	0.8125	0.001	81%/0%	1.19/0
	Adult(16)	Ruminococcus2	0.553986	0.05	75%/30%	0.0747/0
Lemur	Elderly(10)	Bacteroides	0.76205	0.001	38%/80%	0/5.045
	Elderly(10)	Faecalibacterium	0.631997	0.001	13%/70%	0/1.52
	Elderly(10)	Butyricimonas	0.5	0.004	0%/50%	0/0.0371
	Elderly(10)	Alistipes	0.496777	0.004	6%/50%	0/0.1485
	Elderly(10)	Roseburia	0.557037	0.016	19%/60%	0/0.1111
	Elderly(10)	Coprococcus	0.4	0.013	0%/40%	0/0
	Elderly(10)	Fusobacterium	0.631611	0.008	25%/70%	0/0.0742
	Elderly(10)	Barnesiella	0.4	0.013	0%/40%	0/0
	Elderly(10)	Agathobacter	0.486	0.008	6%/50%	0/0.0371
	Elderly(10)	Odoribacter	0.4	0.02	0%/40%	0/0
	Elderly(10)	Fusicatenibacter	0.5	0.006	0%/50%	0/0.0371
	Elderly(10)	Parasutterella	0.5	0.005	0%/50%	0/0.0371
	Elderly(10)	Allobaculum	0.3	0.041	0%/30%	0/0
	Elderly(10)	Lachnospira	0.4	0.011	0%/40%	0/0
Macaque	Adult(18)	Prevotella	0.580347	0.014	100%/100%	37.3/26.1
	Adult(18)	Faecalibacterium	0.623299	0.01	100%/100%	3.34/1.86
	Adult(18)	Streptococcus	0.755333	0.001	100%/71%	0.408/0.148
	Adult(18)	Roseburia	0.647455	0.007	100%/100%	3.525/2.15
	Adult(18)	Prevotellamassilia	0.634679	0.023	100%/100%	3.195/1.11
	Adult(18)	Coprococcus	0.669027	0.003	100%/94%	0.5565/0.223
	Adult(18)	Harryflintia	0.222222	0.018	22%/0%	0/0
	Adult(18)	Actinobacillus	0.605061	0.001	72%/29%	0.2225/0
Macaque	Elderly(31)	Duncaniella	0.553392	0.003	17%/58%	0/0.0742
	Elderly(31)	Oscillibacter	0.609874	0.011	56%/84%	0.0742/0.148
	Elderly(31)	Intestinimonas	0.679924	0.002	56%/90%	0.0742/0.223
	Elderly(31)	Desulfovibrio	0.652261	0.002	44%/81%	0/0.148
	Elderly(31)	Phascolarctobacterium	0.555646	0.01	39%/65%	0/0.148
	Elderly(31)	Terrisporobacter	0.290323	0.013	0%/29%	0/0
British	Adult(28)	Ligilactobacillus	0.142857	0.036	14%/0%	0/0
	Adult(28)	Staphylococcus	0.165712	0.046	18%/6%	0/0
	Elderly(36)	Phocaeicola	0.626193	0.044	96%/97%	4.75/6.68
	Elderly(36)	Fournierella	0.248685	0.009	4%/28%	0/0
	Elderly(36)	Colidextribacter	0.330962	0.029	18%/44%	0/0
	Elderly(36)	Turicibacter	0.286223	0.042	11%/33%	0/0
