# Supplementary material for: Convergent and Divergent Age Patterning of Gut Microbiota Diversity in Humans and Nonhuman Primates
Source: mSystems. 2022 Jun 27;7(4):e01512-21. doi: 10.1128/msystems.01512-21 (PMC9426537; doi:10.1128/msystems.01512-21)
Supplement: TABLE S3 [file msystems.01512-21-s0003.xlsx]

## Sheet: Table S3
TABLE S3. Prediction of key butyrate-producing enzymes of Roseburia, Facalibacterium and Coprococcus based on Nr database
Subject Accessions	Subject Scientific Name	Description	Coverage	E-value	Identity
Query protein: Roseburia-(Accession: WP_022305583.1)-trans-2-enoyl-CoA reductase family protein [Roseburia sp. AM59-24XD]
WP_022305583.1	Roseburia sp. AM59-24XD	trans-2-enoyl-CoA reductase family protein	1	0	1
MBS6821093.1	Roseburia sp.	trans-2-enoyl-CoA reductase family protein	0.96	7e-177	0.6088
Query protein: Roseburia-(Accession: WP_182002533.1)-butyryl-CoA:acetate CoA-transferase [Roseburia intestinalis]
WP_182002533.1	Roseburia intestinalis	butyryl-CoA:acetate CoA-transferase	1	0	100
RHA68728.1	Roseburia intestinalis	butyryl-CoA:acetate CoA-transferase	1	0	100
RHG30822.1	Roseburia intestinalis	butyryl-CoA:acetate CoA-transferase	1	0	99.55
MTR86001.1	Roseburia intestinalis	butyryl-CoA:acetate CoA-transferase	1	0	99.55
WP_015559452.1	Roseburia intestinalis	butyryl-CoA:acetate CoA-transferase	1	0	99.55
WP_044999017.1	Roseburia intestinalis	butyryl-CoA:acetate CoA-transferase	1	0	99.55
MBD9181028.1	Roseburia intestinalis	butyryl-CoA:acetate CoA-transferase	1	0	99.55
EEV00989.1	Roseburia intestinalis...	butyryl-CoA:acetate CoA-transferase	1	0	99.55
WP_055193248.1	Roseburia intestinalis	butyryl-CoA:acetate CoA-transferase	1	0	99.33
WP_117920654.1	unclassified Roseburia	MULTISPECIES: butyryl-CoA:acetate CoA-transferase	0.99	0	99.1
WP_186899207.1	Roseburia sp. NSJ-69	butyryl-CoA:acetate CoA-transferase	0.99	0	99.1
RHF91072.1	Roseburia sp. AM23-20	butyryl-CoA:acetate CoA-transferase	0.99	0	99.1
HAT89457.1	Roseburia sp.	TPA: butyryl-CoA:acetate CoA-transferase	0.99	0	99.1
WP_014080837.1	Roseburia hominis	butyryl-CoA:acetate CoA-transferase	0.99	0	93.72
MBP3488696.1	Roseburia sp.	butyryl-CoA:acetate CoA-transferase	0.99	0	91.26
MBO5070316.1	Roseburia sp.	butyryl-CoA:acetate CoA-transferase	0.99	0	90.81
MBD5556311.1	Roseburia sp.	butyryl-CoA:acetate CoA-transferase	0.99	0	88.12
OLA69945.1	Roseburia inulinivorans	butyryl-CoA:acetate CoA-transferase	0.99	0	88.57
WP_118930461.1	Roseburia inulinivorans	butyryl-CoA:acetate CoA-transferase	0.99	0	88.57
EEG92587.1	Roseburia inulinivorans DSM 16841	butyryl-CoA:acetate CoA-transferase	0.99	0	88.34
WP_044928512.1	Roseburia inulinivorans	butyryl-CoA:acetate CoA-transferase	0.99	0	88.34
WP_055170898.1	Roseburia inulinivorans	butyryl-CoA:acetate CoA-transferase	0.99	0	88.34
MBD9192596.1	Roseburia inulinivorans	butyryl-CoA:acetate CoA-transferase	0.99	0	88.34
WP_118580109.1	Roseburia inulinivorans	butyryl-CoA:acetate CoA-transferase	0.99	0	88.12
MBS7145764.1	Roseburia sp.	butyryl-CoA:acetate CoA-transferase	0.99	0	88.12
WP_021922457.1	Roseburia inulinivorans	butyryl-CoA:acetate CoA-transferase	0.99	0	87.89
WP_118111039.1	Roseburia inulinivorans	butyryl-CoA:acetate CoA-transferase	0.99	0	87.89
WP_138344747.1	Roseburia	MULTISPECIES: butyryl-CoA:acetate CoA-transferase	0.99	0	87.89
WP_055264027.1	Roseburia faecis	butyryl-CoA:acetate CoA-transferase	0.99	0	87.67
WP_022045811.1	Roseburia	MULTISPECIES: butyryl-CoA:acetate CoA-transferase	0.99	0	87.44
OLA62675.1	Roseburia sp. CAG:18_43_25	butyryl-CoA:acetate CoA-transferase	0.99	0	87
MBS6680035.1	Roseburia sp.	butyryl-CoA:acetate CoA-transferase	0.99	0	87.44
WP_075679946.1	Roseburia sp. 831b	butyryl-CoA:acetate CoA-transferase	0.99	0	87.44
MBS5232515.1	Roseburia sp.	butyryl-CoA:acetate CoA-transferase	0.99	0	86.32
WP_154430786.1	Roseburia porci	butyryl-CoA:acetate CoA-transferase	0.99	0	84.75
WP_022515656.1	Roseburia sp. BX0805	butyryl-CoA:acetate CoA-transferase	0.99	0	85.65
WP_075721955.1	Roseburia sp. 499	butyryl-CoA:acetate CoA-transferase	0.99	0	83.86
WP_216559561.1	Roseburia sp. MSJ-14	butyryl-CoA:acetate CoA-transferase	0.99	0	83.63
WP_117698665.1	unclassified Roseburia	MULTISPECIES: butyryl-CoA:acetate CoA-transferase	0.99	0	83.86
WP_022243611.1	unclassified Roseburia	MULTISPECIES: butyryl-CoA:acetate CoA-transferase	0.99	0	83.86
WP_118639018.1	Roseburia sp. AF15-21	butyryl-CoA:acetate CoA-transferase	0.99	0	83.86
WP_118664789.1	Roseburia sp. AF12-17LB	butyryl-CoA:acetate CoA-transferase	0.99	0	83.86
WP_118056599.1	unclassified Roseburia	MULTISPECIES: butyryl-CoA:acetate CoA-transferase	0.99	0	83.63
OLA84970.1	Roseburia sp. 40_7	butyryl-CoA:acetate CoA-transferase	0.99	0	83.63
WP_186867545.1	Roseburia sp. BX1005	butyryl-CoA:acetate CoA-transferase	0.99	0	83.41
WP_120409359.1	Roseburia sp. 1XD42-69	butyryl-CoA:acetate CoA-transferase	0.99	0	82.29
WP_118280238.1	unclassified Roseburia	MULTISPECIES: butyryl-CoA:acetate CoA-transferase	0.99	0	81.61
MBS6820374.1	Roseburia sp.	butyryl-CoA:acetate CoA-transferase	0.99	0	78.7
CDC94053.1	Roseburia sp. CAG:380	butyryl-CoA:acetate CoA-transferase	0.99	0	75.56
MBS5663965.1	Roseburia sp.	butyryl-CoA:acetate CoA-transferase	0.99	0	75.56
CDD35715.1	Roseburia sp. CAG:309	butyryl-CoA transferase	0.9	0	81.19
HCJ75065.1	Roseburia sp.	TPA: acetyl-CoA hydrolase	0.95	2e-10	39.77
SCI70919.1	uncultured Roseburia...	Propionyl-CoA:succinate CoA transferase	0.98	4e-94	39.19
SCI55080.1	uncultured Roseburia...	Propionyl-CoA:succinate CoA transferase	0.97	3e-83	37.36
SCI68916.1	uncultured Roseburia...	Propionyl-CoA:succinate CoA transferase	0.97	2e-80	35.7
MBR5127918.1	Roseburia sp.	4-hydroxybutyrate--acetyl-CoA CoA transferase	0.96	6e-75	35.7
MBQ8278747.1	Roseburia sp.	4-hydroxybutyrate--acetyl-CoA CoA transferase	0.96	2e-73	34.47
Query protein: Facalibacterium-(Accession: WP_005932736.1 )-MULTISPECIES: butyryl-CoA:acetate CoA-transferase [Faecalibacterium]
WP_005932736.1	Candidatus Faecalibacterium intestinavium	MULTISPECIES: butyryl-CoA:acetate CoA-transferase	1	0	100
MBS6771133.1	Candidatus Faecalibacterium intestinipullorum	butyryl-CoA:acetate CoA-transferase	1	0	99.78
HCT68656.1	Faecalibacterium	TPA: butyryl-CoA:acetate CoA-transferase	1	0	99.78
WP_156064789.1	Faecalibacterium	butyryl-CoA:acetate CoA-transferase	1	0	99.78
WP_154276266.1	Faecalibacterium	MULTISPECIES: butyryl-CoA:acetate CoA-transferase	1	0	99.78
WP_117476804.1	Faecalibacterium	butyryl-CoA:acetate CoA-transferase	1	0	99.78
WP_156057926.1	Faecalibacterium	butyryl-CoA:acetate CoA-transferase	1	0	99.78
WP_156061271.1	Faecalibacterium	butyryl-CoA:acetate CoA-transferase	1	0	99.55
WP_207696908.1	Faecalibacterium	butyryl-CoA:acetate CoA-transferase	1	0	99.55
WP_156069747.1	Faecalibacterium	butyryl-CoA:acetate CoA-transferase Faecalibacterium	1	0	99.55
WP_117535228.1	Faecalibacterium	butyryl-CoA:acetate CoA-transferase Faecalibacterium	1	0	99.55
SCG97357.1	Faecalibacterium prausnitzii	Propionyl-CoA:succinate CoA transferase	1	0	99.55
MBS6925231.1	Faecalibacterium prausnitzii	butyryl-CoA:acetate CoA-transferase	1	0	99.55
WP_098922493.1	Faecalibacterium prausnitzii	butyryl-CoA:acetate CoA-transferase	1	0	99.55
MBS6368147.1	Faecalibacterium prausnitzii	butyryl-CoA:acetate CoA-transferase	1	0	99.55
WP_117503985.1	Faecalibacterium prausnitzii	butyryl-CoA:acetate CoA-transferase	1	0	99.55
WP_117533104.1	Faecalibacterium prausnitzii	butyryl-CoA:acetate CoA-transferase	1	0	99.33
WP_097792127.1	Faecalibacterium prausnitzii	MULTISPECIES: butyryl-CoA:acetate CoA-transferase	1	0	95.76
MBS6697880.1	Faecalibacterium prausnitzii	butyryl-CoA:acetate CoA-transferase	1	0	95.54
WP_118553084.1	Faecalibacterium prausnitzii	MULTISPECIES: butyryl-CoA:acetate CoA-transferase	1	0	95.54
WP_055187883.1	Faecalibacterium prausnitzii	butyryl-CoA:acetate CoA-transferase	1	0	95.09
WP_112143653.1	Faecalibacterium prausnitzii	butyryl-CoA:acetate CoA-transferase	1	0	94.87
WP_097838759.1	Faecalibacterium prausnitzii	butyryl-CoA:acetate CoA-transferase	1	0	95.09
WP_154258712.1	Faecalibacterium prausnitzii	MULTISPECIES: butyryl-CoA:acetate CoA-transferase	0.99	0	91.72
MBD9289594.1	Faecalibacterium prausnitzii	butyryl-CoA:acetate CoA-transferase	0.99	0	92.39
MBD9003655.1	Faecalibacterium prausnitzii	butyryl-CoA:acetate CoA-transferase	0.99	0	92.17
WP_097774826.1	Faecalibacterium prausnitzii	MULTISPECIES: butyryl-CoA:acetate CoA-transferase	0.99	0	91.72
WP_158403899.1	Faecalibacterium prausnitzii	butyryl-CoA:acetate CoA-transferase	0.99	0	90.6
WP_118527959.1	Faecalibacterium prausnitzii	MULTISPECIES: butyryl-CoA:acetate CoA-transferase	0.99	0	91.5
WP_113991853.1	Faecalibacterium prausnitzii	butyryl-CoA:acetate CoA-transferase	0.99	0	92.17
WP_112115269.1	Faecalibacterium prausnitzii	MULTISPECIES: butyryl-CoA:acetate CoA-transferase	1	0	90.85
WP_097802205.1	Faecalibacterium prausnitzii	butyryl-CoA:acetate CoA-transferase	0.99	0	91.05
WP_207698240.1	Faecalibacterium prausnitzii	butyryl-CoA:acetate CoA-transferase	0.99	0	91.5
WP_097783900.1	Faecalibacterium prausnitzii	butyryl-CoA:acetate CoA-transferase	0.99	0	92.17
HCV94665.1	Faecalibacterium prausnitzii	TPA: butyryl-CoA:acetate CoA-transferase	1	0	90.62
CDC29521.1	Faecalibacterium prausnitzii	acetyl-CoA hydrolase	1	0	90.62
MBS7162356.1	Faecalibacterium prausnitzii	butyryl-CoA:acetate CoA-transferase	0.99	0	90.38
WP_120019707.1	Faecalibacterium prausnitzii	butyryl-CoA:acetate CoA-transferase	0.99	0	91.28
WP_117948130.1	Faecalibacterium prausnitzii	butyryl-CoA:acetate CoA-transferase	0.99	0	91.95
WP_117554701.1	Faecalibacterium prausnitzii	butyryl-CoA:acetate CoA-transferase	0.99	0	92.17
HAH89466.1	Faecalibacterium prausnitzii	TPA: butyryl-CoA:acetate CoA-transferase	0.99	0	92.17
WP_097778136.1	Faecalibacterium prausnitzii	butyryl-CoA:acetate CoA-transferase	0.99	0	91.5
WP_005940161.1	Faecalibacterium prausnitzii	MULTISPECIES: butyryl-CoA:acetate CoA-transferase	0.99	0	91.5
WP_112120765.1	Faecalibacterium prausnitzii	butyryl-CoA:acetate CoA-transferase	0.99	0	91.95
WP_044960620.1	Faecalibacterium prausnitzii	butyryl-CoA:acetate CoA-transferase	0.99	0	91.95
HAQ96996.1	Faecalibacterium prausnitzii	TPA: butyryl-CoA:acetate CoA-transferase	0.99	0	90.83
HAR93754.1	Faecalibacterium prausnitzii	TPA: butyryl-CoA:acetate CoA-transferase	0.99	0	91.95
WP_097780171.1	Faecalibacterium prausnitzii	butyryl-CoA:acetate CoA-transferase	0.99	0	91.95
WP_217211834.1	Faecalibacterium prausnitzii	butyryl-CoA:acetate CoA-transferase	0.99	0	90.16
WP_158401730.1	Faecalibacterium prausnitzii	butyryl-CoA:acetate CoA-transferase	0.99	0	90.16
EDP20029.1	Faecalibacterium prausnitzii	butyryl-CoA:acetate CoA-transferase	0.99	0	91.95
MBS6621679.1	Faecalibacterium prausnitzii	butyryl-CoA:acetate CoA-transferase	0.99	0	90.16
MBS7082288.1	Faecalibacterium prausnitzii	butyryl-CoA:acetate CoA-transferase	0.99	0	90.38
MBS1345849.1	Faecalibacterium prausnitzii	butyryl-CoA:acetate CoA-transferase	0.99	0	90.38
MBS7018256.1	Faecalibacterium prausnitzii	butyryl-CoA:acetate CoA-transferase	0.99	0	90.38
WP_055184547.1	Faecalibacterium prausnitzii	butyryl-CoA:acetate CoA-transferase	0.99	0	91.95
MBL6450324.1	Faecalibacterium prausnitzii	butyryl-CoA:acetate CoA-transferase	0.99	0	89.71
WP_118657669.1	Faecalibacterium prausnitzii	butyryl-CoA:acetate CoA-transferase	0.99	0	91.72
HBB10138.1	Faecalibacterium prausnitzii	TPA: butyryl-CoA:acetate CoA-transferase	0.99	0	91.72
MBS4921856.1	Faecalibacterium prausnitzii	butyryl-CoA:acetate CoA-transferase	0.99	0	89.93
WP_149794631.1	Faecalibacterium prausnitzii M21/2	MULTISPECIES: butyryl-CoA:acetate CoA-transferase	0.99	0	89.93
MBS5310881.1	Faecalibacterium sp.	butyryl-CoA:acetate CoA-transferase	0.99	0	89.71
WP_207677743.1	Faecalibacterium sp.	butyryl-CoA:acetate CoA-transferase	0.99	0	90.16
MBD9258817.1	Faecalibacterium sp.	butyryl-CoA:acetate CoA-transferase	0.99	0	90.38
WP_015565096.1	Faecalibacterium sp.	butyryl-CoA:acetate CoA-transferase	0.99	0	89.71
WP_015538444.1	Faecalibacterium sp.	butyryl-CoA:acetate CoA-transferase	0.99	0	91.72
MBD9126917.1	Faecalibacterium sp.	butyryl-CoA:acetate CoA-transferase	0.99	0	89.93
WP_158390679.1	Faecalibacterium sp.	butyryl-CoA:acetate CoA-transferase	0.99	0	89.71
MBS7059695.1	Faecalibacterium sp.	butyryl-CoA:acetate CoA-transferase	0.99	0	89.49
MBS5688173.1	Faecalibacterium sp.	butyryl-CoA:acetate CoA-transferase	0.99	0	89.26
WP_158397962.1	Faecalibacterium sp. AF10-46	butyryl-CoA:acetate CoA-transferase	0.99	0	89.26
MBS6136429.1	Faecalibacterium sp. CAG:82	butyryl-CoA:acetate CoA-transferase	1	0	87.5
HIV51406.1	Faecalibacterium sp. Marseille-P9590	TPA: butyryl-CoA:acetate CoA-transferase	0.99	0	84.34
WP_087246645.1	Faecalibacterium sp. Marseille-Q0746	MULTISPECIES: butyryl-CoA:acetate CoA-transferase	1	0	84.15
MBU3820232.1	Faecalibacterium sp. Marseille-Q4896	butyryl-CoA:acetate CoA-transferase	0.99	0	83.22
VDR35628.1	unclassified Faecalibacterium	Propionyl-CoA:succinate CoA transferase	0.94	9e-81	35.53
Query protein: Roseburia-(Accession: WP_055040380.1)-butyrate kinase [Roseburia sp. OM02-15]
WP_055040380.1	Roseburia inulinivorans	butyrate kinase	1	0	100
SCI54487.1	uncultured Roseburia sp.	Probable butyrate kinase 2	0.97	6e-12	45.88
SCI10956.1	uncultured Roseburia sp.	Butyrate kinase 2	0.98	5e-11	45.9
MBS4996433.1	Roseburia sp.	butyrate kinase	0.94	1e-10	42.45
OLA57678.1	Roseburia sp. CAG:10041_57	butyrate kinase	0.94	2e-10	42.45
CDF44202.1	Roseburia sp. CAG:100	probable butyrate kinase	0.94	7e-10	42.17
MBS5420494.1	Roseburia sp.	butyrate kinase	0.98	6e-99	42.12
SCJ31158.1	uncultured Roseburia sp.	Probable butyrate kinase 2	0.98	6e-94	40.71
NBJ70212.1	Roseburia sp. 1XD42-34	butyrate kinase	0.95	4e-92	40.56
SCI47723.1	uncultured Roseburia sp.	Butyrate kinase 2	0.95	2e-79	37.57
SCI18627.1	uncultured Roseburia sp.	Butyrate kinase 2	0.94	6e-79	36.47
CCZ65325.1	Roseburia sp. CAG:50	probable butyrate kinase	0.95	1e-78	37.01
SCI14476.1	uncultured Roseburia sp.	Butyrate kinase 2	0.95	1e-76	35.67
CCZ64142.1	Roseburia sp. CAG:50	probable butyrate kinase	0.95	1e-73	35.21
Query protein: Faecalibacterium-(Accession: WP_087324516.1)-butyrate kinase [Faecalibacterium sp. An58]
WP_087324516.1	Faecalibacterium sp. An58	butyrate kinase	1	0	100
WP_087229485.1	Faecalibacterium sp. An121	butyrate kinase	1	0	99.72
HIV44501.1	Candidatus Faecalibacterium avium	TPA: butyrate kinase	1	0	99.72
HJC44599.1	Candidatus Faecalibacterium faecigallinarum	TPA: butyrate kinase	1	0	97.46
HIZ58157.1	Candidatus Faecalibacterium gallistercoris	TPA: butyrate kinase	1	0	95.49
HIW09808.1	Candidatus Faecalibacterium intestinigallinarum	TPA: butyrate kinase	1	0	94.08
VDR35051.1	Faecalibacterium prausnitzii	Butyrate kinase 2	0.98	3e-125	52.42
Query protein: Alloprevotella-(Accession: RKV79898.1)-phosphate butyryltransferase [Alloprevotella sp.]
RKV79898.1	Alloprevotella sp.	phosphate butyryltransferase	1	0	100
RKV75851.1	Alloprevotella sp.	phosphate butyryltransferase	0.98	0	80.92
MBF0944268.1	Alloprevotella sp.	phosphate butyryltransferase	0.98	0	80.59
MBF0965258.1	Alloprevotella sp.	phosphate butyryltransferase	0.98	0	79.93
EKX91716.1	Alloprevotella sp. oral taxon 473 str. F0040	putative phosphate butyryltransferase	0.89	0	80.94
RKV71366.1	Alloprevotella sp.	phosphate butyryltransferase	0.97	4e-125	58.39
WP_187547649.1	Alloprevotella sp. Lung230	phosphate butyryltransferase	0.97	5e-125	58.71
WP_124931765.1	Alloprevotella sp. OH1205_COT-284	phosphate butyryltransferase	0.97	3e-117	55.77
WP_009347951.1	Alloprevotella rava	phosphate butyryltransferase	0.9	7e-53	45.89
WP_183696563.1	Alloprevotella rava	phosphate butyryltransferase	0.96	4e-50	44.64
WP_111898356.1	Alloprevotella sp. E39	phosphate butyryltransferase	0.96	8e-44	43.04
MBF0961294.1	Alloprevotella tannerae	phosphate butyryltransferase	0.9	4e-43	42.63
Query protein: Streptococcus-(Accession: CVM15722.1)-phosphate acetyl/butaryl transferase [Streptococcus pneumoniae]
CVM15722.1	Streptococcus pneumoniae	phosphate acetyl/butaryl transferase	1	0	100
WP_006739541.1	Streptococcus urinalis	phosphate acetyl/butyryl transferase	0.9	4e-21	37.42
WP_199567033.1	Streptococcus zalophi	phosphate acetyl/butyryl transferase	0.9	3e-19	36.36
WP_037626842.1	Streptococcus uberis	phosphate acetyl/butyryl transferase	0.96	7e-19	35.31
WP_159583000.1	Streptococcus halichoeri	phosphate acetyl/butyryl transferase	0.9	7e-18	37.21
WP_159559862.1	Streptococcus halichoeri	phosphate acetyl/butyryl transferase	0.9	2e-17	37.79
WP_159542999.1	Streptococcus halichoeri	phosphate acetyl/butyryl transferase	0.9	2e-17	37.21
WP_159796592.1	Streptococcus halichoeri	phosphate acetyl/butyryl transferase	0.9	2e-17	37.21
WP_159564097.1	Streptococcus halichoeri	phosphate acetyl/butyryl transferase	0.9	2e-17	37.21
WP_159590901.1	Streptococcus halichoeri	phosphate acetyl/butyryl transferase	0.9	3e-17	36.88
WP_199574829.1	Streptococcus pacificus	phosphate acetyl/butyryl transferase	0.93	3e-16	35.08
WP_102777765.1	Streptococcus penaeicida	phosphate acetyl/butyryl transferase	0.92	9e-16	33.13
WP_017794880.1	Streptococcus iniae	phosphate acetyl/butyryl transferase	0.96	1e-14	34.06
WP_018367085.1	Streptococcus didelphis	phosphate acetyl/butyryl transferase	0.97	1e-13	32.62
Query protein: Coprococcus-(Accession: WP_022216032.1 )-MULTISPECIES: phosphate butyryltransferase [Coprococcus]
WP_022216032.1	Coprococcus	MULTISPECIES: phosphate butyryltransferase Coprococcus]	1	0	100
WP_055222801.1	Coprococcus eutactus	phosphate butyryltransferase	1	0	99.67
CCZ92849.1	Coprococcus eutactus CAG:665	phosphate butyryltransferase	1	0	99.35
WP_118757661.1	Coprococcus sp. TF11-13	phosphate butyryltransferase	1	0	98.69
WP_119202942.1	Coprococcus eutactus	phosphate butyryltransferase	1	0	99.02
WP_004853197.1	Coprococcus eutactus	phosphate butyryltransferase	1	0	98.69
MBO5261002.1	Coprococcus sp.	phosphate butyryltransferase	1	0	92.16
MBP3325416.1	Coprococcus sp.	phosphate butyryltransferase	1	0	84.31
WP_173788709.1	Coprococcus eutactus	phosphate butyryltransferase	0.99	0	81.19
WP_021938992.1	Coprococcus sp. OM04-5BH	phosphate butyryltransferase	1	0	73.86
WP_117555700.1	Coprococcus comes	phosphate butyryltransferase	0.98	7e-170	67.76
WP_055261295.1	Coprococcus comes	phosphate butyryltransferase	0.98	3e-169	67.43
WP_022220769.1	Coprococcus comes	phosphate butyryltransferase	0.98	9e-169	67.43
WP_173686723.1	Coprococcus comes	phosphate butyryltransferase	0.98	1e-168	67.43
MBD9018270.1	Coprococcus comes	phosphate butyryltransferase	0.98	5e-168	67.43
WP_178025546.1	Coprococcus comes	phosphate butyryltransferase	0.98	5e-168	67.43
EEG90240.1	Coprococcus comes ATCC 27758	phosphate butyryltransferase	0.98	9e-168	67.43
WP_195434500.1	Coprococcus comes	phosphate butyryltransferase	0.98	2e-167	67.11
WP_195412614.1	Coprococcus comes	phosphate butyryltransferase	0.98	2e-167	67.11
WP_055157358.1	Coprococcus comes	phosphate butyryltransferase	0.98	2e-167	67.11
WP_173688510.1	Coprococcus comes	phosphate butyryltransferase	0.98	5e-167	67.11
NSJ90187.1	Coprococcus sp. MSK.21.13	phosphate butyryltransferase	0.99	3e-117	57.14
Query protein: Roseburia-(Accession: WP_003420701.1)-phosphate butyryltransferase [Clostridioides difficile]
OLA57679.1	Roseburia sp. CAG:10041_57	phosphate butyryltransferase	0.92	2e-70	48.84
MBS4996434.1	Roseburia sp.	phosphate butyryltransferase	0.92	1e-69	48.84
NBJ70210.1	Roseburia sp. 1XD42-34	phosphate butyryltransferase	0.96	1e-67	48.37
CCZ64143.1	Roseburia sp. CAG:50	putative phosphate acetyltransferase	0.96	3e-46	42.59
SCI54783.1	uncultured Roseburia sp.	Phosphate acetyltransferase	0.92	3e-45	43.69
Query protein: Faecalibacterium-(Accession: WP_003420701.1)-phosphate butyryltransferase [Clostridioides difficile]
HIW09809.1	Candidatus Faecalibacterium intestinigallinarum	TPA: phosphate butyryltransferase	1	2e-74	50.16
WP_087229482.1	unclassified Faecalibacterium	MULTISPECIES: phosphate butyryltransferase	1	4e-72	49.53
OUN73157.1	Faecalibacterium sp. An58	phosphate butyryltransferase	1	4e-72	49.53
HJB59097.1	Candidatus Faecalibacterium faecipullorum	TPA: phosphate butyryltransferase	1	4e-72	49.54
HIZ58156.1	Candidatus Faecalibacterium gallistercoris	TPA: phosphate butyryltransferase	1	8e-72	49.53
WP_191427229.1	Faecalibacterium sp. An121	phosphate butyryltransferase	1	1e-71	49.53
HJC44600.1	Candidatus Faecalibacterium faecigallinarum	TPA: phosphate butyryltransferase	0.99	9e-70	49.36
