# Supplementary material for: Convergent and Divergent Age Patterning of Gut Microbiota Diversity in Humans and Nonhuman Primates
Source: mSystems. 2022 Jun 27;7(4):e01512-21. doi: 10.1128/msystems.01512-21 (PMC9426537; doi:10.1128/msystems.01512-21)
Supplement: TABLE S4 [file msystems.01512-21-s0006.xlsx]

## Sheet: Table 3
TABLE S4. Summary of 66 plasma differential metabolites
Metabolite	MEAN E	MEAN Y	VIP	P-VALUE	Q-VALUE	FOLD CHANGE	LOG_FOLDCHANGE	Enriched Groups
glycolic acid	8.50538	7.31024e-09	2.2403	0.000619958	0.00318691	1.16349e+09	30.1158	Elderly
Ribonic acid, gamma-lactone	0.00755131	0.000419289	1.00398	0.00861539	0.0160825	18.0098	4.17071	Elderly
fucose 1	0.00934972	0.00108073	2.29853	6.61702e-06	0.000135877	8.65132	3.11292	Elderly
alpha-Santonin 1	0.00134901	0.000172079	2.47335	2.80349e-05	0.000353052	7.83946	2.97076	Elderly
Inosine	0.000109588	1.66716e-05	1.7033	0.0191982	0.156445	6.5733	2.71662	Elderly
Acetoin	0.000122313	1.93822e-05	2.26544	0.00124825	0.0391778	6.3106	2.65778	Elderly
lactose 2	0.000756709	0.000207561	1.0506	0.0325847	0.0405404	3.64571	1.8662	Elderly
Thioctamide 1	0.331742	0.0934517	2.08968	0.00588989	0.0122996	3.54987	1.82777	Elderly
Methylmalonic acid	1.14277e-05	4.22414e-06	1.6103	0.0274696	0.180005	2.70534	1.43581	Elderly
Allopurinol	5.60508e-05	2.24277e-05	1.46405	0.0297235	0.18644	2.49918	1.32145	Elderly
maleic acid	0.221296	0.0920448	2.23643	0.00229815	0.00717598	2.40423	1.26557	Elderly
Guanosine	1.43894e-05	5.99559e-06	1.65013	0.0383517	0.2067	2.4	1.26303	Elderly
N-Tigloylglycine	3.642e-05	1.5577e-05	1.77355	0.00288795	0.0634109	2.33806	1.22531	Elderly
2-Hydroxyadenine	3.52335e-05	1.57689e-05	1.54316	0.043247	0.215847	2.23437	1.15987	Elderly
N1-Methyl-2-pyridone-5-carboxamide	2.93265e-05	1.80432e-05	1.96458	0.00462832	0.0843452	1.62535	0.700754	Elderly
stearic acid	0.328003	0.204262	2.01496	0.00304891	0.00836316	1.6058	0.683288	Elderly
beta-Hydroxymyristic acid	0.00508243	0.00346378	1.57576	0.00123468	0.00481223	1.46731	0.55317	Elderly
Urocanic acid	4.49769e-05	3.13174e-05	1.40956	0.0385484	0.207096	1.43616	0.522217	Elderly
creatine	0.271464	0.192275	1.28214	0.0199086	0.0289547	1.41186	0.497594	Elderly
D-Glyceric acid	0.011894	0.00850911	2.1086	0.00384873	0.00934685	1.39779	0.483147	Elderly
3-Methoxy-4-Hydroxyphenylglycol Sulfate	0.000386382	0.000277149	1.61716	0.0373312	0.278107	1.39413	0.479367	Elderly
DL-2,4-Diaminobutyric acid	2.39468e-05	1.76603e-05	2.15341	0.00318222	0.0672935	1.35596	0.439319	Elderly
Palmitic acid	0.0397054	0.0306135	1.51394	0.0258754	0.259822	1.29699	0.375169	Elderly
D-Arabitol	0.0332392	0.0257263	1.42119	0.00218622	0.00697024	1.29203	0.369641	Elderly
.beta.-Cyano-L-alanine	9.2254e-05	7.22484e-05	1.48928	0.0212251	0.16061	1.2769	0.352646	Elderly
L-Proline	2.83216e-05	2.52503e-05	1.28808	0.0491506	0.225225	1.12164	0.165603	Elderly
Cys-Gly	8.15544e-06	9.80837e-06	1.63482	0.0470618	0.222087	0.831478	-0.26625	Adult
4-Pyridoxic acid	0.000112554	0.00013606	1.83902	0.0361247	0.202037	0.827234	-0.273632	Adult
4-Methoxyphenylacetic acid	0.000178165	0.00022085	1.56623	0.037247	0.278007	0.806722	-0.309857	Adult
L-Glutamate	9.80678e-05	0.000123256	1.2496	0.0184933	0.239352	0.795643	-0.329806	Adult
Pseudouridine	1.60169e-05	2.01388e-05	1.63581	0.0210603	0.160293	0.795323	-0.330387	Adult
Acetoacetic acid	3.74906e-05	4.85863e-05	1.91561	0.0129067	0.138157	0.771629	-0.37402	Adult
Hippuric acid	0.000915274	0.00120556	1.19737	0.0432062	0.288879	0.759211	-0.397427	Adult
Formylanthranilic acid	2.64554e-05	3.51439e-05	1.96846	0.0161149	0.148718	0.752771	-0.409716	Adult
Betaine	0.000212538	0.00028406	1.7676	0.0187836	0.155513	0.748213	-0.418478	Adult
Sphingomyelin (d18:1/18:0)	3.13926e-05	4.38188e-05	1.95303	7.72299e-05	0.017535	0.716418	-0.481127	Adult
Indole	0.000119374	0.000170738	1.5763	0.0436144	0.289704	0.699161	-0.516304	Adult
Arbutin	9.63371e-06	1.38726e-05	1.87423	0.0134319	0.140112	0.694444	-0.526071	Adult
Dimethylglycine	5.24373e-05	7.70765e-05	2.61642	0.00129603	0.0397893	0.680328	-0.555697	Adult
3-Hydroxypropionic acid 1	0.157678	0.237948	1.23936	0.00452457	0.010245	0.662655	-0.593671	Adult
1-Salicylate glucuronide	0.000160145	0.000244143	1.49457	0.0475102	0.297074	0.65595	-0.608342	Adult
Gentisic acid	0.000188172	0.000289703	1.18231	0.0329757	0.272388	0.649534	-0.622522	Adult
2-Methyl-3-hydroxybutyric acid	4.00428e-05	6.30298e-05	1.56239	0.0460983	0.220576	0.635299	-0.654492	Adult
Trimethylamine N-oxide	0.000386979	0.000614905	1.60482	0.0132927	0.139603	0.629331	-0.668109	Adult
5-Aminopentanoic acid	0.0105693	0.0169124	2.3485	0.000782835	0.0318397	0.624943	-0.678204	Adult
Hypotaurine	4.06138e-06	6.5196e-06	2.27038	0.00911142	0.120286	0.62295	-0.682811	Adult
leucine	0.340058	0.55235	1.17536	0.00171442	0.00599854	0.615657	-0.699802	Adult
N-(2-hydroxyethyl)-iminodiacetic acid 1	0.00100989	0.00165773	1.20974	0.00836119	0.0157639	0.6092	-0.715013	Adult
Indoleacetic acid	3.12746e-05	5.24166e-05	1.41932	0.0240967	0.255777	0.596655	-0.745032	Adult
cycloleucine 1	0.0061555	0.0105676	1.15759	0.00071128	0.00347493	0.582489	-0.779697	Adult
phosphate	0.13888	0.243624	1.81941	0.00033038	0.00203526	0.57006	-0.810815	Adult
ribose	0.0076072	0.0134776	2.18348	0.0282878	0.0368231	0.564434	-0.825123	Adult
2-Deoxyerythritol	0.000383029	0.000678781	2.0524	6.09209e-05	0.000615989	0.564289	-0.825493	Adult
Deoxyinosine	1.2579e-05	2.26404e-05	1.02176	0.0193052	0.242164	0.555599	-0.847885	Adult
3-Phenylpropanoic acid	4.77249e-05	8.96615e-05	2.29285	0.0130455	0.138684	0.532278	-0.909748	Adult
Cyclohexylamine	0.000192919	0.00036296	2.47059	0.000534315	0.0268505	0.531515	-0.911817	Adult
Hydroxyproline	1.1116e-05	2.09653e-05	3.15453	1.98867e-05	0.00274821	0.53021	-0.915364	Adult
Palatinose	0.00699818	0.0132534	1.78759	0.00223529	0.0070615	0.528029	-0.92131	Adult
Sucrose	1.01296e-05	1.92182e-05	1.40221	0.00543373	0.153225	0.527086	-0.92389	Adult
2-keto-isovaleric acid 1	0.00445027	0.0084575	1.27406	8.94014e-05	0.00077767	0.526192	-0.926339	Adult
oxamic acid	0.0609054	0.125708	1.22948	0.000299246	0.00190014	0.484498	-1.04544	Adult
alanine 2	0.000504941	0.00112966	1.48067	0.000121634	0.000936634	0.446986	-1.1617	Adult
3-Methylphenylacetic acid	0.00361686	0.0081872	1.97247	0.0353027	0.27559	0.44177	-1.17863	Adult
5-aminovaleric acid lactam	0.000175272	0.000403153	1.44181	0.0216813	0.0306453	0.434753	-1.20173	Adult
pregnenolone sulfate	1.61266e-05	0.000121182	2.48068	0.000717936	0.0496967	0.133078	-2.90966	Adult
2-Amino-3-methyl-1-butanol	0.00145412	0.0110586	2.43388	0.00102113	0.00429288	0.131492	-2.92695	Adult
