# Supplementary material for: Convergent and Divergent Age Patterning of Gut Microbiota Diversity in Humans and Nonhuman Primates
Source: mSystems. 2022 Jun 27;7(4):e01512-21. doi: 10.1128/msystems.01512-21 (PMC9426537; doi:10.1128/msystems.01512-21)
Supplement: TABLE S5 [file msystems.01512-21-s0007.xlsx]

## Sheet: Table S5
TABLE S5.The relative abundance of six indicator genera and 66 plasma differential metabolites in all macaques
NAMES	M00002	M00032	M00046	M00076	M00300	M00334	M01044	M02040	M02060	M02066	M02068	M02078	M02098	M02316	M11023	M11048	M11070	M11084	M11085	M11091	M11301	M11308	M11318	M12002	M12008	M12016	M12017	M12033	M12040	M12060	M12078	M12098	M90330	M91319	M92350	M96075	M96352	M96360	M96366	M97062	M97090	M97098	M97320	M97366	M98074	M98314	M98318	M99346	M99351
Urocanic acid	2.43e-05	5.15e-05	1.67e-05	7.13e-05	5.26e-05	0.000103	2.58e-05	3.78e-05	3.02e-05	5.05e-05	4.77e-05	1.72e-05	2.36e-05	2.26e-05	1.65e-05	2.59e-05	6.08e-05	2.58e-05	9.59e-06	4.27e-05	5.04e-06	2.3e-05	1.73e-05	2.79e-05	7.28e-05	2.07e-05	2.74e-05	3.77e-05	4.77e-05	2.97e-05	1.88e-05	5.42e-05	0.00010374	6.81e-05	3.73e-05	3.65e-05	3.41e-05	4.96e-05	5.41e-05	2.08e-05	6.93e-05	6.53e-05	6.15e-05	3.55e-05	6.3e-05	3.88e-05	2.08e-05	8.46e-06	5.23e-05
Trimethylamine N-oxide	0.000293091	0.000551297	0.000273661	0.000612387	0.000270196	0.000620386	0.000229215	0.000257256	0.000652994	0.000349404	0.000516505	0.00122308	0.000284991	0.000241594	0.000567069	0.000215959	0.000792299	0.000670935	0.000422087	0.00109602	0.000174437	0.000559441	0.000144361	0.000582958	0.000193338	0.000218873	0.000407063	0.00097941	0.00110601	0.000957752	0.000918953	0.00106132	0.000228456	0.000718091	0.000219362	0.000107456	0.000162704	0.00035803	0.000144638	0.0007275	0.000132407	0.00029231	0.000265519	0.00103242	0.00037135	0.000372363	0.000187112	0.000169972	0.000130592
Thioctamide 1	0.0614702	0.00621266	1.85602	0.163241	0.0119354	1.16566	0.517029	0.0909957	0.107813	0.0751222	0.816735	0.0216503	0.256033	0.427858	0.0116172	0.037933	0.0201466	0.00370313	0.0871165	0.136551	0.033865	0.0459417	0.00956803	0.593761	0.396673	0.00718782	0.0542215	0.019307	0.0425499	0.0012233	0.14755	0.0332148	0.0108994	0.165084	0.0366317	0.351125	0.614205	0.283203	0.083992	0.235721	0.951761	0.286815	0.537893	0.062745	0.209957	0.600243	0.164213	0.0614787	0.0502473
Sucrose	3.06e-06	7.09e-06	3.57e-06	1.03e-05	7.57e-06	8.24e-06	4.33e-06	5.71e-06	8.84e-06	2.5e-05	5.49e-06	8.19e-06	4.93e-06	7.94e-06	1.24e-05	1.56e-05	1.41e-05	1.49e-05	2.32e-06	4.04e-05	8.05e-06	2.82e-06	1.06e-05	6.34e-06	2.76e-05	3.2e-05	3.56e-05	3.38e-05	2.28e-05	3.79e-05	1.07e-05	1.79e-05	6.79e-06	5.9e-06	7.63e-06	4.79e-05	9.07e-06	2.14e-05	6e-06	3.45e-06	5.41e-06	2.52e-05	5.9e-06	5.5e-06	9.04e-06	9.86e-06	2.12e-05	2.01e-06	1.15e-05
stearic acid	0.26956	0.21202	1.12674	0.238098	0.209674	0.641891	0.244066	0.372042	0.311822	0.338969	0.28913	0.203129	0.516308	0.374206	0.30293	0.18184	0.117798	0.0927264	0.274937	0.263679	0.34299	0.203438	0.127673	0.400001	0.163181	0.228266	0.276007	0.131801	0.138385	0.13321	0.185829	0.112028	0.258143	0.358467	0.338723	0.329364	0.262637	0.296029	0.108489	0.464763	0.422021	0.158088	0.173199	0.337223	0.286503	0.207129	0.431204	0.133207	0.255267
Sphingomyelin (d18:1/18:0)	0.00104137	0.00109773	0.00113964	0.00142759	0.00131947	0.000927113	0.00194182	0.00146206	0.00110325	0.00205818	0.00135227	0.00190661	0.00132787	0.00183474	0.00319436	0.00184246	0.00115404	0.00129503	0.00170518	0.00153238	0.00239962	0.00149226	0.00139381	0.0022879	0.00106959	0.00142085	0.0017822	0.00230295	0.00192283	0.00137501	0.00118123	0.00126183	1.97e-05	2.16e-05	3.09e-05	0.0011071	0.000940697	0.00141184	0.00109287	0.000639301	0.000669602	0.000811527	0.000871085	0.00080208	0.0015605	0.000905915	0.00175184	0.00140905	0.00119958
ribose	7.56e-09	0.0119446	2.72e-08	4.37e-09	6.94e-09	8.79e-09	0.0178741	0.0161273	0.0234603	4.63e-09	0.0158173	0.0165284	0.0248541	5.89e-09	0.0134524	0.0108248	0.0382	0.00866605	0.0151	0.014533	0.0181521	0.01	0.0213	0.0116	0.0140841	0.0143	0.0125081	0.0110979	0.00765815	0.00818	7.24e-09	0.013	5.48e-09	7.68e-09	5.59e-09	4.93e-09	0.0208653	0.0137	5.31e-09	6.89e-09	7.98e-09	0.006364	6.46e-09	0.0273479	0.0168	0.0124276	5.43e-09	0.0117115	4.79e-09
Ribonic acid, gamma-lactone	0.00157647	0.0195536	0.0678575	0.0180361	0.0172859	8.79e-09	0.000918461	0.00148964	5.05e-09	4.63e-09	7.52e-09	0.019153	0.00158257	0.000997912	0.000642073	0.000391	0.000405503	0.000208011	0.000982	0.00079883	0.000765862	0.000524	0.000156919	0.000251329	0.000268197	0.000411	0.000478122	0.000144	0.000186883	7.66e-09	0.000614	0.000319	5.48e-09	0.000959875	5.59e-09	4.93e-09	0.0192558	0.000919464	5.31e-09	0.00160752	0.00139	0.0142887	6.46e-09	0.00105	4.76e-09	0.0155	0.030708	6.81e-09	4.79e-09
Pseudouridine	1.66e-05	2.09e-05	2.36e-05	1.2e-05	1.84e-05	1.33e-05	9.97e-06	2.22e-05	2.58e-05	1.74e-05	1.9e-05	2.26e-05	1.77e-05	1.29e-05	2.09e-05	2.53e-05	1.23e-05	2.74e-05	1.77e-05	1.97e-05	2.62e-05	1.73e-05	3.23e-05	3.09e-05	1.61e-05	1.24e-05	1.81e-05	2.79e-05	1.38e-05	1.87e-05	1.7e-05	8.44e-06	1.06e-05	1.04e-05	9.52e-06	1.63e-05	1.32e-05	9.6e-06	9.05e-06	2.07e-05	1.18e-05	1.1e-05	1.02e-05	1.81e-05	1.31e-05	2.69e-05	1.53e-05	2.16e-05	1.66e-05
pregnenolone sulfate	4.21e-05	1.29e-05	3.56e-05	5.06e-06	1.64e-05	2.11e-05	1.17e-05	3.41e-05	1.66e-05	3.04e-05	1.35e-05	4.54e-06	1.63e-05	5.51e-06	0.000365973	0.000277	0.000236	7e-05	0.000116	1.15e-05	1.27e-05	2.75e-05	0.000148	0.000258	5.89e-06	1.09e-05	8.21e-05	6.74e-05	0.000194	3.05e-05	9.39e-05	0.000175	7.19e-06	6.51e-06	5.36e-06	3.47e-06	1.78e-05	3.07e-05	6.29e-06	6.84e-06	1.29e-05	3.37e-05	3.01e-05	1.69e-05	3.41e-06	2.45e-05	6.57e-06	7.42e-06	1.49e-05
phosphate	7.56e-09	0.285488	0.59947	0.128749	0.184991	0.352603	0.155763	0.218928	5.05e-09	0.148139	0.197677	0.209802	0.249559	0.22313	0.242754	0.246576	0.140314	0.352878	0.271	0.254	0.256	0.237	0.29501	0.243275	0.195634	0.180806	0.31	0.252	0.233	0.248245	0.24	0.187021	0.155213	7.68e-09	0.169341	4.93e-09	4.87e-09	6.83e-09	5.31e-09	0.142273	0.239214	0.165026	0.141595	5.59e-09	4.76e-09	6.21e-09	0.152272	6.81e-09	0.186054
Palmitic acid	0.0506628	0.0642256	0.0663205	0.0219423	0.0259626	0.031624	0.0456533	0.0335562	0.0357953	0.0487664	0.0412628	0.0200368	0.0459353	0.0518639	0.0354898	0.0354161	0.0294778	0.0244747	0.0340909	0.0136032	0.0284312	0.0552063	0.0278209	0.0540393	0.0185183	0.0305575	0.0283026	0.0283442	0.0323973	0.0366498	0.0155789	0.0226438	0.0304433	0.0381274	0.0607385	0.0519773	0.0204721	0.0284816	0.0249537	0.0516786	0.0426065	0.0460598	0.0302096	0.0401311	0.0161069	0.0503151	0.06561	0.017545	0.0318043
Palatinose	0.00758134	0.00710489	0.00436243	0.0099752	0.00557627	0.000751123	0.0170508	0.00511038	0.00643829	0.0102688	7.52e-09	0.0151756	7.76e-09	0.0160275	0.00900761	0.019781	0.0132344	0.0179336	0.015928	0.0156	0.00450514	0.0101	0.00883597	0.0257942	0.0230067	0.00504609	0.00428	0.00269	0.0173922	0.0152	0.00962228	0.0205845	0.0102494	0.0129125	5.59e-09	0.00297828	4.87e-09	0.0118789	5.31e-09	0.000584024	0.0131797	0.0035587	0.0197173	5.59e-09	4.76e-09	0.00964	5.43e-09	0.0189	0.00792797
oxamic acid	0.195588	0.0114833	0.0863094	0.0717828	0.0103717	0.152124	0.105	0.100546	0.0801236	0.081926	0.0147001	0.0244148	0.134755	0.0832425	0.127616	0.0468872	0.149705	0.119383	0.139	0.158912	6.8e-09	0.180489	0.150639	0.125676	0.0634483	0.116094	0.194102	0.134	0.145945	0.0834	0.190125	0.137785	0.0296316	7.68e-09	0.00896371	4.93e-09	0.0964626	0.157857	0.00302469	0.144666	0.131192	0.00958483	0.0109719	0.105294	4.76e-09	0.00903111	5.43e-09	0.0119825	0.0168372
N-Tigloylglycine	1.44e-05	1.67e-05	1.33e-05	1.37e-05	1.43e-05	1.28e-05	1.5e-05	1.27e-05	1.75e-05	1.29e-05	1.42e-05	1.2e-05	1.75e-05	1.41e-05	1.18e-05	1.61e-05	1.76e-05	1.34e-05	1.27e-05	1.63e-05	1.3e-05	1.89e-05	1.15e-05	1.44e-05	1.78e-05	1.73e-05	1.34e-05	1.83e-05	1.77e-05	1.61e-05	1.6e-05	1.79e-05	9.68e-05	4.62e-05	1.5e-05	4.89e-05	9.03e-05	6.67e-05	9.69e-05	1.33e-05	0.000109	1.52e-05	0.000119	7.18e-06	8.68e-05	1.54e-05	1.27e-05	1.31e-05	7.6e-05
N1-Methyl-2-pyridone-5-carboxamide	1.44e-05	1.77e-05	1.74e-05	1.54e-05	1.84e-05	1.46e-05	1.76e-05	1.79e-05	2.49e-05	1.49e-05	1.87e-05	1.67e-05	1.97e-05	1.4e-05	1.55e-05	2.15e-05	1.76e-05	1.43e-05	1.66e-05	1.45e-05	1.56e-05	1.72e-05	1.56e-05	1.96e-05	3.32e-05	3.43e-05	1.2e-05	1.57e-05	1.6e-05	1.46e-05	1.42e-05	1.65e-05	6.17e-05	3.43e-05	1.51e-05	3.81e-05	6.2e-05	4.57e-05	7.2e-05	1.86e-05	6.31e-05	1.93e-05	7.25e-05	1.56e-05	4.73e-05	1.79e-05	1.61e-05	1.78e-05	4.95e-05
N-(2-hydroxyethyl)-iminodiacetic acid 1	0.00127041	0.00230604	2.72e-08	0.00226857	0.00167125	0.00029093	0.00107452	0.000818771	0.00152342	0.000719713	0.00114135	0.00184604	0.000529	0.000859508	0.00165858	0.00187221	0.00157051	0.00216736	0.00154724	0.00154294	0.000934391	0.000806	0.00288957	0.000977	0.00292	0.00182	1.04e-08	0.00192636	0.00263596	0.00138145	0.00115548	0.00204041	5.48e-09	7.68e-09	5.59e-09	0.00256103	0.00265079	0.000925	5.31e-09	0.000818696	7.98e-09	5.09e-09	6.46e-09	0.000952001	0.00127787	0.00180369	0.000966709	0.00165373	0.00137829
Methylmalonic acid	3.23e-06	4.17e-06	2.97e-06	2.21e-06	1.85e-06	2.48e-06	2.17e-05	2.14e-06	3.11e-06	3.26e-06	2.5e-06	2.62e-06	2.39e-06	1.19e-05	1.82e-06	2.18e-06	1.76e-05	2.36e-06	2.04e-06	2.2e-06	2.25e-06	9.7e-06	2.26e-06	2.56e-06	2.96e-06	2.41e-06	2.22e-06	2.4e-06	2.22e-06	1.08e-05	3.77e-06	4.24e-06	5.49e-05	1.62e-05	2.09e-06	3.44e-05	5.72e-06	3.87e-06	6.51e-05	2.36e-06	3.47e-05	2.22e-06	3.5e-05	1.84e-05	4.12e-06	1.89e-06	1.98e-06	2.39e-06	2.29e-06
maleic acid	0.130285	0.0364961	1.00535	0.224057	0.0691608	0.47263	0.187321	0.112338	0.12897	0.123125	0.511697	0.0294992	0.195885	0.235122	0.0437813	0.0617934	0.0423124	0.00610587	0.0972019	0.112132	0.129661	0.0627897	0.0391462	0.338231	0.277702	0.0600995	0.053603	0.0348809	0.0634606	0.00140502	0.0938783	0.138621	0.0644803	0.150348	0.096111	0.247654	0.360093	0.161456	0.126661	0.170697	0.406222	0.207144	0.278961	0.10633	0.124315	0.408001	0.149522	0.106632	0.233627
L-Proline	2.62e-05	3.02e-05	1.95e-05	2.37e-05	2.2e-05	2.26e-05	2.71e-05	2.93e-05	2.94e-05	3.47e-05	3.08e-05	2.41e-05	2.4e-05	2.65e-05	2.45e-05	2.34e-05	3.36e-05	2.12e-05	2.57e-05	2.76e-05	2.71e-05	2.41e-05	2.18e-05	3.06e-05	2.16e-05	2.06e-05	2.41e-05	2.86e-05	1.95e-05	2.99e-05	2.54e-05	2.54e-05	2.82e-05	3.11e-05	2.25e-05	3.78e-05	2.91e-05	1.85e-05	3.1e-05	2.58e-05	2.86e-05	2.45e-05	3.63e-05	3.34e-05	4.71e-05	3.24e-05	2.71e-05	2.87e-05	2.56e-05
L-Glutamate	8.77e-05	0.000164952	0.000100315	9.76e-05	0.000102196	0.000128549	5.16e-05	0.000104	0.000132541	9.44e-05	8.18e-05	0.000108458	0.000154141	0.000141547	0.000167	0.00016	0.000124	0.000171521	0.00014	0.000182	0.000126	6.1e-05	0.000176	6.64e-05	8.43e-05	0.000112	0.000131	0.000159	7.12e-05	7.49e-05	7.99e-05	0.000132417	5.86e-05	7.91e-05	0.000105992	7.5e-05	9.97e-05	4.29e-05	7.44e-05	9.15e-05	8e-05	0.000112	6.02e-05	6.62e-05	6.25e-05	0.000142	0.000130074	0.00010076	0.000108642
leucine	0.478177	0.542702	2.72e-08	0.456955	0.599426	0.700795	0.411005	6e-09	0.477	0.377012	0.462333	0.338417	0.738658	0.347794	0.674927	0.670022	0.455574	0.70054	0.668	0.667142	0.600078	0.604	6.87e-09	0.352421	0.399	0.384357	0.870609	0.38638	0.636141	0.596083	0.628	0.649	5.48e-09	0.217845	0.406354	4.93e-09	0.487789	0.464	5.31e-09	0.485334	0.323292	5.09e-09	0.42	0.434542	0.400826	0.441876	0.529384	6.81e-09	4.79e-09
lactose 2	0.000641447	9.02e-09	0.00691891	0.000300579	6.94e-09	0.000969	0.0022	5.04e-05	0.000484195	0.000719786	0.000565	7.71e-09	0.000501	0.0007	0.00171488	0.000259	0.000215	0.000457211	7.28e-09	7.08e-09	6.03e-05	7.18e-09	0.000134662	0.000225	6.9e-09	8.02e-05	6e-06	7.48e-09	0.000157426	9.83e-05	7.24e-09	0.000327392	0.00010402	0.000530693	0.000441021	4.93e-09	0.00103	0.000608079	0.00137044	0.000598	7.98e-09	0.000333716	0.000268	0.00047684	0.0013497	0.0020542	5.43e-09	6.81e-09	0.000244413
Inosine	1.09e-05	8.25e-06	4.45e-06	2.15e-06	1.74e-06	5.26e-06	0.000212	2.57e-06	6.52e-06	7.7e-06	3.16e-06	5.49e-06	4.98e-06	8.82e-05	1.78e-06	3.62e-06	0.000142	2.09e-06	1.9e-06	4.17e-06	1.73e-06	6.62e-05	3.81e-06	4.84e-06	1.17e-05	2.08e-06	3.69e-06	2.23e-06	2.97e-06	9.44e-06	1.73e-05	1.88e-05	0.000680534	0.000119777	2.47e-06	0.000432	2.69e-05	1.51e-05	0.000749	4.73e-06	0.000379	2.75e-06	0.000425	0.000173	1.35e-05	2.06e-06	1.95e-06	3.11e-06	2.06e-06
Indoleacetic acid	2.13e-05	3.46e-05	2.06e-05	2.56e-05	2.24e-05	3.32e-05	2.97e-05	3e-05	4.86e-05	3.64e-05	3.63e-05	2.33e-05	2.34e-05	2.6e-05	6.37e-05	2.93e-05	6.45e-05	9.39e-05	1.09e-05	0.000111	2.2e-05	2.69e-05	2.52e-05	4.7e-05	6.13e-05	2.38e-05	1.59e-05	0.000123	3.15e-05	3.62e-05	6.24e-05	9.44e-05	2.69e-05	0.000118101	2.55e-05	2.28e-05	5.29e-05	2.63e-05	3.37e-05	1.32e-05	2.9e-05	3.54e-05	2.03e-05	4.14e-05	4.8e-05	1.96e-05	1.47e-05	4.82e-06	2.52e-05
Indole	0.000176913	0.000234	0.000110767	0.000110928	0.000100386	0.000124937	0.000119002	0.000132011	9.94e-05	4.13e-05	0.000343	0.000152	0.000270726	2.3e-05	0.000127	6.09e-05	0.000188895	0.000150774	0.000279	0.000175	0.000261879	0.00014	7.13e-05	4.31e-05	9.36e-05	6.9e-05	0.000126683	0.000276	9.39e-05	0.000285	0.000381908	0.000247809	0.000118121	0.000170939	4.82e-05	1.87e-05	5.82e-05	0.000129805	4.07e-05	4.45e-05	0.000115099	3.72e-05	0.000119139	0.000226	4.8e-05	0.000165799	8.88e-05	0.000100311	0.000132
Hypotaurine	4.63e-06	5.97e-06	8.1e-07	4.91e-06	3.3e-06	7.23e-06	4.01e-06	1.33e-05	7.92e-06	2.2e-06	4.89e-06	3.26e-06	6.07e-06	4.2e-06	1.05e-05	7.88e-06	5.31e-06	6.15e-06	7.71e-06	7.27e-06	6.56e-06	3.63e-06	1.61e-05	4.15e-06	3.86e-06	4.65e-06	4.64e-06	5.79e-06	8.91e-06	2.01e-06	4.15e-06	8.1e-06	2.49e-06	1.88e-06	1.13e-06	2.7e-06	2.67e-06	1.63e-06	9.04e-07	3.74e-06	2.21e-06	3.24e-06	1.37e-06	2.88e-06	3.79e-06	1.28e-05	2.38e-06	3.33e-06	4.15e-06
Hydroxyproline	1.31e-05	9.2e-06	1.58e-05	1.17e-05	1.07e-05	8.72e-06	7.17e-06	1.04e-05	1.46e-05	1.04e-05	9.95e-06	2.63e-05	9.01e-06	9.66e-06	3.78e-05	2.69e-05	1.43e-05	1.51e-05	2.91e-05	2.08e-05	2.26e-05	1.37e-05	1.24e-05	2.04e-05	1.68e-05	2.12e-05	3.55e-05	2.18e-05	1.5e-05	1.78e-05	1.73e-05	1.89e-05	6.72e-06	9.3e-06	1.7e-05	7.09e-06	8.15e-06	7.51e-06	1.18e-05	1.06e-05	1.14e-05	9.64e-06	7.04e-06	1.02e-05	7.24e-06	2.1e-05	1.19e-05	9.53e-06	1.17e-05
Hippuric acid	0.000359155	0.000504393	0.000825381	0.000696744	0.000474937	0.00121492	0.000360341	0.000674074	0.00137915	0.000481154	0.000932031	0.00144115	0.000732047	0.000773925	0.00080802	0.000973157	0.000580494	0.00129269	0.00110781	0.00211906	0.00136876	0.000779067	0.000453893	0.000423355	0.00128034	0.00103611	0.00062204	0.00236392	0.00126968	0.00182955	0.00179044	0.00160169	0.00110362	0.00173382	0.000563209	0.000535197	0.00154147	0.000960633	0.000719058	0.000936885	0.000427649	0.00116116	0.000958412	0.0010516	0.0018431	0.00129911	0.000719757	0.00137028	0.000599153
Guanosine	5e-06	4.35e-06	3.43e-06	2.48e-06	1.67e-06	2.6e-06	2.49e-05	2.53e-06	5.27e-06	5.95e-06	2.86e-06	2.96e-06	3.05e-06	1.74e-05	1.9e-06	2.68e-06	3.25e-05	2.36e-06	2.16e-06	2.34e-06	1.9e-06	1.78e-05	3.59e-06	2.52e-06	6.46e-06	1.97e-06	2.11e-06	1.99e-06	2.24e-06	4.35e-06	9.78e-06	9.29e-06	6.35e-05	2.22e-05	2.47e-06	6.41e-05	1.23e-05	8.99e-06	5.26e-05	2.9e-06	5.41e-05	2.33e-06	3.13e-05	3.05e-05	5.52e-06	1.94e-06	1.98e-06	2.92e-06	2e-06
glycolic acid	7.56e-09	15	60.7	10.7	12.3	23.4	5.45e-09	6e-09	5.05e-09	4.74	16.8	12.7	18.8	5.89e-09	7.21e-09	7.56e-09	7.23e-09	8.15e-09	7.28e-09	7.08e-09	6.8e-09	7.18e-09	6.87e-09	6.86e-09	6.9e-09	5.77e-09	1.04e-08	7.48e-09	7.4e-09	7.66e-09	7.24e-09	6.55e-09	7.59978	7.68e-09	5.59e-09	4.93e-09	4.87e-09	6.83e-09	6.39006	15.1364	7.98e-09	11.4	8.9	5.59e-09	4.76e-09	18.238	5.43e-09	20.8078	4.79e-09
Gentisic acid	0.000119314	0.000158585	3.83e-05	0.000135269	0.000176	0.000207123	0.000202586	0.000247033	0.000357169	0.000129515	0.000164849	0.000207595	5.58e-05	0.000163666	0.000155477	0.000187872	0.000690991	0.000412204	9.04e-05	0.000384593	0.00012485	0.000109264	0.000149385	0.000152503	0.000307716	0.000374164	0.000129407	0.000598672	0.00021804	0.000412617	0.000251	0.000465458	0.000161579	0.000396136	0.000165971	0.000106207	0.000248795	0.000244	0.000125947	0.000127638	0.000223551	0.000268721	0.000172659	0.000361945	0.000266637	0.000169667	0.000102693	4.61e-05	0.000282099
fucose 1	0.0161	0.0188	0.0275	0.0128	0.0109	0.0217	5.45e-09	6e-09	5.05e-09	4.63e-09	0.0151057	7.71e-09	0.0159516	0.0196	7.21e-09	7.56e-09	7.23e-09	8.15e-09	7.28e-09	7.08e-09	6.8e-09	7.18e-09	6.87e-09	6.86e-09	0.00750689	5.77e-09	0.0119	7.48e-09	7.4e-09	7.66e-09	7.24e-09	6.55e-09	0.00923586	7.68e-09	0.0133822	4.93e-09	0.0119733	6.83e-09	0.0110597	6.89e-09	7.98e-09	0.0108	0.0109	5.59e-09	0.0112	0.0125102	0.0163	0.0110522	0.0131965
Formylanthranilic acid	2.6e-05	3.32e-05	1.4e-05	2.22e-05	2.38e-05	3.09e-05	2.59e-05	4.06e-05	4.79e-05	2.83e-05	3.48e-05	4.35e-05	2.4e-05	1.86e-05	1.76e-05	3.41e-05	4.16e-05	5.3e-05	2.24e-05	6.65e-05	2.65e-05	2.65e-05	1.87e-05	2.57e-05	2.12e-05	2.63e-05	2.56e-05	3.91e-05	4.8e-05	4.25e-05	5.69e-05	4.06e-05	1.82e-05	1.8e-05	1.36e-05	1.54e-05	3.13e-05	2.42e-05	1.65e-05	1.82e-05	2.14e-05	3.74e-05	1.88e-05	4.45e-05	3.21e-05	4.03e-05	2.92e-05	1.11e-05	1.61e-05
DL-2,4-Diaminobutyric acid	2.35e-05	1.77e-05	1.97e-05	2.03e-05	2.66e-05	1.99e-05	1.71e-05	2.85e-05	2.21e-05	3.06e-05	2.62e-05	1.54e-05	1.37e-05	2.25e-05	2.26e-05	1.81e-05	1.99e-05	1.59e-05	1.65e-05	2.34e-05	7.19e-06	1.29e-05	1.55e-05	9.1e-06	2.71e-05	3.63e-05	1.74e-05	1.73e-05	1.71e-05	1.15e-05	1.53e-05	1.47e-05	2.42e-05	4.05e-05	2.33e-05	2.84e-05	1.91e-05	1.2e-05	3.34e-05	2.59e-05	3.04e-05	1.77e-05	3.16e-05	3.31e-05	2.93e-05	1.82e-05	1.86e-05	1.78e-05	3.48e-05
Dimethylglycine	4.9e-05	6.18e-05	5.39e-05	4.05e-05	3.97e-05	6.81e-05	0.000133	9.21e-05	8.54e-05	3.56e-05	7.17e-05	5.24e-05	2.97e-05	5.74e-05	4.08e-05	7.23e-05	0.000131	9.27e-05	5.28e-05	7.72e-05	7.44e-05	0.000118	4.57e-05	5.49e-05	4.83e-05	8e-05	6.38e-05	0.000102	0.000127	4.54e-05	7e-05	9.22e-05	5.94e-05	3.66e-05	4.37e-05	5.03e-05	4.04e-05	3.42e-05	4.27e-05	3.48e-05	3.23e-05	5.08e-05	3.41e-05	3.41e-05	4.43e-05	7.47e-05	4.31e-05	4.23e-05	5.73e-05
D-Glyceric acid	0.0182796	0.0089616	0.0266928	0.0129752	0.00948133	0.014138	0.00725435	0.00993738	0.0136789	0.00953026	0.0109476	0.0102619	0.0080027	0.00955103	0.00809678	0.00701718	0.0155772	0.00751876	0.00623018	0.00647289	0.0136475	0.00861591	0.00609551	0.0122335	0.00812137	0.00753721	0.00930888	0.00781758	0.00493775	0.0059222	0.00901169	0.00900197	0.0154064	0.00973025	0.00829802	0.0157074	0.0140211	0.0081994	0.0184195	0.0147121	0.012319	0.00735522	0.0119536	0.0137254	0.00945713	0.00977871	0.0130252	0.0052317	0.0116798
Deoxyinosine	9.21e-06	1.51e-05	3.42e-06	6.81e-06	2.43e-05	9.17e-06	1.72e-05	1.05e-05	1.23e-05	8.84e-06	7.26e-06	3.54e-06	4.81e-06	2.15e-05	8.62e-06	2.03e-05	4.64e-05	2.95e-05	3.08e-06	2.09e-05	1.39e-05	4.48e-06	2.11e-05	3.98e-06	8.93e-06	3.2e-05	1.12e-05	5.63e-05	1.96e-05	2.23e-05	3.84e-05	4.68e-05	1.14e-05	1.92e-05	5.5e-06	1.18e-05	1.34e-05	1.92e-05	1.04e-05	3.39e-06	1.75e-05	1.96e-05	1.13e-05	8.97e-06	1.5e-05	1.43e-05	2.31e-05	1.02e-06	3.09e-05
D-Arabitol	0.0413137	0.0200971	0.0445696	0.0227113	0.0241988	0.0585502	0.0480581	0.0360545	0.0426471	0.0431583	0.0244185	0.0322875	0.0267729	0.0507091	0.0230643	0.027093	0.0325265	0.0281536	0.0250621	0.0250942	0.025873	0.018747	0.0223496	0.024784	0.0240968	0.0171505	0.0192376	0.0311713	0.0282908	0.0300718	0.020387	0.0399206	0.0192711	0.0375049	0.0196218	0.0193308	0.0370342	0.0374221	0.0237306	0.0292285	0.0476167	0.0232529	0.0206357	0.0360972	0.0405355	0.0338151	0.0325414	0.0236022	0.0336281
Cys-Gly	8.32e-06	5.57e-06	1.13e-05	6.55e-06	8.13e-06	1.08e-05	8.85e-06	8.69e-06	1.24e-05	6.54e-06	6.86e-06	1.06e-05	1.28e-05	1.27e-05	9.21e-06	9.33e-06	7.3e-06	1.05e-05	1.22e-05	7.37e-06	1.27e-05	4.91e-06	8.56e-06	9.57e-06	8.03e-06	1.06e-05	7.22e-06	1.1e-05	1.65e-05	6.64e-06	1.32e-05	1.15e-05	6.9e-06	9.43e-06	6.22e-06	1.13e-05	5.61e-06	4.63e-06	4.41e-06	1.2e-05	6.06e-06	4.05e-06	7.92e-06	6.04e-06	5.65e-06	4.46e-06	1.11e-05	7.96e-06	8.98e-06
cycloleucine 1	0.00510472	0.00245289	2.72e-08	0.00786547	0.00822371	0.00323839	0.0079341	0.00827776	0.0111212	0.00391054	0.00577019	0.0173492	0.00389564	0.000488561	0.013655	0.00812621	0.0101451	0.00946195	0.0154982	0.016544	0.00560602	0.0140849	0.00965898	0.00362	0.0100391	0.0137121	0.00501666	0.0115171	0.0064591	0.00612	0.0148883	0.0161	0.00771037	0.00160945	0.00906942	0.010403	0.00749704	0.00755	0.0085554	0.00569724	7.98e-09	0.012889	0.00489665	0.005642	0.00973965	0.00654206	5.43e-09	0.00738729	4.79e-09
Cyclohexylamine	0.000149262	0.000218989	0.000155235	0.000100193	0.000378404	0.000100524	0.000135336	0.000226755	0.000649889	0.000175126	0.000145549	0.000503692	0.000135035	0.000347495	0.00064702	0.000356695	0.000354345	0.000473961	0.000212721	0.00071	0.000166	0.000134867	0.000340104	0.000343	0.000402403	0.000631	0.000486	0.000331	0.00014227	0.000287686	0.000234744	0.000279	0.00013256	0.000526212	0.000106183	0.000196501	7.74e-05	8.37e-05	0.000116664	0.000263536	9.09e-05	0.000181664	6.03e-05	9.66e-05	8.68e-05	0.000162745	0.000129256	0.000185996	6.2e-05
creatine	0.172897	0.373261	0.109965	0.231167	0.124986	0.36525	0.438816	0.33169	0.35085	0.300945	0.495969	0.2558	0.158371	0.395023	0.117882	0.262523	0.162446	0.183426	0.197103	0.197196	0.0810673	0.180969	0.365823	0.301278	0.258762	0.123339	0.105018	0.149132	0.0944833	0.128317	0.19294	0.359239	0.124322	0.3806	0.127512	0.151012	0.192446	0.510424	0.410621	0.113369	0.330585	0.281571	0.28042	0.141431	0.292732	0.381994	0.194923	0.320139	0.0763057
Betaine	0.000214328	0.000250689	0.0002868	0.00020168	0.000262869	0.000142736	0.00011318	0.000287516	0.000388081	7.25e-05	0.00029695	0.000172347	0.000130468	0.000193554	0.000273403	0.00036263	0.0002479	0.000234143	0.000128493	0.000424861	0.000354307	0.000184903	0.000140022	0.000107564	0.000188703	0.000300871	0.000522415	0.000491	0.000257074	0.000196508	0.000359	0.000339247	0.000320196	0.000139422	0.000248809	0.000216257	0.000207374	0.000231952	0.000176572	0.000128541	0.000239486	0.000207967	0.000187206	0.000120622	7.14e-05	0.00029987	0.000309888	8.62e-05	0.000383163
beta-Hydroxymyristic acid	0.00811646	0.00614112	0.00500935	0.00491228	0.00393835	0.0103135	0.00518567	0.00599578	0.00476264	0.00512368	0.00575867	0.00205361	0.00408083	0.00685598	0.00239482	0.00395991	0.00200029	0.00510412	0.00301142	0.00296479	0.00299712	0.00342577	0.00688281	0.00444748	0.00256547	0.00372937	0.00298259	0.00263945	0.00205702	0.00317118	0.00381326	0.00420114	0.00296222	0.00863441	0.00246517	0.00143835	0.00420535	0.0081221	0.00404608	0.00479082	0.00663422	0.00387514	0.0017004	0.00567554	0.004528	0.00832607	0.00444938	0.00343025	0.00402383
Arbutin	4.91e-06	1.23e-05	3.5e-06	8.46e-06	1.83e-05	6.8e-06	1.04e-05	5.89e-06	1.77e-05	2.03e-05	8.59e-06	1.45e-05	1.32e-05	2.4e-06	7.68e-06	1.06e-05	2.36e-05	2.74e-05	6.21e-06	1.43e-05	1.05e-05	4.7e-06	1.03e-05	1.14e-05	1.4e-05	1.03e-05	1.05e-05	2.57e-05	1.11e-05	1.96e-05	1.15e-05	2.04e-05	9.53e-06	1.25e-05	8.69e-06	4.01e-06	1.08e-05	1.06e-05	5.04e-06	7.55e-06	3.59e-06	1.36e-05	1.46e-05	9.73e-06	1.72e-05	5.73e-06	4.64e-06	4.57e-06	9e-06
alpha-Santonin 1	7.56e-09	9.02e-09	0.000693	0.00264	0.000817	0.00203	0.00357	6e-09	5.05e-09	0.00242381	0.00194	0.000665	0.0019	0.00218028	7.21e-09	7.56e-09	7.23e-09	8.15e-09	7.28e-09	7.08e-09	6.8e-09	7.18e-09	6.87e-09	0.00275	6.9e-09	5.77e-09	1.04e-08	0.000343739	7.4e-09	7.66e-09	7.24e-09	6.55e-09	0.00157819	7.68e-09	0.00196292	0.00285	0.00304	6.83e-09	5.31e-09	6.89e-09	7.98e-09	0.0021352	0.00275	5.59e-09	0.00193874	0.00165927	0.00202418	0.00148943	0.00152518
Allopurinol	1.89e-05	1.95e-05	8.15e-06	1.09e-05	7.61e-06	9.13e-06	0.000137	5.86e-06	1.37e-05	1.62e-05	7.57e-06	1.26e-05	1.1e-05	7.78e-05	1.09e-05	1.85e-05	0.000117	1.1e-05	7.13e-06	9.2e-06	1.17e-05	6.38e-05	1.48e-05	9.08e-06	1.84e-05	7.02e-06	4.12e-06	2.15e-05	1.5e-05	1.56e-05	2.4e-05	2.53e-05	0.000212251	9.45e-05	1.13e-05	0.000169	3.69e-05	2.63e-05	0.000262	1.38e-05	0.000191	9.49e-06	0.000189	0.00012	1.94e-05	3.49e-06	8.27e-06	8.69e-06	7.1e-06
alanine 2	0.000863888	0.00153887	0.000126	0.000900582	0.000844283	0.000886519	0.000409	6e-09	5.05e-09	0.000781489	0.000980016	0.00122264	0.00101887	0.000405284	0.00113795	0.0016448	7.23e-09	0.00157824	0.00134	0.000963	6.8e-09	0.000862	0.00178053	0.00120776	0.00161	0.000935	0.000631	0.00117625	0.00165	0.00147847	0.00113	0.00121	0.0012745	0.000475208	5.59e-09	4.93e-09	4.87e-09	0.000586184	5.31e-09	0.000969015	0.000281553	5.09e-09	6.46e-09	5.59e-09	0.000949967	6.21e-09	0.00113917	6.81e-09	4.79e-09
Acetoin	7.21e-05	8.09e-06	6.79e-06	3.19e-05	4.18e-06	4.02e-05	3.68e-05	9.47e-06	8.64e-06	6.26e-06	4.31e-05	3.15e-05	4.2e-06	4.44e-05	5.86e-06	5.72e-05	7.06e-06	7.75e-06	6.96e-06	0.000112552	6.42e-06	6.44e-06	6.32e-06	1.94e-05	5.5e-05	6.32e-06	1.5e-05	1.1e-05	4.4e-06	7.52e-06	6.24e-06	7.39e-06	0.000361041	0.000195399	2.43e-05	0.000178	0.000325	0.000304	0.000491	5.99e-06	0.000415	8.6e-06	0.000409	4.07e-05	0.000316	6.36e-06	7.29e-06	1.2e-05	0.000344
Acetoacetic acid	3.94e-05	5.62e-05	4.29e-05	2.65e-05	4.97e-05	3.65e-05	2.49e-05	5.02e-05	6.42e-05	4.52e-05	5.59e-05	5.17e-05	3.79e-05	3.02e-05	4.77e-05	5.64e-05	3.61e-05	8.54e-05	4.94e-05	4.82e-05	6.01e-05	5.11e-05	7.9e-05	5.31e-05	3.14e-05	2.99e-05	5.2e-05	5.1e-05	3.41e-05	4.36e-05	4.05e-05	2.56e-05	2.68e-05	2.43e-05	2.05e-05	3.08e-05	2.37e-05	2.21e-05	2.04e-05	4.49e-05	2.52e-05	2.51e-05	2.48e-05	4.53e-05	2.51e-05	7.21e-05	3.5e-05	4.68e-05	3.79e-05
5-aminovaleric acid lactam	0.000735096	0.000584678	2.72e-08	0.000314867	0.000721	8.79e-09	0.000557009	6e-09	5.05e-09	4.63e-09	0.000662	0.000806	7.76e-09	5.89e-09	0.000692	0.000781	0.00061	0.000906525	7.28e-09	0.000658	0.00065545	7.18e-09	0.00086	0.000635	6.9e-09	5.77e-09	1.04e-08	0.000734	7.4e-09	7.66e-09	7.24e-09	0.000726	5.48e-09	7.68e-09	5.59e-09	4.93e-09	4.87e-09	0.000528	5.31e-09	6.89e-09	7.98e-09	5.09e-09	6.46e-09	5.59e-09	4.76e-09	6.21e-09	5.43e-09	0.000525	4.79e-09
5-Aminopentanoic acid	0.00885248	0.00718754	0.0153184	0.0139844	0.00443983	0.00666499	0.0173236	0.0254552	0.0199776	0.0140357	0.012455	0.0231449	0.00876503	0.00526664	0.0148254	0.0168858	0.0284189	0.0233544	0.0209658	0.0264706	0.0104946	0.0177445	0.0136701	0.0155311	0.00375192	0.0207805	0.00741993	0.0162506	0.0110703	0.026922	0.0154754	0.0143918	0.0130018	0.00544292	0.0113499	0.00714828	0.00611739	0.00760156	0.00547814	0.0147729	0.00697905	0.0126906	0.0056553	0.0137709	0.00649803	0.00628226	0.00940398	0.00491474	0.00766893
4-Pyridoxic acid	0.000114	0.000119702	0.000110752	0.000111114	8.88e-05	0.000147978	0.000142	0.000159	0.000175	0.000103272	0.000116618	0.000107	0.000106882	0.000110085	9.2e-05	0.000128257	0.000142802	0.000185102	9.28e-05	0.000200606	7.22e-05	9.86e-05	9.42e-05	0.00019098	0.000113369	9.99e-05	0.000115772	0.000152158	0.00018266	0.000159	0.0001762	0.000152	7.4e-05	0.000130424	0.000103349	0.000114619	0.000107194	0.000101387	8.07e-05	6.32e-05	0.000116044	0.000117931	7.53e-05	0.000161962	0.000113346	0.000129254	7.34e-05	0.00011887	9.68e-05
4-Methoxyphenylacetic acid	0.000103779	0.000230844	0.000202969	0.000177232	0.000198821	0.000255475	6.89e-05	0.000224892	0.000209001	0.000268868	0.000147203	0.000239839	0.000513919	0.00013827	0.00023523	0.000287244	0.000177979	0.000280377	0.000235	0.000317918	0.000262	0.000109599	0.000226549	0.000189	0.000170301	0.000225	0.000235864	0.000215963	0.00016404	0.000170739	0.00025102	0.000221483	9.29e-05	0.000117806	0.0002477	8.13e-05	0.000132734	7.96e-05	0.000159469	0.000153323	8.58e-05	0.000201	8.2e-05	0.000138188	0.000138605	0.000274406	0.000204587	0.000236887	0.000116488
3-Phenylpropanoic acid	2.61e-05	2e-05	2.2e-05	1.19e-05	0.000109	1.28e-05	0.000122	5.28e-05	0.000243	1.59e-05	2.41e-05	7.42e-05	3.52e-05	1.3e-05	2.31e-05	8.79e-05	0.00018206	0.000108053	2.56e-05	7.37e-05	2.09e-05	2.75e-05	9.17e-05	0.000134	1.81e-05	2.73e-05	6.35e-05	0.000186	7.02e-05	0.000198	0.000124	0.000152624	1.3e-05	6.46e-05	3.07e-05	1.4e-05	1.33e-05	5.69e-05	1.49e-05	1.44e-05	1.44e-05	5.33e-05	0.000121	9.09e-05	1.75e-05	5.18e-05	1.19e-05	1.06e-05	0.000106
3-Methylphenylacetic acid	0.000853337	0.00131258	0.00045138	0.000334764	0.00997037	0.000318311	0.010012	0.00306366	0.0194956	0.000570062	0.00115385	0.00748342	0.00234079	4.33e-05	0.00104991	0.0069084	0.0199503	0.0100802	0.000874	0.00543403	0.000646929	0.00103	0.00858806	0.0079145	0.000270204	0.00174541	0.00435026	0.025071	0.00415431	0.0212532	0.00973372	0.0183117	0.00016767	0.00533336	0.00252555	9.05e-05	0.000180405	0.00452703	7.46e-05	0.000247412	0.000288659	0.00548532	0.0123119	0.00686414	0.000585252	0.00368719	0.000241604	0.000126396	0.012
3-Methoxy-4-Hydroxyphenylglycol Sulfate	0.000162313	0.000753245	0.000152079	0.000315281	0.000294927	0.000208601	0.000481142	0.000364935	0.000576315	0.000306963	0.000315	0.000305282	0.000431927	0.000496038	0.000157927	0.000205273	0.000813097	0.00013221	0.00016075	0.000356617	0.000453536	0.000358962	0.000156277	0.000194623	9.31e-05	0.000265951	0.000163442	0.000508878	0.000109335	0.000204656	0.000209751	0.000444298	0.000301152	0.000489149	0.000332814	0.000275629	0.000216631	0.000195295	0.000424542	0.000349197	0.000498932	0.000376235	0.000388961	0.000417667	0.000427754	0.000965496	0.000341631	0.000391161	0.000421376
3-Hydroxypropionic acid 1	0.252906	0.246931	0.611431	0.177538	0.212315	0.164973	0.253571	0.109942	0.174046	0.0787797	0.299556	7.71e-09	0.144761	0.158844	0.198653	0.296689	0.269109	0.245426	0.213989	0.209	0.17566	0.127	0.307148	0.295448	0.365	0.245	0.161591	0.268161	0.2734	0.256295	0.132501	0.243613	0.323811	0.164032	5.59e-09	0.010565	4.87e-09	0.156197	5.31e-09	0.183766	0.184832	5.09e-09	6.46e-09	0.181477	0.153434	0.160295	0.126	0.154538	0.203518
2-Methyl-3-hydroxybutyric acid	1.38e-05	4.83e-05	1.23e-05	7.54e-05	0.000118	4.96e-05	2.35e-05	2.26e-05	2.22e-05	3.01e-05	5.16e-05	4.09e-05	2.28e-05	1.84e-05	3.8e-05	5.63e-05	4.8e-05	0.000189843	2.76e-05	6.28e-05	5.11e-05	3.25e-05	3.74e-05	9.47e-05	4.94e-05	1.9e-05	6.57e-05	0.000108	2.03e-05	4.55e-05	8.5e-05	0.000103	4.13e-05	0.000125313	7.46e-05	2.12e-05	7.25e-06	3.18e-05	2.53e-05	3.54e-05	2.26e-05	3.72e-05	4.42e-05	4.36e-05	6.77e-05	3.26e-05	2.29e-05	2.46e-05	3.45e-05
2-keto-isovaleric acid 1	0.00500301	0.0106754	2.72e-08	0.00159508	0.00536698	0.00524257	0.00359105	0.00206403	0.00281928	0.00142177	7.52e-09	0.00849314	0.00277514	0.00601413	0.00576301	0.0089804	0.00881173	0.0089795	0.00510646	0.00487043	0.00500268	0.00508	0.00940182	0.0121667	0.0103506	0.00705831	0.00993801	0.0114761	0.0124164	0.0097521	0.00534396	0.0117334	0.00990758	0.00355425	0.00484758	0.00965504	0.00587825	0.00371	5.31e-09	0.00475841	0.00362564	0.00646	0.0145148	0.0033319	0.0025417	0.00177	0.00106158	0.00225628	0.00502403
2-Hydroxyadenine	1.39e-05	8.44e-06	1.98e-05	2.48e-05	6.97e-06	4.78e-06	6.25e-05	7.88e-06	1.74e-05	1.1e-05	9.15e-06	5.25e-06	4.36e-06	4.4e-05	6.89e-06	2.28e-05	8.66e-05	7.47e-06	1.63e-05	9.3e-06	6.45e-06	1.34e-05	9.32e-06	6.06e-06	1.26e-05	7.12e-06	7.44e-06	6.97e-06	8.64e-06	1.48e-05	2.34e-05	1.82e-05	0.000160394	5.73e-05	3.33e-05	0.000177	3e-05	1.35e-05	1.06e-05	1.95e-05	0.000139	1.85e-05	7.04e-05	7.85e-05	1.4e-05	7.9e-06	7.42e-06	7.56e-06	7.11e-06
2-Deoxyerythritol	0.000953303	0.000411067	2.72e-08	4.37e-09	0.000454782	0.00067595	5.45e-09	0.000520419	0.000428514	4.63e-09	0.000723174	0.000706167	0.00046851	5.89e-09	0.000624849	0.000817633	0.00069611	0.000754452	0.000778	0.000741	0.000514353	0.000612	0.000523397	0.000539929	0.000832	0.000735686	0.000556483	0.000903	0.000625388	0.0006	0.000548	0.000816489	0.000789514	0.000550505	0.000568906	4.93e-09	4.87e-09	0.000627	5.31e-09	0.000686622	0.000584689	5.09e-09	0.000686415	0.000402493	4.76e-09	0.000829168	5.43e-09	6.81e-09	0.000807
2-Amino-3-methyl-1-butanol	7.56e-09	9.02e-09	2.72e-08	4.37e-09	6.94e-09	8.79e-09	5.45e-09	6e-09	5.05e-09	4.63e-09	7.52e-09	7.71e-09	7.76e-09	5.89e-09	0.00912	0.0207	0.0169897	0.0184397	7.28e-09	0.0138	6.8e-09	0.0232	0.0187	0.03	6.9e-09	0.011644	1.04e-08	7.48e-09	7.4e-09	7.66e-09	0.0211	0.0152	5.48e-09	7.68e-09	5.59e-09	4.93e-09	4.87e-09	0.0197	5.31e-09	6.89e-09	7.98e-09	5.09e-09	0.00932	5.59e-09	0.0161	6.21e-09	5.43e-09	6.81e-09	4.79e-09
1-Salicylate glucuronide	0.000108707	0.000348153	4.37e-05	0.000149821	0.000259	0.000124639	0.000129833	0.000216473	0.000131534	0.000218324	0.000365273	0.000147483	9.31e-05	6.86e-05	0.000136389	0.000317276	0.000564051	0.000558209	6.99e-05	0.000176	0.000157088	0.000148	0.000135	0.000176138	0.000151986	0.000108169	0.00016474	0.000435891	0.000126982	0.000209	0.000286	0.000473293	0.000112659	0.000291854	0.000192631	7.98e-05	8.83e-05	0.000242	9.18e-05	9.15e-05	0.000118013	0.000167444	0.000145861	0.000211241	0.00016321	0.000146097	9e-05	7.89e-05	0.000248
.beta.-Cyano-L-alanine	7.4e-05	0.000169	9.52e-05	5.85e-05	7.88e-05	0.000107	8.33e-05	0.000106	6.65e-05	5.13e-05	7.74e-05	5.95e-05	0.000125	0.000111	5.79e-05	9.68e-05	5.91e-05	8.44e-05	9.83e-05	2.63e-05	0.000105	9.2e-05	2.58e-05	3.46e-05	7.64e-05	6.9e-05	6.64e-05	5.94e-05	7.47e-05	0.000104806	9.03e-05	7.91e-05	0.000149028	7.98e-05	7.24e-05	9.65e-05	7.37e-05	9.76e-05	6.91e-05	9.08e-05	0.00015088	7.42e-05	7.95e-05	7.51e-05	5.46e-05	8.93e-05	0.000106	8.91e-05	0.000150696
Coprococcus	0.594	0.742	0.223	0.445	0.52	0.668	0.52	0.371	1.63	0.148	0.371	0.148	0.742	0.594	0.445	0.668	1.93	0.0742	0.297	1.19	0.445	0.371	1.26	0.742	0.371	0.0742	0.445	1.86	0.371	0.668	0.742	1.11	0	0.223	0.223	0.223	0.0742	0	0.371	0.668	0.148	0.0742	0.297	0.594	0.0742	0.148	0.148	0.0742	0.0742
Gemmiger	0.52	0.223	0.223	0.371	0.297	0.371	0.223	0.817	0.817	0.297	0.445	0.223	0.297	0.297	0.297	0.297	0.817	0.297	0.668	0.742	0.0742	0.223	0.297	1.04	0.668	0.742	0	0.371	0.742	0.52	0.445	0.965	0	1.19	1.04	1.56	0.297	0	0.0742	0.742	0.0742	0.223	0.223	0.371	0.148	0.223	0.223	0.297	0.148
Prevotella	39.3	38.7	29.5	46.8	21.7	38.1	6.68	46.7	41.1	49.1	45	48.3	26.1	37.9	40.5	44.1	47	60.2	35.5	49.5	26.7	30.4	26.9	39.1	25.3	35.1	39.8	50.1	29.9	45.8	23	30.7	17.2	45.9	20.5	6.83	14.3	6.38	13.7	35.7	22.4	7.87	22.3	37	6.46	8.02	32.7	22.7	11.4
Prevotellamassilia	7.13	7.35	1.41	2.23	0.223	1.19	0.742	3.27	2	4.6	2.08	2.6	1.41	0.594	4.97	2.82	4.53	6.16	2.82	3.64	1.48	1.11	1.56	5.12	3.41	2.45	4.9	4.31	1.26	3.27	0.445	3.12	0.297	6.16	0.965	0.742	0.148	0.0742	0.52	2.75	0.668	0.148	1.11	3.64	0.0742	0.223	1.34	0.817	0.371
Roseburia	2.6	2.15	4.83	3.64	0.594	5.94	0.297	2.6	3.12	4.9	2.45	1.48	3.71	2.23	3.41	10.1	2.45	4.68	4.31	3.56	2.3	5.12	5.05	3.49	2	3.04	5.72	3.19	5.35	2.08	4.9	3.27	0.891	9.21	2.6	0.223	0.297	0.0742	1.48	3.71	0.223	0.52	2.75	1.11	0.0742	1.41	3.41	0.742	0.148
Faecalibacterium	4.75	6.46	1.63	3.86	1.63	1.93	1.41	3.71	6.16	7.2	1.63	3.19	2.45	3.04	3.12	3.27	6.31	4.08	2.08	6.61	1.78	1.71	3.04	6.31	1.86	1.48	3.04	6.53	3.41	8.39	3.64	5.94	1.71	4.01	2.23	0.891	0.223	0.148	1.71	5.42	0.371	0.297	1.86	2.38	0.297	0.594	1.93	1.48	0.965
