# Supplementary material for: Convergent and Divergent Age Patterning of Gut Microbiota Diversity in Humans and Nonhuman Primates
Source: mSystems. 2022 Jun 27;7(4):e01512-21. doi: 10.1128/msystems.01512-21 (PMC9426537; doi:10.1128/msystems.01512-21)
Supplement: TABLE S6 [file msystems.01512-21-s0008.xlsx]

## Sheet: Sheet1
TABLE S6.The SparCC correlation index and p-value of shared indicator genera and plasma metabolites in Macaque.
Node1	Node2	correlation index	p-value

## Sheet: Sheet2
TABLE S6. The SparCC correlation analysis of six indicator genera and 66 plasma differential metabolites in macaques
Node1	Node2	Correlation coefficient	p-value
.beta.-Cyano-L-alanine	4-Pyridoxic acid	0.188176	0.005
.beta.-Cyano-L-alanine	5-aminovaleric acid lactam	0.168222	0.015
.beta.-Cyano-L-alanine	alanine 2	0.198383	0.025
.beta.-Cyano-L-alanine	Allopurinol	-0.218585	0
.beta.-Cyano-L-alanine	Dimethylglycine	0.174562	0.015
.beta.-Cyano-L-alanine	fucose 1	-0.14485	0.035
.beta.-Cyano-L-alanine	ribose	-0.143715	0.04
1-Salicylate glucuronide	2-Amino-3-methyl-1-butanol	0.144773	0.04
1-Salicylate glucuronide	3-Methylphenylacetic acid	0.23624	0
1-Salicylate glucuronide	glycolic acid	0.199445	0.01
1-Salicylate glucuronide	Hypotaurine	0.162179	0.025
2-Amino-3-methyl-1-butanol	Betaine	0.196592	0.01
2-Amino-3-methyl-1-butanol	Inosine	-0.157017	0.02
2-Amino-3-methyl-1-butanol	Palatinose	-0.147203	0.035
2-Amino-3-methyl-1-butanol	ribose	-0.153692	0.005
2-Deoxyerythritol	Dimethylglycine	0.23919	0
2-Deoxyerythritol	Thioctamide 1	-0.20511	0.005
2-Deoxyerythritol	Trimethylamine N-oxide	-0.192889	0.005
2-Hydroxyadenine	5-aminovaleric acid lactam	0.16654	0.035
2-Hydroxyadenine	Arbutin	-0.159548	0.045
2-Hydroxyadenine	Hypotaurine	-0.148979	0.04
2-Hydroxyadenine	phosphate	0.163972	0.04
2-Hydroxyadenine	stearic acid	0.183686	0.025
2-keto-isovaleric acid 1	Cys-Gly	0.209624	0
2-keto-isovaleric acid 1	Faecalibacterium	-0.182679	0.025
2-keto-isovaleric acid 1	Palmitic acid	-0.175301	0.03
2-keto-isovaleric acid 1	Prevotella	-0.181553	0.01
2-keto-isovaleric acid 1	Roseburia	-0.175505	0.015
2-Methyl-3-hydroxybutyric acid	Dimethylglycine	0.154662	0.03
2-Methyl-3-hydroxybutyric acid	glycolic acid	-0.209936	0.005
2-Methyl-3-hydroxybutyric acid	Indoleacetic acid	-0.152649	0.015
2-Methyl-3-hydroxybutyric acid	Pseudouridine	-0.148316	0.04
3-Hydroxypropionic acid 1	3-Methoxy-4-Hydroxyphenylglycol Sulfate	-0.18292	0.035
3-Hydroxypropionic acid 1	N-Tigloylglycine	0.139302	0.045
3-Hydroxypropionic acid 1	oxamic acid	0.186668	0.005
3-Methylphenylacetic acid	DL-2,4-Diaminobutyric acid	0.140398	0.04
3-Methylphenylacetic acid	Indoleacetic acid	-0.165452	0.03
3-Methylphenylacetic acid	oxamic acid	0.202912	0.015
3-Methylphenylacetic acid	Urocanic acid	0.193798	0.01
3-Phenylpropanoic acid	alanine 2	0.167624	0.03
3-Phenylpropanoic acid	Coprococcus	-0.143196	0.035
3-Phenylpropanoic acid	Prevotella	-0.174519	0.025
3-Phenylpropanoic acid	Roseburia	-0.186586	0.02
3-Phenylpropanoic acid	Sphingomyelin (d18:1/18:0)	-0.16369	0.03
4-Methoxyphenylacetic acid	4-Pyridoxic acid	0.190967	0.005
4-Methoxyphenylacetic acid	Cyclohexylamine	-0.210857	0.005
4-Methoxyphenylacetic acid	maleic acid	0.198953	0.005
4-Pyridoxic acid	Hydroxyproline	-0.187774	0.005
5-Aminopentanoic acid	Acetoacetic acid	-0.174653	0.02
5-Aminopentanoic acid	creatine	0.201836	0.025
5-Aminopentanoic acid	maleic acid	0.161497	0.035
5-aminovaleric acid lactam	Acetoacetic acid	-0.187247	0.005
5-aminovaleric acid lactam	alpha-Santonin 1	0.147267	0.045
5-aminovaleric acid lactam	Hypotaurine	-0.186058	0
Acetoacetic acid	lactose 2	0.157713	0.045
Acetoin	DL-2,4-Diaminobutyric acid	0.208912	0.01
Acetoin	Pseudouridine	0.203395	0
Acetoin	Trimethylamine N-oxide	-0.143422	0.04
alanine 2	alpha-Santonin 1	-0.202189	0.015
alanine 2	cycloleucine 1	0.185338	0.025
alanine 2	fucose 1	-0.201513	0.015
alanine 2	Trimethylamine N-oxide	0.171982	0.02
Allopurinol	Hypotaurine	0.181904	0.015
Allopurinol	ribose	0.143494	0.04
alpha-Santonin 1	Indole	0.168457	0.01
Arbutin	DL-2,4-Diaminobutyric acid	0.189946	0.01
Arbutin	Sphingomyelin (d18:1/18:0)	0.166093	0.035
beta-Hydroxymyristic acid	Guanosine	0.177707	0.015
beta-Hydroxymyristic acid	Palatinose	0.216935	0
beta-Hydroxymyristic acid	Prevotella	0.153224	0.04
beta-Hydroxymyristic acid	Pseudouridine	0.178295	0.01
Betaine	Deoxyinosine	0.258663	0
Betaine	Gentisic acid	0.191709	0.02
Betaine	N-(2-hydroxyethyl)-iminodiacetic acid 1	0.154783	0.04
Betaine	stearic acid	-0.242539	0.005
Coprococcus	Prevotella	0.213321	0.015
Coprococcus	Roseburia	0.255919	0
creatine	Urocanic acid	0.193189	0.015
Cyclohexylamine	fucose 1	-0.175664	0.025
Cyclohexylamine	Indoleacetic acid	0.17929	0.015
cycloleucine 1	Dimethylglycine	-0.16573	0.01
cycloleucine 1	Gemmiger	-0.166068	0.03
cycloleucine 1	L-Glutamate	-0.139704	0.035
cycloleucine 1	Pseudouridine	-0.179746	0.005
Cys-Gly	Inosine	-0.177208	0.015
Cys-Gly	Methylmalonic acid	0.176178	0.01
D-Arabitol	N1-Methyl-2-pyridone-5-carboxamide	0.145323	0.04
Deoxyinosine	glycolic acid	0.209092	0.02
D-Glyceric acid	Hypotaurine	0.152573	0.03
Dimethylglycine	Hydroxyproline	0.174476	0.035
Dimethylglycine	N-(2-hydroxyethyl)-iminodiacetic acid 1	0.193398	0.01
Faecalibacterium	phosphate	0.163412	0.035
Faecalibacterium	Prevotella	0.515354	0
Faecalibacterium	Prevotellamassilia	0.277715	0.01
Faecalibacterium	Pseudouridine	-0.180037	0.015
Faecalibacterium	Roseburia	0.362352	0
Formylanthranilic acid	ribose	-0.158088	0.04
Formylanthranilic acid	Thioctamide 1	0.179682	0.01
fucose 1	maleic acid	-0.130523	0.035
fucose 1	Sphingomyelin (d18:1/18:0)	0.182612	0.005
Gemmiger	glycolic acid	-0.218751	0.015
glycolic acid	oxamic acid	0.169129	0.015
Guanosine	N-Tigloylglycine	-0.178705	0.025
Guanosine	stearic acid	-0.147849	0.045
Hippuric acid	Inosine	0.153343	0.045
Hippuric acid	Pseudouridine	-0.185696	0.005
Hippuric acid	ribose	0.198313	0.01
Hydroxyproline	leucine	0.168152	0.03
Hydroxyproline	L-Glutamate	-0.230457	0.005
Hydroxyproline	Prevotella	0.15811	0.04
Hydroxyproline	Sucrose	0.239206	0
Hydroxyproline	Urocanic acid	-0.147701	0.025
Hypotaurine	Roseburia	-0.16653	0.02
Hypotaurine	Urocanic acid	-0.152979	0.04
Indoleacetic acid	Indole	-0.156351	0.03
Indoleacetic acid	pregnenolone sulfate	-0.169911	0.02
lactose 2	Thioctamide 1	-0.167031	0.015
leucine	Prevotellamassilia	0.191386	0.02
leucine	Urocanic acid	-0.150235	0.045
L-Glutamate	Prevotellamassilia	0.143616	0.04
L-Proline	ribose	-0.193936	0.015
L-Proline	Trimethylamine N-oxide	0.200539	0.01
maleic acid	N-(2-hydroxyethyl)-iminodiacetic acid 1	-0.221764	0
maleic acid	oxamic acid	-0.172129	0.045
maleic acid	Palatinose	0.15985	0.035
N1-Methyl-2-pyridone-5-carboxamide	Palatinose	-0.157911	0.03
N-Tigloylglycine	Palmitic acid	-0.158148	0.035
N-Tigloylglycine	Prevotella	-0.206803	0.01
oxamic acid	Sphingomyelin (d18:1/18:0)	-0.154033	0.025
Palatinose	Palmitic acid	-0.13946	0.035
Palatinose	Sucrose	-0.166799	0.015
phosphate	Prevotella	0.208785	0.01
phosphate	Pseudouridine	0.213887	0
phosphate	Roseburia	0.238896	0
Prevotellamassilia	Prevotella	0.470001	0
Prevotella	Roseburia	0.608811	0
Sphingomyelin (d18:1/18:0)	Trimethylamine N-oxide	-0.166908	0.02
