# Supplementary material for: Convergent and Divergent Age Patterning of Gut Microbiota Diversity in Humans and Nonhuman Primates
Source: mSystems. 2022 Jun 27;7(4):e01512-21. doi: 10.1128/msystems.01512-21 (PMC9426537; doi:10.1128/msystems.01512-21)
Supplement: TABLE S7 [file msystems.01512-21-s0009.xlsx]

## Sheet: top5 genera in each host group
TABLE S7. Summarizing the relative abundance of all gut bacterial genera in seven host groups - top 5
Lemur	Mean±SD (%)	Median (%)	Macaque	Mean±SD(%)	Median(%)	Chimpanzee	Mean±SD(%)	Median(%)	Chinese	Mean±SD(%)	Median(%)	Italian	Mean±SD(%)	Median(%)	Japanese	Mean±SD(%)	Median(%)	British	Mean±SD(%)	Median(%)
Prevotella	12.65±16.71	9.19	Prevotella	31.14±14.13	32.7	Prevotella	11.97±7.05	11.1	Phocaeicola	15.58±15.13	10.85	Blautia	10.20±6.31	8.35	Blautia	18.52±9.28	17.6	Escherichia/Shigella	19.92±27.56	2
Pseudomonas	9.12±24.06	0.07505	Helicobacter	3.53±10.55	0.965	Dialister	2.61±1.63	2.38	Prevotella	15.30±22.75	0.1855	Ruminococcus	5.96±4.58	5.085	Bifidobacterium	9.01±10.31	6.24	Bacteroides	8.27±7.82	5.605
Phocaeicola	4.69±10.88	0	Faecalibacterium	3.02±2.12	2.38	Prevotellamassilia	2.14±2.58	1.26	Faecalibacterium	9.24±8.33	6.79	Bacteroides	5.62±5.47	3.675	Fusicatenibacter	6.39±5.66	5.345	Phocaeicola	7.71±8.57	5.605
Succinivibrio	4.24±4.28	2.7421	Roseburia	2.93±2.18	2.6	Pseudobutyrivibrio	1.69±1.77	1.26	Bacteroides	7.78±9.25	5.01	Phocaeicola	4.92±5.09	3.56	Agathobacter	5.31±7.98	1.485	Prevotella	7.54±16.99	0.223
Fusobacterium	3.00±9.05	0	Prevotellamassilia	2.33±1.98	1.56	Faecalibacterium	1.45±2.41	0.594	Escherichia/Shigella	4.60±9.69	0.668	Agathobacter	4.76±5.26	2.225	Faecalibacterium	4.91±4.47	3.64	Faecalibacterium	5.13±6.30	2.675

## Sheet: Lemur
TABLE S7. Summarizing the relative abundance of all gut bacterial genera in seven host groups - lemur
Genus	Mean±SD(%)	Median(%)	Lc149	Lc154	Lc155	Lc172	Lc176	Lc185	Lc203	Lc217	Lc223	Lc23	Lc231	Lc268	Lc273	Lc276	Lc291	Lc301	Lc307	Lc308	Lc310	Lc312	Lc316	Lc318	Lc319	Lc340	Lc357	Lc44
Prevotella	12.65±16.71	9.19	0.148	0	0.0742	38.2	0.297	0	0.148	10.1	17.9	0	4.2	12	0.148	10.3	66.2	8.28	14	11.4	10.4	6.76	13.4	17.5	50.6	11.6	0.148	0
Pseudomonas	9.12±24.06	0.07505	5.2	82.9	0.742	0.817	0.0742	62.4	0	0.149	0	0	2.18	0.0743	0	0.0749	0	0.0752	0.828	0.149	0.301	0	0	0	0	0.0743	77.7	73.3
Phocaeicola	4.69±10.88	0	8.17	0	12.8	4.97	15.6	0.0742	14.9	0	0	8.09	0	0	50	0	5.72	0	0	0	0	0	0	0	0.371	0	0	0
Succinivibrio	4.24±4.28	2.7421	0	0	0	0	0	0	0	7.36	6.53	0	8.71	6.84	0	7.57	0	6.32	5.42	9.12	5.41	10.9	10.2	5.44	0.0742	11.9	0	0
Fusobacterium	3.00±9.05	0	44.5	0	0	13.9	0.0742	0	0.148	0	0	40.6	0	0.0743	16.1	0	0.891	0	0	0	0.15	0	0	0	0.0742	0	0.0742	0
Bacteroides	2.82±5.71	0.0744	10.8	0	15.2	3.41	15.8	0	19.7	0.149	0	6.68	0.0751	0	2.52	0	2.9	0	0	0	0	0	0	0.0745	0.965	0.0743	0.148	0
Sutterella	2.26±1.95	2.005	1.26	0	0	3.71	0	0	0	2.9	1.86	2.15	1.58	4.68	1.86	2.62	2.3	2.18	7.9	4.04	1.43	5.5	3.2	2.46	1.71	2.23	0	0
Streptophyta	1.85±4.56	0.0745	0	0	0	0	0	0	0	0.669	0.594	0	2.85	0.223	0	3.67	0	2.86	21.4	2.69	8.04	0.149	0.372	0.67	0	0.297	0	0
Malacoplasma	1.69±2.96	0	0	0	0	0	0	0	0	2.01	0.594	0	0.3	0	0	9.51	0	9.41	0	2.77	6.91	2.45	2.01	0	0	4.61	0	0
Prevotellamassilia	1.59±2.59	0.4855	5.94	0	0	3.12	0.0742	0	0	0.892	0.223	11.4	0.826	0.0743	0.0742	2.62	0.52	1.43	0.978	0.374	0.451	5.57	2.38	0	4.23	2.97	0	0
Megamonas	1.40±2.64	0.4085	1.04	0	0	8.76	0	0	0	0.372	0.445	4.75	1.28	0.297	0	1.35	9.87	1.66	0.301	0.149	0.902	0.817	1.49	0.521	0	0.743	0	0
Acinetobacter	1.06±2.96	0	0.594	0	0	0	0	13.1	0	0.223	0.148	0	5.63	0.149	0	0	0	0	0	0.747	0.15	0.0743	0	0	0	0.223	0	4.9
Faecalibacterium	1.01±1.95	0	1.63	0	2.9	0.668	4.45	0	1.41	0	0	3.04	0	0	3.04	0	0.742	0	0	0	0	0	0	0	7.87	0	0	0
Herbaspirillum	0.89±2.55	0	0	0	0	0	0	8.98	0	0	0	0	0	0	0	0	0	0	0	0	0	0	0	0	0	0	3.79	8.54
Treponema	0.87±1.28	0	0	0	0	0	0	0	0	0	0.297	0	1.8	3.42	0	1.8	0	1.58	0.828	4.19	0	1.86	0.297	3.28	0	1.64	0	0
Anaerovibrio	0.87±1.03	0.2975	0	0	0	0	0	0	0	0.595	0.742	0	3	3.34	0	0.599	0	2.11	1.05	1.12	1.95	2.15	1.64	1.41	0	1.26	0	0
Phascolarctobacterium	0.87±0.83	0.82	0	0	0.0742	1.11	0.371	0	0	1.12	1.11	0	1.2	3.05	0	0.749	0.891	0.903	1.28	1.64	0.376	1.04	2.3	1.41	0.223	2.08	0	0
Parabacteroides	0.61±1.24	0.07495	1.11	0	4.53	0	3.41	0	2.75	0.223	0.0742	0	0.375	0.371	0.0742	0	0.223	0.0752	0.0752	0.0747	0	0.149	0.223	0	1.93	0	0	0
Alistipes	0.56±1.54	0	0.891	0	6.09	0	3.12	0.148	3.86	0	0	0	0	0	0	0	0	0	0	0	0	0	0	0	0.297	0	0	0
Sphingobium	0.56±1.54	0	0.297	0	0	0.0742	0	4.08	0	0.0743	0	0	0	0	0	0.15	0	0	0	0	0	0	0	0	0	0	6.09	2.9
Clostridium_XVIII	0.56±0.88	0.1865	0.148	0	0	0.0742	0	0	0	2.45	3.49	0.0742	0.676	0.149	0.223	0.225	0.223	0.15	0.226	1.42	0.451	1.19	0.297	1.56	0	0.52	0	0
Blautia	0.54±1.00	0.03715	0.594	0	0.668	2.75	1.26	0	0.371	0.0743	0	1.93	0.0751	0	3.86	0.0749	0.52	0	0	0	0	0.149	0	0	1.11	0	0	0
Campylobacter	0.45±0.74	0	0	0	0	0	0	0	0	0	1.04	0	2.78	1.26	0	0.225	0	1.13	0.15	1.94	0.676	0.371	0	1.19	0	0	0	0
Collinsella	0.40±0.62	0.186	0.0742	0	0	0.148	0	0	0	0.223	0.52	0.371	0.3	0.149	2.97	0.599	0.0742	0.677	0.301	0.149	0.526	0.966	0.297	0.968	0.148	0.223	0	0
Peptacetobacter	0.38±1.19	0	0.594	0	0	2.08	0	0	0	0	0	5.35	0	0	0	0	1.78	0	0	0	0	0	0	0	0	0	0	0
Ruminococcus	0.37±0.81	0	0.445	0	1.71	0.0742	3.56	0	0.594	0	1.41	0	0	0.149	0	0	0	0.0752	0	0	0.376	0.223	0	0.149	0.668	0	0	0
Streptococcus	0.30±0.96	0	0	0	0.223	0.742	0	0	0	0.0743	0	0	0.3	0	0	0.225	0.371	0.15	0	0.0747	0	0.0743	0	0.0745	0	0.223	4.75	0
Methylobacillus	0.30±0.93	0	0	0	0	0	0	1.71	0	0	0	0	0	0	0	0	0	0	0	0	0	0	0	0	0	0	1.41	4.16
Desulfovibrio	0.29±0.38	0.1121	0	0	0	0	0.0742	0	0	0.52	0.223	0	0.15	1.41	0	0	0	0.226	0.677	0.374	0.301	0.892	0.967	0.223	0.371	0.446	0	0
Catenibacterium	0.28±1.18	0	0	0.0742	0	5.72	0	0	0	0	0	0	0	0	0	0	0	0	0	0	0	0	0	0	0.965	0	0	0
Bulleidia	0.24±0.32	0	0	0	0	0	0	0	0	0.818	0.371	0	0.45	0	0	0	0	0.15	0.376	0.0747	0.601	0.594	0.595	0.894	0	0.818	0	0
Roseburia	0.22±0.66	0	0.223	0	0.594	0	3.19	0	0.148	0	0	0	0	0	0	0	0.371	0	0.0752	0	0	0.149	0	0	0.594	0	0	0.0742
Paraprevotella	0.20±0.24	0.0371	0	0	0	0	0	0	0	0.297	0.594	0	0.526	0.0743	0	0.449	0	0.451	0.451	0.299	0.676	0.52	0.223	0	0.0742	0.223	0	0
Helicobacter	0.18±0.38	0	0.371	0	0	0.742	0	0	0	0.0743	0	0.0742	0	0	0.223	0	1.41	0	0	0.0747	1.13	0.149	0.372	0	0	0.0743	0	0
Mediterranea	0.16±0.29	0	0	0	0	0	0	0	0	0.595	0.0742	0	0.0751	0.149	0	0.225	0	0.15	0.0752	0.972	0	0.223	0.967	0	0	0.297	0	0
Brucella	0.15±0.73	0	0	0	0	0	0	0	0	0	0	0	0	0	0	0	0	0	0	0	0	0	0	0	0	0	3.56	0
Romboutsia	0.15±0.58	0	0	0	0.148	0	0.0742	0	0	0	0	0.445	0	0	2.82	0	0	0	0	0	0	0	0	0	0	0	0	0
Barnesiella	0.15±0.42	0	0.0742	0	1.71	0	0.891	0	0.965	0	0	0	0	0	0	0	0	0	0	0	0	0	0	0	0	0	0	0
Clostridium_XlVb	0.14±0.56	0	0	0	0	0	0	0	0	0	0	0.148	0	0	0	0	0.0742	2.71	0	0	0	0.52	0	0	0	0	0	0
Bradyrhizobium	0.13±0.57	0	0	0	0	0	0	0	0	0	0	0	0	0	0	0.0749	0	0	0	0.0747	2.78	0	0	0	0	0.0743	0	0
Bifidobacterium	0.13±0.50	0	0	0	0	0	0.0742	0	0	0.0743	0.0742	0	0.15	0	2.45	0	0	0	0.0752	0.0747	0	0	0.0743	0	0	0	0	0
Odoribacter	0.13±0.50	0	0.297	0	2.38	0	0.594	0	0.0742	0	0	0	0	0	0	0	0	0	0	0	0	0	0	0	0	0	0	0
Holdemanella	0.13±0.42	0	0	0	0	0.297	0	0	0	0	0	0	0	0	0	0	1.71	0	0	0	0	0	0	0	1.19	0	0	0
Lachnospiracea_incertae_sedis	0.13±0.38	0	0.0742	0	0	0.52	0.0742	0	0	0	0	0.371	0	0	1.78	0.0749	0.297	0	0	0	0	0	0.0743	0	0	0	0	0
Comamonas	0.11±0.55	0	0	0	0	0	0	2.67	0	0	0	0	0	0	0	0	0	0	0	0	0	0	0	0	0	0	0	0
Fusicatenibacter	0.11±0.31	0	0	0.0742	0.297	0	1.11	0	0.0742	0	0	0	0	0	0	0	0	0	0	0	0	0	0	0	1.11	0	0	0
Ruminococcus2	0.10±0.13	0.0742	0	0	0.223	0	0.148	0	0.0742	0.52	0.0742	0	0.3	0.0743	0	0.0749	0.0742	0.15	0.15	0	0.0751	0.297	0.149	0.0745	0	0	0	0
Alkanindiges	0.09±0.46	0	0	0	0	0	0	0	0	0	0	0	0	0	0	0	0	0	0	0	0	0	0	0	0	0	0	2.23
Coprococcus	0.09±0.39	0	0	0.0742	0.0742	0	0.0742	0	0	0	0	0	0	0	0	0	0	0	0	0	0	0	0	0	1.93	0	0	0
Escherichia/Shigella	0.09±0.25	0	0	3.19	0	0	0	0	0	0	0.148	0	1.2	0.149	0.148	0	0	0.0752	0.0752	0.0747	0	0.223	0	0	0.148	0	0	0
Clostridium_sensu_stricto	0.09±0.24	0	0	0	0	1.04	0	0	0.0742	0	0	0.0742	0	0	0.52	0	0.445	0	0	0	0	0	0	0	0	0	0	0
Butyricimonas	0.09±0.22	0	0	0	0.965	0	0.297	0	0.445	0	0	0.0742	0	0	0	0	0	0	0	0	0	0	0	0	0.297	0	0	0
Anaerostipes	0.09±0.13	0	0.0742	0	0.223	0	0.148	0	0	0	0.223	0	0.15	0	0	0.15	0	0.226	0	0.0747	0	0.223	0	0.0745	0.0742	0.52	0	0
Schaalia	0.07±0.32	0	0.297	0	0	0	0	0	0	0	0	0	0	0	0	0	0	0	0	0	0	0	0	0	0	0	0	1.56
Lactobacillus	0.07±0.30	0	0.148	0.0742	0	0.0742	0.148	0	0	0	0	0	0	0	1.48	0	0	0	0	0	0	0	0	0	0	0	0	0
Dorea	0.07±0.28	0	0	0	0.0742	0	0.297	0	0	0	0	0	0	0	0	0	0	0	0	0	0	0	0	0	1.34	0	0	0
Agathobacter	0.07±0.23	0	0.0742	0	0.223	0	1.11	0	0.0742	0	0	0	0	0	0	0	0	0	0	0	0.0751	0	0	0	0.148	0	0	0
Parasutterella	0.07±0.22	0	0.0742	0	0.891	0	0.668	0	0.0742	0	0	0	0	0	0	0	0	0	0	0	0	0	0	0	0	0	0.0742	0
Sphingomonas	0.07±0.20	0	0	0	0	0	0	0	0	0.0743	0	0	0.225	0	0	0.0749	0	0	0.0752	0	0.977	0.0743	0	0	0	0.149	0	0
Anaerobiospirillum	0.06±0.29	0	0	0	0	0	0	0	0	0	0	0	0	0	0	0	0	0	0	1.42	0	0	0	0	0	0.0743	0	0
Mycobacterium	0.06±0.26	0	0	0	0	0	0	1.26	0	0	0	0	0	0	0	0	0	0	0	0	0.0751	0	0	0	0	0	0	0
Mediterraneibacter	0.05±0.21	0	0	0	0	0	0	0	0.148	0	0	0	0	0	0	0	0	0	0	0	0	0	0	0	1.04	0	0	0
Lachnospira	0.05±0.17	0	0.148	0	0.223	0	0.817	0	0.0742	0	0	0	0	0	0	0	0	0	0	0	0	0	0	0	0	0	0	0
Duncaniella	0.05±0.10	0	0	0	0	0.148	0	0	0	0	0	0	0.0751	0.0743	0	0	0	0.0752	0.0752	0.448	0	0	0.223	0	0	0.0743	0	0
Eubacterium	0.05±0.08	0	0	0	0.223	0	0.0742	0	0	0	0.148	0	0.0751	0	0	0.0749	0	0	0.0752	0	0	0.0743	0	0.223	0.223	0	0	0
Anaerotignum	0.05±0.06	0	0.0742	0	0	0	0	0	0	0	0.0742	0	0.15	0.149	0	0	0.0742	0	0	0.0747	0.0751	0.223	0.0743	0.0745	0.0742	0.0743	0	0
Novosphingobium	0.04±0.14	0	0.297	0	0	0	0	0	0	0	0	0	0	0	0	0.0749	0	0	0	0	0.225	0	0	0	0	0	0.668	0
Coprobacter	0.04±0.14	0	0	0	0.668	0	0.148	0	0.0742	0	0	0	0	0	0	0	0	0	0	0	0	0	0	0	0	0	0	0
Staphylococcus	0.04±0.08	0	0	3.71	0	0	0	0	0	0	0.0742	0	0	0	0	0	0	0.0752	0	0.224	0.301	0.0743	0.0743	0.0745	0	0.149	0	0
Oscillibacter	0.04±0.07	0	0	0	0	0	0.297	0.0742	0	0	0	0	0.0751	0.0743	0	0	0	0	0.0752	0	0	0.149	0	0	0.148	0	0	0
Acidibacter	0.03±0.14	0	0	0	0	0	0	0	0	0	0	0	0	0	0	0.674	0	0	0	0	0.0751	0	0	0	0	0.0743	0	0
Lacunisphaera	0.03±0.11	0	0	0	0	0	0	0	0	0	0	0	0	0	0	0.15	0	0	0	0	0.526	0	0	0	0	0	0	0
Allobaculum	0.03±0.11	0	0.0742	0	0	0.297	0	0	0	0	0	0.445	0	0	0	0	0	0	0	0	0	0	0	0	0	0	0	0
Roseiarcus	0.03±0.11	0	0	0	0	0	0	0	0	0	0	0	0.15	0	0	0.0749	0	0	0	0	0.526	0	0	0	0	0	0	0
Sarcina	0.03±0.10	0	0.148	0	0	0	0	0	0	0	0	0.223	0	0	0.148	0	0.445	0	0	0	0	0	0	0	0	0	0	0
Faecalimonas	0.03±0.10	0	0.148	0	0	0.0742	0	0	0	0	0	0.371	0	0	0.371	0	0	0	0	0	0	0	0	0	0	0	0	0
Intestinimonas	0.03±0.06	0	0.0742	0	0	0	0	0	0	0	0.0742	0	0	0.149	0	0.0749	0	0	0	0.0747	0.0751	0	0	0.223	0	0	0	0
Megasphaera	0.03±0.04	0	0	0	0	0	0	0	0	0	0	0	0	0.0743	0	0.15	0	0.0752	0	0.0747	0.0751	0.0743	0	0.0745	0.0742	0	0	0
Flavitalea	0.02±0.11	0	0	0	0	0	0	0	0	0	0	0	0	0	0	0	0	0	0	0	0.526	0	0	0	0	0	0	0
Paraburkholderia	0.02±0.08	0	0	0	0	0	0	0	0	0	0	0	0	0	0	0	0	0	0	0	0.376	0	0	0	0	0	0	0
Occallatibacter	0.02±0.08	0	0	0	0	0	0	0	0	0	0	0	0	0	0	0	0	0	0	0	0.376	0	0	0	0	0	0	0
Anaerobutyricum	0.02±0.07	0	0	0	0	0	0.0742	0	0	0	0	0	0	0	0	0	0	0	0	0	0.15	0	0.0743	0	0.297	0	0	0
Phenylobacterium	0.02±0.07	0	0	0	0	0	0	0	0	0	0	0	0	0	0	0.15	0	0	0	0	0.301	0	0	0	0	0	0	0
Asteroleplasma	0.02±0.06	0	0	0	0	0	0	0	0	0	0	0	0.0751	0	0	0	0	0.0752	0	0.0747	0	0.0743	0.297	0	0	0	0	0
Amedibacillus	0.02±0.06	0	0	0	0	0.0742	0	0	0	0	0	0.0742	0	0	0.297	0	0	0	0	0	0	0	0	0	0	0	0	0
Monoglobus	0.02±0.05	0	0	0	0	0	0.0742	0	0	0	0.0742	0	0	0	0	0	0	0	0	0	0	0	0	0.223	0	0	0	0
Pseudonocardia	0.02±0.05	0	0	0	0	0	0	0	0	0	0.0742	0	0	0	0	0	0	0	0	0.0747	0.225	0	0	0	0	0	0	0
Akkermansia	0.02±0.05	0	0	0	0	0	0	0	0	0	0.148	0	0	0	0	0	0	0	0	0.224	0	0.0743	0	0	0	0	0	0
Rhizobium	0.02±0.05	0	0	0	0	0	0	0	0	0	0	0	0.0751	0	0	0.15	0	0	0	0.149	0.0751	0	0.0743	0	0	0.0743	0	0
Mogibacterium	0.02±0.05	0	0	0	0	0	0	0	0	0	0.0742	0	0	0	0	0	0	0.226	0	0	0	0	0	0	0.0742	0	0	0
Faecalibacillus	0.02±0.05	0	0	0	0.0742	0	0.223	0	0.0742	0	0	0	0	0	0	0	0	0	0.0752	0	0	0	0	0	0	0	0	0
Flavobacterium	0.02±0.04	0	0	0	0	0	0	0	0	0	0.148	0	0	0	0	0	0	0	0	0	0.15	0.0743	0	0	0	0	0	0
Victivallis	0.02±0.04	0	0	0	0.148	0	0.0742	0	0	0	0	0	0	0	0	0	0	0	0	0	0	0.149	0	0	0	0	0	0
Silvibacterium	0.01±0.06	0	0	0	0	0	0	0	0	0	0	0	0	0	0	0	0	0	0	0	0.301	0	0	0	0	0	0	0
Amedibacterium	0.01±0.06	0	0	0	0	0	0	0	0	0	0	0	0	0	0.297	0	0	0	0	0	0	0	0	0	0	0	0	0
Dialister	0.01±0.05	0	0	0	0	0	0	0	0	0	0	0	0	0	0	0	0	0	0	0	0	0	0	0	0.223	0	0	0
Neglecta	0.01±0.05	0	0	0	0	0	0	0	0	0	0	0	0	0	0	0	0	0	0	0	0	0	0	0	0.223	0	0	0
Stenotrophomonas	0.01±0.05	0	0	0	0	0	0	0	0	0	0	0	0.225	0	0	0	0	0	0	0	0	0	0	0	0	0	0	0
Reyranella	0.01±0.05	0	0	0	0	0	0	0	0	0	0	0	0	0	0	0	0	0	0	0	0.225	0	0	0	0	0	0	0
Duodenibacillus	0.01±0.05	0	0	0	0	0	0	0	0	0	0	0	0	0	0	0	0	0	0	0	0	0	0	0	0.223	0	0	0
Caproiciproducens	0.01±0.05	0	0.0742	0	0	0	0	0	0	0	0	0	0	0	0	0	0	0	0	0	0.225	0	0	0	0	0.0743	0	0
Hyphomicrobium	0.01±0.05	0	0	0	0	0	0	0	0	0	0	0	0	0	0	0	0	0	0	0	0.225	0	0	0	0	0	0	0
Mucilaginibacter	0.01±0.05	0	0	0	0	0	0	0	0	0	0	0	0	0	0	0	0	0	0	0	0.225	0	0.0743	0	0	0	0	0
Turicibacter	0.01±0.05	0	0	0	0.223	0	0	0	0	0	0	0	0	0	0	0	0	0	0	0	0	0	0	0	0.0742	0	0	0
Rhizobacter	0.01±0.05	0	0	0	0	0	0	0	0	0	0	0	0	0	0	0	0	0	0	0	0.225	0	0	0	0	0	0	0
Erysipelatoclostridium	0.01±0.05	0	0	0	0	0	0	0	0	0	0	0	0	0	0.223	0	0.0742	0	0	0	0	0	0	0	0	0	0	0
Lautropia	0.01±0.04	0	0	0	0	0	0	0	0	0	0	0	0	0	0	0	0	0	0.15	0	0.15	0	0	0	0	0	0	0
Clostridium_IV	0.01±0.03	0	0	0	0	0	0	0	0	0	0	0	0	0	0	0	0	0	0	0	0	0	0	0	0.148	0	0	0
Butyricicoccus	0.01±0.03	0	0	0	0	0	0	0	0	0	0	0	0	0	0.148	0	0	0	0	0	0	0	0.0743	0	0	0	0	0
Porphyromonas	0.01±0.03	0	0	0	0	0	0	0	0	0	0	0	0	0	0	0	0	0.15	0	0	0	0	0	0	0	0	0	0
Flintibacter	0.01±0.03	0	0	0	0	0	0	0	0	0	0.0742	0	0	0	0	0	0	0	0	0	0	0.0743	0	0	0.0742	0.0743	0	0
Dysosmobacter	0.01±0.03	0	0	0	0	0	0	0	0	0	0	0	0	0	0	0	0	0	0.0752	0	0	0	0	0.0745	0.0742	0	0	0
Methylobacterium	0.01±0.03	0	0	0	0	0	0.0742	0	0	0	0	0	0	0	0	0	0	0	0	0	0.0751	0	0	0	0	0.0743	0	0
Massiliprevotella	0.01±0.03	0	0	0	0	0	0	0	0	0	0	0	0	0	0	0	0	0	0	0	0	0	0	0	0.148	0	0	0
Mesorhizobium	0.01±0.03	0	0	0	0	0	0	0	0	0	0	0	0	0	0	0	0	0	0	0	0.15	0.0743	0	0	0	0	0	0
Gemmiger	0.01±0.03	0	0	0	0	0	0.148	0	0.0742	0	0	0	0	0	0	0	0	0	0	0	0	0	0	0	0	0	0	0
Negativibacillus	0.01±0.03	0	0	0	0	0	0	0	0	0	0	0	0	0	0	0	0	0	0	0	0	0	0	0	0.148	0	0	0
Haemophilus	0.01±0.03	0	0	0	0	0	0.148	0	0	0	0	0	0	0	0	0	0	0	0	0	0	0	0	0	0	0	0	0
Pelomonas	0.01±0.03	0	0	0	0	0	0	0	0	0	0	0	0	0	0	0	0	0	0	0	0	0	0	0	0	0.149	0	0
Gemella	0.01±0.03	0	0	0	0	0	0	0	0	0	0	0	0	0	0	0	0	0	0	0	0.15	0	0	0	0	0	0	0
Rhizorhabdus	0.01±0.03	0	0	0	0	0	0	0	0	0	0	0	0	0	0	0.0749	0	0	0	0	0.15	0	0	0	0	0	0	0
Terrisporobacter	0.01±0.03	0	0	0	0	0	0	0	0	0	0	0	0	0	0.148	0	0	0	0	0	0	0	0	0	0	0	0	0
Edaphobacter	0.01±0.03	0	0	0	0	0	0	0	0	0	0	0	0	0	0	0	0	0	0	0	0.15	0	0	0	0	0	0	0
Allisonella	0.01±0.03	0	0	0	0	0	0	0	0	0	0	0	0	0	0	0	0	0	0	0	0	0	0	0	0.148	0	0	0
Gp2	0.01±0.03	0	0	0	0	0	0	0	0	0	0	0	0	0	0	0.15	0	0	0	0	0	0	0	0	0	0	0	0
Gp1	0.01±0.03	0	0	0	0	0	0	0	0	0	0	0	0	0	0	0	0	0	0	0	0.15	0	0	0	0	0	0	0
Actinoplanes	0.01±0.02	0	0	0	0	0	0	0	0	0	0	0	0	0	0	0	0	0	0	0	0	0	0.0743	0	0	0.0743	0	0
Neisseria	0.01±0.02	0	0	0	0	0	0	0	0	0	0	0	0	0	0	0.0749	0	0	0	0	0	0	0	0	0	0.0743	0	0
Luteolibacter	0.01±0.02	0	0	0	0	0	0	0	0	0	0	0	0	0	0	0	0	0	0	0	0.0751	0.0743	0	0	0	0	0	0
Delftia	0.01±0.02	0	0	0	0	0	0	0	0	0	0	0	0	0	0	0.0749	0	0	0	0	0	0	0.0743	0	0	0	0	0
Bacillariophyta	0.01±0.02	0	0	0	0	0	0	0	0	0	0	0	0	0	0	0	0	0	0.0752	0	0	0	0	0	0	0.0743	0	0
Rhodopseudomonas	0.01±0.02	0	0	0	0	0	0	0	0	0	0.0742	0	0	0	0	0	0	0	0	0	0.0751	0	0	0	0	0	0	0
Roseomonas	0.01±0.02	0	0	0	0	0	0	0	0	0	0	0	0.0751	0	0	0	0	0	0	0.0747	0	0	0	0	0	0	0	0
Aerococcus	0.01±0.02	0	0	0	0	0	0	0	0	0	0	0	0.0751	0	0	0	0	0	0	0	0.0751	0	0	0	0	0	0	0
Gp6	0.00±0.02	0	0	0	0	0	0	0	0	0	0	0	0	0	0	0	0	0	0	0	0.0751	0	0	0	0	0	0	0
Fournierella	0.00±0.02	0	0	0	0	0	0	0	0	0	0	0	0	0	0	0	0.0742	0	0	0	0	0	0	0	0	0	0	0
Devosia	0.00±0.02	0	0	0	0	0	0	0	0	0	0	0	0	0	0	0	0	0	0	0	0.0751	0	0	0	0	0	0	0
Anaerococcus	0.00±0.02	0	0	0	0	0	0	0	0	0	0	0	0	0	0	0	0	0	0	0	0.0751	0	0	0	0	0	0	0
Adlercreutzia	0.00±0.02	0	0	0	0	0	0.0742	0	0	0	0	0	0	0	0	0	0	0	0	0	0	0	0	0	0	0	0	0
Pedobacter	0.00±0.02	0	0	0	0	0	0	0	0	0	0.0742	0	0	0	0	0	0	0	0	0	0	0	0	0	0	0	0	0
Mitsuokella	0.00±0.02	0	0	0	0	0	0	0	0	0	0	0	0	0	0	0	0	0	0	0	0	0	0	0	0.0742	0	0	0
Bacillus	0.00±0.02	0	0	0	0	0	0	0	0	0	0	0	0	0	0	0	0	0.0752	0	0	0	0	0	0	0	0	0	0
Enterococcus	0.00±0.02	0	0	0	0	0	0	0	0	0	0	0	0	0	0	0	0.0742	0	0	0	0	0	0	0	0	0	0	0
Lawsonibacter	0.00±0.02	0	0	0	0	0	0	0	0	0	0	0	0	0	0	0	0	0	0	0	0	0	0	0	0.0742	0	0	0
Bilophila	0.00±0.02	0	0	0	0	0	0	0	0	0	0	0	0	0	0	0	0.0742	0	0	0	0	0	0	0	0	0	0	0
Kineosporia	0.00±0.02	0	0	0	0	0	0	0	0	0	0	0	0	0	0	0	0	0	0.0752	0	0	0	0	0	0	0	0	0
Sediminibacterium	0.00±0.02	0	0	0	0	0	0	0	0	0	0	0	0	0	0	0.0749	0	0	0	0	0	0	0	0	0	0	0	0
Diplorickettsia	0.00±0.02	0	0	0	0	0	0	0	0	0	0	0	0	0	0	0	0	0	0	0.0747	0	0	0	0	0	0	0	0
Anaeromassilibacillus	0.00±0.02	0	0	0	0	0	0	0	0	0	0	0	0	0	0	0	0	0	0	0	0	0	0	0	0.0742	0	0	0
Actinomycetospora	0.00±0.02	0	0	0	0	0	0	0	0	0	0	0	0	0	0	0	0	0	0	0	0.0751	0	0	0	0	0	0	0
Asprobacter	0.00±0.02	0	0	0	0	0	0	0	0	0	0	0	0	0	0	0	0	0	0	0	0.0751	0	0	0	0	0	0	0
Gp17	0.00±0.02	0	0	0	0	0	0	0	0	0	0	0	0	0	0	0	0	0	0	0	0	0	0	0	0	0.0743	0	0
Gluconobacter	0.00±0.02	0	0	0	0	0	0	0	0	0	0	0	0.0751	0	0	0	0	0	0	0	0	0	0	0	0	0	0	0
Gp3	0.00±0.02	0	0	0	0	0	0	0	0	0	0	0	0	0	0	0	0	0	0	0	0.0751	0	0	0	0	0	0	0
Gabonibacter	0.00±0.02	0	0	0	0	0	0	0	0	0	0	0	0	0	0	0	0	0	0	0	0	0	0	0	0.0742	0	0	0
Telmatospirillum	0.00±0.02	0	0	0	0	0	0	0	0	0	0	0	0	0	0	0	0	0	0	0	0.0751	0	0	0	0	0	0	0
Terriglobus	0.00±0.02	0	0	0	0	0	0	0	0	0	0	0	0	0	0	0	0	0	0	0	0	0	0.0743	0	0	0	0	0
Flavonifractor	0.00±0.02	0	0	0	0	0	0	0	0	0	0	0	0	0	0	0	0.0742	0	0	0	0	0	0	0	0	0	0	0
Ferruginibacter	0.00±0.02	0	0	0	0	0	0	0	0	0	0.0742	0	0	0	0	0	0	0	0	0	0	0	0	0	0	0	0	0
Brachybacterium	0.00±0.02	0	0	0	0	0	0	0	0	0	0	0	0	0	0	0	0	0	0	0	0	0	0	0	0	0.0743	0	0
Micrococcus	0.00±0.02	0	0	0	0	0	0	0	0	0	0	0	0	0	0	0	0	0	0	0	0.0751	0	0	0	0	0	0	0
Methylovirgula	0.00±0.02	0	0	0	0	0	0	0	0	0	0	0	0	0	0	0	0	0	0	0	0.0751	0	0	0	0	0	0	0
Halomonas	0.00±0.02	0	0	0	0	0	0	0	0	0	0	0	0	0	0	0	0	0	0	0	0	0.0743	0	0	0	0	0	0
Herminiimonas	0.00±0.02	0	0	0	0	0	0.0742	0	0	0	0	0	0	0	0	0	0	0	0	0	0	0	0	0	0	0	0	0
Granulicella	0.00±0.02	0	0	0	0	0	0	0	0	0	0	0	0	0	0	0	0	0	0	0	0.0751	0	0	0	0	0	0	0
Kocuria	0.00±0.02	0	0	0	0	0	0	0	0	0	0	0	0	0	0	0	0	0	0	0.0747	0	0	0	0	0	0	0	0
Pseudobutyrivibrio	0.00±0.00	0	0	0	0	0	0	0	0	0	0	0	0	0	0	0	0	0	0	0	0	0	0	0	0	0	0	0
Sporobacter	0.00±0.00	0	0	0	0	0	0	0	0	0	0	0	0	0	0	0	0	0	0	0	0	0	0	0	0	0	0	0
Corynebacterium	0.00±0.00	0	0	0	0	0	0	0	0	0	0	0	0	0	0	0	0	0	0	0	0	0	0	0	0	0	0	0
Clostridium_XlVa	0.00±0.00	0	0	0	0	0	0	0	0	0	0	0	0	0	0	0	0	0	0	0	0	0	0	0	0	0	0	0
Peptoniphilus	0.00±0.00	0	0	0	0	0	0	0	0	0	0	0	0	0	0	0	0	0	0	0	0	0	0	0	0	0	0	0
Brevundimonas	0.00±0.00	0	0	0	0	0	0	0	0	0	0	0	0	0	0	0	0	0	0	0	0	0	0	0	0	0	0	0
Veillonella	0.00±0.00	0	0	0	0	0	0	0	0	0	0	0	0	0	0	0	0	0	0	0	0	0	0	0	0	0	0	0
Fibrobacter	0.00±0.00	0	0	0	0	0	0	0	0	0	0	0	0	0	0	0	0	0	0	0	0	0	0	0	0	0	0	0
Cloacibacillus	0.00±0.00	0	0	0	0	0	0	0	0	0	0	0	0	0	0	0	0	0	0	0	0	0	0	0	0	0	0	0
Sphingobacterium	0.00±0.00	0	0	0	0	0	0	0	0	0	0	0	0	0	0	0	0	0	0	0	0	0	0	0	0	0	0	0
Chryseobacterium	0.00±0.00	0	0	3.04	0	0	0	0	0	0	0	0	0	0	0	0	0	0	0	0	0	0	0	0	0	0	0	0
Paenibacillus	0.00±0.00	0	0	0	0	0	0	0	0	0	0	0	0	0	0	0	0	0	0	0	0	0	0	0	0	0	0	0
Limosilactobacillus	0.00±0.00	0	0	0	0	0	0	0	0	0	0	0	0	0	0	0	0	0	0	0	0	0	0	0	0	0	0	0
Mailhella	0.00±0.00	0	0	0	0	0	0	0	0	0	0	0	0	0	0	0	0	0	0	0	0	0	0	0	0	0	0	0
Ligilactobacillus	0.00±0.00	0	0	0	0	0	0	0	0	0	0	0	0	0	0	0	0	0	0	0	0	0	0	0	0	0	0	0
Ihubacter	0.00±0.00	0	0	0	0	0	0	0	0	0	0	0	0	0	0	0	0	0	0	0	0	0	0	0	0	0	0	0
Ohtaekwangia	0.00±0.00	0	0	0	0	0	0	0	0	0	0	0	0	0	0	0	0	0	0	0	0	0	0	0	0	0	0	0
Spartobacteria_genera_incertae_sedis	0.00±0.00	0	0	0	0	0	0	0	0	0	0	0	0	0	0	0	0	0	0	0	0	0	0	0	0	0	0	0
Enterocloster	0.00±0.00	0	0	0	0	0	0	0	0	0	0	0	0	0	0	0	0	0	0	0	0	0	0	0	0	0	0	0
Massilia	0.00±0.00	0	0	0	0	0	0	0	0	0	0	0	0	0	0	0	0	0	0	0	0	0	0	0	0	0	0	0
Paramuribaculum	0.00±0.00	0	0	0	0	0	0	0	0	0	0	0	0	0	0	0	0	0	0	0	0	0	0	0	0	0	0	0
Rothia	0.00±0.00	0	0	0	0	0	0	0	0	0	0	0	0	0	0	0	0	0	0	0	0	0	0	0	0	0	0	0
Harryflintia	0.00±0.00	0	0	0	0	0	0	0	0	0	0	0	0	0	0	0	0	0	0	0	0	0	0	0	0	0	0	0
Eisenbergiella	0.00±0.00	0	0	0	0	0	0	0	0	0	0	0	0	0	0	0	0	0	0	0	0	0	0	0	0	0	0	0
Oribacterium	0.00±0.00	0	0	0	0	0	0	0	0	0	0	0	0	0	0	0	0	0	0	0	0	0	0	0	0	0	0	0
Erysipelothrix	0.00±0.00	0	0	0	0	0	0	0	0	0	0	0	0	0	0	0	0	0	0	0	0	0	0	0	0	0	0	0
Dysgonomonas	0.00±0.00	0	0	0	0	0	0	0	0	0	0	0	0	0	0	0	0	0	0	0	0	0	0	0	0	0	0	0
Colidextribacter	0.00±0.00	0	0	0	0	0	0	0	0	0	0	0	0	0	0	0	0	0	0	0	0	0	0	0	0	0	0	0
Petroclostridium	0.00±0.00	0	0	0	0	0	0	0	0	0	0	0	0	0	0	0	0	0	0	0	0	0	0	0	0	0	0	0
Brachyspira	0.00±0.00	0	0	0	0	0	0	0	0	0	0	0	0	0	0	0	0	0	0	0	0	0	0	0	0	0	0	0
Psychrobacter	0.00±0.00	0	0	0	0	0	0	0	0	0	0	0	0	0	0	0	0	0	0	0	0	0	0	0	0	0	0	0
Acutalibacter	0.00±0.00	0	0	0	0	0	0	0	0	0	0	0	0	0	0	0	0	0	0	0	0	0	0	0	0	0	0	0
Nocardioides	0.00±0.00	0	0	0	0	0	0	0	0	0	0	0	0	0	0	0	0	0	0	0	0	0	0	0	0	0	0	0
Holdemania	0.00±0.00	0	0	0	0	0	0	0	0	0	0	0	0	0	0	0	0	0	0	0	0	0	0	0	0	0	0	0
Sellimonas	0.00±0.00	0	0	0	0	0	0	0	0	0	0	0	0	0	0	0	0	0	0	0	0	0	0	0	0	0	0	0
Selenomonas	0.00±0.00	0	0	0	0	0	0	0	0	0	0	0	0	0	0	0	0	0	0	0	0	0	0	0	0	0	0	0
Howardella	0.00±0.00	0	0	0	0	0	0	0	0	0	0	0	0	0	0	0	0	0	0	0	0	0	0	0	0	0	0	0
Slackia	0.00±0.00	0	0	0	0	0	0	0	0	0	0	0	0	0	0	0	0	0	0	0	0	0	0	0	0	0	0	0
Actinomyces	0.00±0.00	0	0	0	0	0	0	0	0	0	0	0	0	0	0	0	0	0	0	0	0	0	0	0	0	0	0	0
Ezakiella	0.00±0.00	0	0	0	0	0	0	0	0	0	0	0	0	0	0	0	0	0	0	0	0	0	0	0	0	0	0	0
Hungatella	0.00±0.00	0	0	0	0	0	0	0	0	0	0	0	0	0	0	0	0	0	0	0	0	0	0	0	0	0	0	0
Luteimonas	0.00±0.00	0	0	0	0	0	0	0	0	0	0	0	0	0	0	0	0	0	0	0	0	0	0	0	0	0	0	0
Nitrospira	0.00±0.00	0	0	0	0	0	0	0	0	0	0	0	0	0	0	0	0	0	0	0	0	0	0	0	0	0	0	0
Anaerofilum	0.00±0.00	0	0	0	0	0	0	0	0	0	0	0	0	0	0	0	0	0	0	0	0	0	0	0	0	0	0	0
Christensenella	0.00±0.00	0	0	0	0	0	0	0	0	0	0	0	0	0	0	0	0	0	0	0	0	0	0	0	0	0	0	0
Parvimonas	0.00±0.00	0	0	0	0	0	0	0	0	0	0	0	0	0	0	0	0	0	0	0	0	0	0	0	0	0	0	0
Anaerofustis	0.00±0.00	0	0	0	0	0	0	0	0	0	0	0	0	0	0	0	0	0	0	0	0	0	0	0	0	0	0	0
Pyramidobacter	0.00±0.00	0	0	0	0	0	0	0	0	0	0	0	0	0	0	0	0	0	0	0	0	0	0	0	0	0	0	0
Anaerotruncus	0.00±0.00	0	0	0	0	0	0	0	0	0	0	0	0	0	0	0	0	0	0	0	0	0	0	0	0	0	0	0
Caulobacter	0.00±0.00	0	0	0	0	0	0	0	0	0	0	0	0	0	0	0	0	0	0	0	0	0	0	0	0	0	0	0
Pseudoxanthomonas	0.00±0.00	0	0	0	0	0	0	0	0	0	0	0	0	0	0	0	0	0	0	0	0	0	0	0	0	0	0	0
Massilimicrobiota	0.00±0.00	0	0	0	0	0	0	0	0	0	0	0	0	0	0	0	0	0	0	0	0	0	0	0	0	0	0	0
Pseudoflavonifractor	0.00±0.00	0	0	0	0	0	0	0	0	0	0	0	0	0	0	0	0	0	0	0	0	0	0	0	0	0	0	0
Terrimonas	0.00±0.00	0	0	0	0	0	0	0	0	0	0	0	0	0	0	0	0	0	0	0	0	0	0	0	0	0	0	0
Gardnerella	0.00±0.00	0	0	3.41	0	0	0	0	0	0	0	0	0	0	0	0	0	0	0	0	0	0	0	0	0	0	0	0
Muribaculum	0.00±0.00	0	0	0	0	0	0	0	0	0	0	0	0	0	0	0	0	0	0	0	0	0	0	0	0	0	0	0
Sedimentibacter	0.00±0.00	0	0	0	0	0	0	0	0	0	0	0	0	0	0	0	0	0	0	0	0	0	0	0	0	0	0	0
Parolsenella	0.00±0.00	0	0	0	0	0	0	0	0	0	0	0	0	0	0	0	0	0	0	0	0	0	0	0	0	0	0	0
Gordonibacter	0.00±0.00	0	0	0	0	0	0	0	0	0	0	0	0	0	0	0	0	0	0	0	0	0	0	0	0	0	0	0
Weissella	0.00±0.00	0	0	0	0	0	0	0	0	0	0	0	0	0	0	0	0	0	0	0	0	0	0	0	0	0	0	0
Acidaminococcus	0.00±0.00	0	0	0	0	0	0	0	0	0	0	0	0	0	0	0	0	0	0	0	0	0	0	0	0	0	0	0
Atopostipes	0.00±0.00	0	0	0	0	0	0	0	0	0	0	0	0	0	0	0	0	0	0	0	0	0	0	0	0	0	0	0
Leuconostoc	0.00±0.00	0	0	0	0	0	0	0	0	0	0	0	0	0	0	0	0	0	0	0	0	0	0	0	0	0	0	0
Saccharibacteria_genera_incertae_sedis	0.00±0.00	0	0	0	0	0	0	0	0	0	0	0	0	0	0	0	0	0	0	0	0	0	0	0	0	0	0	0
Peptostreptococcus	0.00±0.00	0	0	0	0	0	0	0	0	0	0	0	0	0	0	0	0	0	0	0	0	0	0	0	0	0	0	0
Elusimicrobium	0.00±0.00	0	0	0	0	0	0	0	0	0	0	0	0	0	0	0	0	0	0	0	0	0	0	0	0	0	0	0
Paracoccus	0.00±0.00	0	0	0	0	0	0	0	0	0	0	0	0	0	0	0	0	0	0	0	0	0	0	0	0	0	0	0
Extibacter	0.00±0.00	0	0	0	0	0	0	0	0	0	0	0	0	0	0	0	0	0	0	0	0	0	0	0	0	0	0	0
Tissierella	0.00±0.00	0	0	0	0	0	0	0	0	0	0	0	0	0	0	0	0	0	0	0	0	0	0	0	0	0	0	0
Micromonospora	0.00±0.00	0	0	0	0	0	0	0	0	0	0	0	0	0	0	0	0	0	0	0	0	0	0	0	0	0	0	0
Cellulomonas	0.00±0.00	0	0	0	0	0	0	0	0	0	0	0	0	0	0	0	0	0	0	0	0	0	0	0	0	0	0	0
Lactococcus	0.00±0.00	0	0	0	0	0	0	0	0	0	0	0	0	0	0	0	0	0	0	0	0	0	0	0	0	0	0	0
Sneathia	0.00±0.00	0	0	0	0	0	0	0	0	0	0	0	0	0	0	0	0	0	0	0	0	0	0	0	0	0	0	0
Brenneria	0.00±0.00	0	0	0	0	0	0	0	0	0	0	0	0	0	0	0	0	0	0	0	0	0	0	0	0	0	0	0
Frisingicoccus	0.00±0.00	0	0	0	0	0	0	0	0	0	0	0	0	0	0	0	0	0	0	0	0	0	0	0	0	0	0	0
Povalibacter	0.00±0.00	0	0	0	0	0	0	0	0	0	0	0	0	0	0	0	0	0	0	0	0	0	0	0	0	0	0	0
Lysobacter	0.00±0.00	0	0	0	0	0	0	0	0	0	0	0	0	0	0	0	0	0	0	0	0	0	0	0	0	0	0	0
Solirubrobacter	0.00±0.00	0	0	0	0	0	0	0	0	0	0	0	0	0	0	0	0	0	0	0	0	0	0	0	0	0	0	0
Ralstonia	0.00±0.00	0	0	0	0	0	0	0	0	0	0	0	0	0	0	0	0	0	0	0	0	0	0	0	0	0	0	0
Lampropedia	0.00±0.00	0	0	0	0	0	0	0	0	0	0	0	0	0	0	0	0	0	0	0	0	0	0	0	0	0	0	0
Kosakonia	0.00±0.00	0	0	0	0	0	0	0	0	0	0	0	0	0	0	0	0	0	0	0	0	0	0	0	0	0	0	0
Lactonifactor	0.00±0.00	0	0	0	0	0	0	0	0	0	0	0	0	0	0	0	0	0	0	0	0	0	0	0	0	0	0	0
Moryella	0.00±0.00	0	0	0	0	0	0	0	0	0	0	0	0	0	0	0	0	0	0	0	0	0	0	0	0	0	0	0
Mucispirillum	0.00±0.00	0	0	0	0	0	0	0	0	0	0	0	0	0	0	0	0	0	0	0	0	0	0	0	0	0	0	0
Mobiluncus	0.00±0.00	0	0	0	0	0	0	0	0	0	0	0	0	0	0	0	0	0	0	0	0	0	0	0	0	0	0	0
Metaprevotella	0.00±0.00	0	0	0	0	0	0	0	0	0	0	0	0	0	0	0	0	0	0	0	0	0	0	0	0	0	0	0
Phocea	0.00±0.00	0	0	0	0	0	0	0	0	0	0	0	0	0	0	0	0	0	0	0	0	0	0	0	0	0	0	0
Niastella	0.00±0.00	0	0	0	0	0	0	0	0	0	0	0	0	0	0	0	0	0	0	0	0	0	0	0	0	0	0	0
Pedomicrobium	0.00±0.00	0	0	0	0	0	0	0	0	0	0	0	0	0	0	0	0	0	0	0	0	0	0	0	0	0	0	0
Oceanobacillus	0.00±0.00	0	0	0	0	0	0	0	0	0	0	0	0	0	0	0	0	0	0	0	0	0	0	0	0	0	0	0
Olsenella	0.00±0.00	0	0	0	0	0	0	0	0	0	0	0	0	0	0	0	0	0	0	0	0	0	0	0	0	0	0	0
Mesomycoplasma	0.00±0.00	0	0	0	0	0	0	0	0	0	0	0	0	0	0	0	0	0	0	0	0	0	0	0	0	0	0	0
Providencia	0.00±0.00	0	0	0	0	0	0	0	0	0	0	0	0	0	0	0	0	0	0	0	0	0	0	0	0	0	0	0
Proteus	0.00±0.00	0	0	0	0	0	0	0	0	0	0	0	0	0	0	0	0	0	0	0	0	0	0	0	0	0	0	0
Leucobacter	0.00±0.00	0	0	0	0	0	0	0	0	0	0	0	0	0	0	0	0	0	0	0	0	0	0	0	0	0	0	0
Lancefieldella	0.00±0.00	0	0	0	0	0	0	0	0	0	0	0	0	0	0	0	0	0	0	0	0	0	0	0	0	0	0	0
Leptotrichia	0.00±0.00	0	0	0	0	0	0	0	0	0	0	0	0	0	0	0	0	0	0	0	0	0	0	0	0	0	0	0
Propionispira	0.00±0.00	0	0	0	0	0	0	0	0	0	0	0	0	0	0	0	0	0	0	0	0	0	0	0	0	0	0	0
Meiothermus	0.00±0.00	0	0	0	0	0	0	0	0	0	0	0	0	0	0	0	0	0	0	0	0	0	0	0	0	0	0	0
Populibacterium	0.00±0.00	0	0	0	0	0	0	0	0	0	0	0	0	0	0	0	0	0	0	0	0	0	0	0	0	0	0	0
Steroidobacter	0.00±0.00	0	0	0	0	0	0	0	0	0	0	0	0	0	0	0	0	0	0	0	0	0	0	0	0	0	0	0
Chryseolinea	0.00±0.00	0	0	0	0	0	0	0	0	0	0	0	0	0	0	0	0	0	0	0	0	0	0	0	0	0	0	0
Butyrivibrio	0.00±0.00	0	0	0	0	0	0	0	0	0	0	0	0	0	0	0	0	0	0	0	0	0	0	0	0	0	0	0
Caballeronia	0.00±0.00	0	0	0	0	0	0	0	0	0	0	0	0	0	0	0	0	0	0	0	0	0	0	0	0	0	0	0
Faecalibaculum	0.00±0.00	0	0	0	0	0	0	0	0	0	0	0	0	0	0	0	0	0	0	0	0	0	0	0	0	0	0	0
Faecalibacter	0.00±0.00	0	0	0	0	0	0	0	0	0	0	0	0	0	0	0	0	0	0	0	0	0	0	0	0	0	0	0
Faecalicoccus	0.00±0.00	0	0	0	0	0	0	0	0	0	0	0	0	0	0	0	0	0	0	0	0	0	0	0	0	0	0	0
Faecalicatena	0.00±0.00	0	0	0	0	0	0	0	0	0	0	0	0	0	0	0	0	0	0	0	0	0	0	0	0	0	0	0
Dubosiella	0.00±0.00	0	0	0	0	0	0	0	0	0	0	0	0	0	0	0	0	0	0	0	0	0	0	0	0	0	0	0
Sphingorhabdus	0.00±0.00	0	0	0	0	0	0	0	0	0	0	0	0	0	0	0	0	0	0	0	0	0	0	0	0	0	0	0
Enorma	0.00±0.00	0	0	0	0	0	0	0	0	0	0	0	0	0	0	0	0	0	0	0	0	0	0	0	0	0	0	0
Dyadobacter	0.00±0.00	0	0	0	0	0	0	0	0	0	0	0	0	0	0	0	0	0	0	0	0	0	0	0	0	0	0	0
Trichococcus	0.00±0.00	0	0	0	0	0	0	0	0	0	0	0	0	0	0	0	0	0	0	0	0	0	0	0	0	0	0	0
Anaeroglobus	0.00±0.00	0	0	0	0	0	0	0	0	0	0	0	0	0	0	0	0	0	0	0	0	0	0	0	0	0	0	0
Varibaculum	0.00±0.00	0	0	0	0	0	0	0	0	0	0	0	0	0	0	0	0	0	0	0	0	0	0	0	0	0	0	0
Alkalihalobacillus	0.00±0.00	0	0	0	0	0	0	0	0	0	0	0	0	0	0	0	0	0	0	0	0	0	0	0	0	0	0	0
Asticcacaulis	0.00±0.00	0	0	0	0	0	0	0	0	0	0	0	0	0	0	0	0	0	0	0	0	0	0	0	0	0	0	0
Blastocatella	0.00±0.00	0	0	0	0	0	0	0	0	0	0	0	0	0	0	0	0	0	0	0	0	0	0	0	0	0	0	0
Asanoa	0.00±0.00	0	0	0	0	0	0	0	0	0	0	0	0	0	0	0	0	0	0	0	0	0	0	0	0	0	0	0
Traorella	0.00±0.00	0	0	0	0	0	0	0	0	0	0	0	0	0	0	0	0	0	0	0	0	0	0	0	0	0	0	0
Thermus	0.00±0.00	0	0	0	0	0	0	0	0	0	0	0	0	0	0	0	0	0	0	0	0	0	0	0	0	0	0	0
Arcanobacterium	0.00±0.00	0	0	0	0	0	0	0	0	0	0	0	0	0	0	0	0	0	0	0	0	0	0	0	0	0	0	0
Hymenobacter	0.00±0.00	0	0	0	0	0	0	0	0	0	0	0	0	0	0	0	0	0	0	0	0	0	0	0	0	0	0	0
Intestinibacter	0.00±0.00	0	0	0	0	0	0	0	0	0	0	0	0	0	0	0	0	0	0	0	0	0	0	0	0	0	0	0
Hydrogenoanaerobacterium	0.00±0.00	0	0	0	0	0	0	0	0	0	0	0	0	0	0	0	0	0	0	0	0	0	0	0	0	0	0	0
Halanaerobium	0.00±0.00	0	0	0	0	0	0	0	0	0	0	0	0	0	0	0	0	0	0	0	0	0	0	0	0	0	0	0
Flexilinea	0.00±0.00	0	0	0	0	0	0	0	0	0	0	0	0	0	0	0	0	0	0	0	0	0	0	0	0	0	0	0
Psychrobacillus	0.00±0.00	0	0	0	0	0	0	0	0	0	0	0	0	0	0	0	0	0	0	0	0	0	0	0	0	0	0	0
Thauera	0.00±0.00	0	0	0	0	0	0	0	0	0	0	0	0	0	0	0	0	0	0	0	0	0	0	0	0	0	0	0
Rhodococcus	0.00±0.00	0	0	0	0	0	0	0	0	0	0	0	0	0	0	0	0	0	0	0	0	0	0	0	0	0	0	0
Pseudorhodoferax	0.00±0.00	0	0	0	0	0	0	0	0	0	0	0	0	0	0	0	0	0	0	0	0	0	0	0	0	0	0	0
Rikenella	0.00±0.00	0	0	0	0	0	0	0	0	0	0	0	0	0	0	0	0	0	0	0	0	0	0	0	0	0	0	0
Rhodoplanes	0.00±0.00	0	0	0	0	0	0	0	0	0	0	0	0	0	0	0	0	0	0	0	0	0	0	0	0	0	0	0
Peptococcus	0.00±0.00	0	0	0	0	0	0	0	0	0	0	0	0	0	0	0	0	0	0	0	0	0	0	0	0	0	0	0
Virgisporangium	0.00±0.00	0	0	0	0	0	0	0	0	0	0	0	0	0	0	0	0	0	0	0	0	0	0	0	0	0	0	0
Vitreoscilla	0.00±0.00	0	0	0	0	0	0	0	0	0	0	0	0	0	0	0	0	0	0	0	0	0	0	0	0	0	0	0
Quadrisphaera	0.00±0.00	0	0	0	0	0	0	0	0	0	0	0	0	0	0	0	0	0	0	0	0	0	0	0	0	0	0	0
Variovorax	0.00±0.00	0	0	0	0	0	0	0	0	0	0	0	0	0	0	0	0	0	0	0	0	0	0	0	0	0	0	0
Wautersiella	0.00±0.00	0	0	0	0	0	0	0	0	0	0	0	0	0	0	0	0	0	0	0	0	0	0	0	0	0	0	0
Zoogloea	0.00±0.00	0	0	2.67	0	0	0	0	0	0	0	0	0	0	0	0	0	0	0	0	0	0	0	0	0	0	0	0
Patulibacter	0.00±0.00	0	0	0	0	0	0	0	0	0	0	0	0	0	0	0	0	0	0	0	0	0	0	0	0	0	0	0
Raoultibacter	0.00±0.00	0	0	0	0	0	0	0	0	0	0	0	0	0	0	0	0	0	0	0	0	0	0	0	0	0	0	0
Turicimonas	0.00±0.00	0	0	0	0	0	0	0	0	0	0	0	0	0	0	0	0	0	0	0	0	0	0	0	0	0	0	0
Tsukamurella	0.00±0.00	0	0	0	0	0	0	0	0	0	0	0	0	0	0	0	0	0	0	0	0	0	0	0	0	0	0	0
Rhodanobacter	0.00±0.00	0	0	0	0	0	0	0	0	0	0	0	0	0	0	0	0	0	0	0	0	0	0	0	0	0	0	0
Pediococcus	0.00±0.00	0	0	0	0	0	0	0	0	0	0	0	0	0	0	0	0	0	0	0	0	0	0	0	0	0	0	0
Pectobacterium	0.00±0.00	0	0	0	0	0	0	0	0	0	0	0	0	0	0	0	0	0	0	0	0	0	0	0	0	0	0	0
Tyzzerella	0.00±0.00	0	0	0	0	0	0	0	0	0	0	0	0	0	0	0	0	0	0	0	0	0	0	0	0	0	0	0
Vagococcus	0.00±0.00	0	0	0	0	0	0	0	0	0	0	0	0	0	0	0	0	0	0	0	0	0	0	0	0	0	0	0
Stenotrophobacter	0.00±0.00	0	0	0	0	0	0	0	0	0	0	0	0	0	0	0	0	0	0	0	0	0	0	0	0	0	0	0
Scardovia	0.00±0.00	0	0	0	0	0	0	0	0	0	0	0	0	0	0	0	0	0	0	0	0	0	0	0	0	0	0	0
Spirosoma	0.00±0.00	0	0	0	0	0	0	0	0	0	0	0	0	0	0	0	0	0	0	0	0	0	0	0	0	0	0	0
Pseudoalteromonas	0.00±0.00	0	0	0	0	0	0	0	0	0	0	0	0	0	0	0	0	0	0	0	0	0	0	0	0	0	0	0
Pleomorphomonas	0.00±0.00	0	0	0	0	0	0	0	0	0	0	0	0	0	0	0	0	0	0	0	0	0	0	0	0	0	0	0
Stomatobaculum	0.00±0.00	0	0	0	0	0	0	0	0	0	0	0	0	0	0	0	0	0	0	0	0	0	0	0	0	0	0	0
Polaromonas	0.00±0.00	0	0	0	0	0	0	0	0	0	0	0	0	0	0	0	0	0	0	0	0	0	0	0	0	0	0	0
Schumannella	0.00±0.00	0	0	0	0	0	0	0	0	0	0	0	0	0	0	0	0	0	0	0	0	0	0	0	0	0	0	0
Segniliparus	0.00±0.00	0	0	0	0	0	0	0	0	0	0	0	0	0	0	0	0	0	0	0	0	0	0	0	0	0	0	0
Senegalimassilia	0.00±0.00	0	0	0	0	0	0	0	0	0	0	0	0	0	0	0	0	0	0	0	0	0	0	0	0	0	0	0
Proteiniclasticum	0.00±0.00	0	0	0	0	0	0	0	0	0	0	0	0	0	0	0	0	0	0	0	0	0	0	0	0	0	0	0
Schwartzia	0.00±0.00	0	0	0	0	0	0	0	0	0	0	0	0	0	0	0	0	0	0	0	0	0	0	0	0	0	0	0
Sphingopyxis	0.00±0.00	0	0	0	0	0	0	0	0	0	0	0	0	0	0	0	0	0	0	0	0	0	0	0	0	0	0	0
Solobacterium	0.00±0.00	0	0	0	0	0	0	0	0	0	0	0	0	0	0	0	0	0	0	0	0	0	0	0	0	0	0	0
Taibaiella	0.00±0.00	0	0	0	0	0	0	0	0	0	0	0	0	0	0	0	0	0	0	0	0	0	0	0	0	0	0	0
Pseudochrobactrum	0.00±0.00	0	0	0	0	0	0	0	0	0	0	0	0	0	0	0	0	0	0	0	0	0	0	0	0	0	0	0
Tahibacter	0.00±0.00	0	0	0	0	0	0	0	0	0	0	0	0	0	0	0	0	0	0	0	0	0	0	0	0	0	0	0
Syntrophomonas	0.00±0.00	0	0	0	0	0	0	0	0	0	0	0	0	0	0	0	0	0	0	0	0	0	0	0	0	0	0	0
Subdivision5_genera_incertae_sedis	0.00±0.00	0	0	0	0	0	0	0	0	0	0	0	0	0	0	0	0	0	0	0	0	0	0	0	0	0	0	0
Piscinibacter	0.00±0.00	0	0	0	0	0	0	0	0	0	0	0	0	0	0	0	0	0	0	0	0	0	0	0	0	0	0	0
Streptobacillus	0.00±0.00	0	0	0	0	0	0	0	0	0	0	0	0	0	0	0	0	0	0	0	0	0	0	0	0	0	0	0
Subdoligranulum	0.00±0.00	0	0	0	0	0	0	0	0	0	0	0	0	0	0	0	0	0	0	0	0	0	0	0	0	0	0	0
Synergistes	0.00±0.00	0	0	0	0	0	0	0	0	0	0	0	0	0	0	0	0	0	0	0	0	0	0	0	0	0	0	0
Ruthenibacterium	0.00±0.00	0	0	0	0	0	0	0	0	0	0	0	0	0	0	0	0	0	0	0	0	0	0	0	0	0	0	0
Succinispira	0.00±0.00	0	0	0	0	0	0	0	0	0	0	0	0	0	0	0	0	0	0	0	0	0	0	0	0	0	0	0
Dielma	0.00±0.00	0	0	0	0	0	0	0	0	0	0	0	0	0	0	0	0	0	0	0	0	0	0	0	0	0	0	0
Deinococcus	0.00±0.00	0	0	0	0	0	0	0	0	0	0	0	0	0	0	0	0	0	0	0	0	0	0	0	0	0	0	0
Daejeonella	0.00±0.00	0	0	0	0	0	0	0	0	0	0	0	0	0	0	0	0	0	0	0	0	0	0	0	0	0	0	0
Dietzia	0.00±0.00	0	0	0	0	0	0	0	0	0	0	0	0	0	0	0	0	0	0	0	0	0	0	0	0	0	0	0
Dyella	0.00±0.00	0	0	0	0	0	0	0	0	0	0	0	0	0	0	0	0	0	0	0	0	0	0	0	0	0	0	0
Dongia	0.00±0.00	0	0	0	0	0	0	0	0	0	0	0	0	0	0	0	0	0	0	0	0	0	0	0	0	0	0	0
Dactylosporangium	0.00±0.00	0	0	0	0	0	0	0	0	0	0	0	0	0	0	0	0	0	0	0	0	0	0	0	0	0	0	0
Cuneatibacter	0.00±0.00	0	0	0	0	0	0	0	0	0	0	0	0	0	0	0	0	0	0	0	0	0	0	0	0	0	0	0
Cryptosporangium	0.00±0.00	0	0	0	0	0	0	0	0	0	0	0	0	0	0	0	0	0	0	0	0	0	0	0	0	0	0	0
Corticibacterium	0.00±0.00	0	0	0	0	0	0	0	0	0	0	0	0	0	0	0	0	0	0	0	0	0	0	0	0	0	0	0
Curtobacterium	0.00±0.00	0	0	0	0	0	0	0	0	0	0	0	0	0	0	0	0	0	0	0	0	0	0	0	0	0	0	0
Cystobacter	0.00±0.00	0	0	0	0	0	0	0	0	0	0	0	0	0	0	0	0	0	0	0	0	0	0	0	0	0	0	0
Cutibacterium	0.00±0.00	0	0	0.52	0	0	0	0	0	0	0	0	0	0	0	0	0	0	0	0	0	0	0	0	0	0	0	0
Curvibacter	0.00±0.00	0	0	0	0	0	0	0	0	0	0	0	0	0	0	0	0	0	0	0	0	0	0	0	0	0	0	0
Eggerthella	0.00±0.00	0	0	0	0	0	0	0	0	0	0	0	0	0	0	0	0	0	0	0	0	0	0	0	0	0	0	0
Flavisolibacter	0.00±0.00	0	0	0	0	0	0	0	0	0	0	0	0	0	0	0	0	0	0	0	0	0	0	0	0	0	0	0
Finegoldia	0.00±0.00	0	0	0	0	0	0	0	0	0	0	0	0	0	0	0	0	0	0	0	0	0	0	0	0	0	0	0
Fructilactobacillus	0.00±0.00	0	0	0	0	0	0	0	0	0	0	0	0	0	0	0	0	0	0	0	0	0	0	0	0	0	0	0
Gemmatimonas	0.00±0.00	0	0	0	0	0	0	0	0	0	0	0	0	0	0	0	0	0	0	0	0	0	0	0	0	0	0	0
Gallicola	0.00±0.00	0	0	0	0	0	0	0	0	0	0	0	0	0	0	0	0	0	0	0	0	0	0	0	0	0	0	0
Galactobacter	0.00±0.00	0	0	0	0	0	0	0	0	0	0	0	0	0	0	0	0	0	0	0	0	0	0	0	0	0	0	0
Eremococcus	0.00±0.00	0	0	0	0	0	0	0	0	0	0	0	0	0	0	0	0	0	0	0	0	0	0	0	0	0	0	0
Enteroscipio	0.00±0.00	0	0	0	0	0	0	0	0	0	0	0	0	0	0	0	0	0	0	0	0	0	0	0	0	0	0	0
Fenollaria	0.00±0.00	0	0	0	0	0	0	0	0	0	0	0	0	0	0	0	0	0	0	0	0	0	0	0	0	0	0	0
Fannyhessea	0.00±0.00	0	0	0	0	0	0	0	0	0	0	0	0	0	0	0	0	0	0	0	0	0	0	0	0	0	0	0
Faecalitalea	0.00±0.00	0	0	0	0	0	0	0	0	0	0	0	0	0	0	0	0	0	0	0	0	0	0	0	0	0	0	0
Alishewanella	0.00±0.00	0	0	0	0	0	0	0	0	0	0	0	0	0	0	0	0	0	0	0	0	0	0	0	0	0	0	0
Altererythrobacter	0.00±0.00	0	0.148	0	0	0	0	0	0	0	0	0	0	0	0	0	0	0	0	0	0	0	0	0	0	0	0	0
Aminipila	0.00±0.00	0	0	0	0	0	0	0	0	0	0	0	0	0	0	0	0	0	0	0	0	0	0	0	0	0	0	0
Alterileibacterium	0.00±0.00	0	0	0	0	0	0	0	0	0	0	0	0	0	0	0	0	0	0	0	0	0	0	0	0	0	0	0
Aliarcobacter	0.00±0.00	0	0	0	0	0	0	0	0	0	0	0	0	0	0	0	0	0	0	0	0	0	0	0	0	0	0	0
Actinobacillus	0.00±0.00	0	0	0	0	0	0	0	0	0	0	0	0	0	0	0	0	0	0	0	0	0	0	0	0	0	0	0
Acetobacter	0.00±0.00	0	0	0	0	0	0	0	0	0	0	0	0	0	0	0	0	0	0	0	0	0	0	0	0	0	0	0
Abiotrophia	0.00±0.00	0	0	0	0	0	0	0	0	0	0	0	0	0	0	0	0	0	0	0	0	0	0	0	0	0	0	0
Actinophytocola	0.00±0.00	0	0	0	0	0	0	0	0	0	0	0	0	0	0	0	0	0	0	0	0	0	0	0	0	0	0	0
Agrobacterium	0.00±0.00	0	0	0	0	0	0	0	0	0	0	0	0	0	0	0	0	0	0	0	0	0	0	0	0	0	0	0
Aeromonas	0.00±0.00	0	0	0	0	0	0	0	0	0	0	0	0	0	0	0	0	0	0	0	0	0	0	0	0	0	0	0
Amnibacterium	0.00±0.00	0	0	0	0	0	0	0	0	0	0	0	0	0	0	0	0	0	0	0	0	0	0	0	0	0	0	0
Cellulosilyticum	0.00±0.00	0	0	0	0	0	0	0	0	0	0	0	0	0	0	0	0	0	0	0	0	0	0	0	0	0	0	0
Catenuloplanes	0.00±0.00	0	0	0	0	0	0	0	0	0	0	0	0	0	0	0	0	0	0	0	0	0	0	0	0	0	0	0
Catabacter	0.00±0.00	0	0	0	0	0	0	0	0	0	0	0	0	0	0	0	0	0	0	0	0	0	0	0	0	0	0	0
Cellvibrio	0.00±0.00	0	0	0	0	0	0	0	0	0	0	0	0	0	0	0	0	0	0	0	0	0	0	0	0	0	0	0
Coprobacillus	0.00±0.00	0	0	0	0	0	0	0	0	0	0	0	0	0	0	0	0	0	0	0	0	0	0	0	0	0	0	0
Companilactobacillus	0.00±0.00	0	0	0	0	0	0	0	0	0	0	0	0	0	0	0	0	0	0	0	0	0	0	0	0	0	0	0
Cloacibacterium	0.00±0.00	0	0	0	0	0	0	0	0	0	0	0	0	0	0	0	0	0	0	0	0	0	0	0	0	0	0	0
Arenimonas	0.00±0.00	0	0	0	0	0	0	0	0	0	0	0	0	0	0	0	0	0	0	0	0	0	0	0	0	0	0	0
Arenibacter	0.00±0.00	0	0	0	0	0	0	0	0	0	0	0	0	0	0	0	0	0	0	0	0	0	0	0	0	0	0	0
Aquincola	0.00±0.00	0	0	0	0	0	0	0	0	0	0	0	0	0	0	0	0	0	0	0	0	0	0	0	0	0	0	0
Atopobium	0.00±0.00	0	0	0	0	0	0	0	0	0	0	0	0	0	0	0	0	0	0	0	0	0	0	0	0	0	0	0
Bosea	0.00±0.00	0	0	0	0	0	0	0	0	0	0	0	0	0	0	0	0	0	0	0	0	0	0	0	0	0	0	0
Beduinibacterium	0.00±0.00	0	0	0	0	0	0	0	0	0	0	0	0	0	0	0	0	0	0	0	0	0	0	0	0	0	0	0
Aureimonas	0.00±0.00	0	0	0	0	0	0	0	0	0	0	0	0	0	0	0	0	0	0	0	0	0	0	0	0	0	0	0
Marseilla	0.00±0.00	0	0	0	0	0	0	0	0	0	0	0	0	0	0	0	0	0	0	0	0	0	0	0	0	0	0	0
Lysinimonas	0.00±0.00	0	0	0	0	0	0	0	0	0	0	0	0	0	0	0	0	0	0	0	0	0	0	0	0	0	0	0
Lysinibacillus	0.00±0.00	0	0	0	0	0	0	0	0	0	0	0	0	0	0	0	0	0	0	0	0	0	0	0	0	0	0	0
Massiliimalia	0.00±0.00	0	0	0	0	0	0	0	0	0	0	0	0	0	0	0	0	0	0	0	0	0	0	0	0	0	0	0
Metamycoplasma	0.00±0.00	0	0	0	0	0	0	0	0	0	0	0	0	0	0	0	0	0	0	0	0	0	0	0	0	0	0	0
Merdimonas	0.00±0.00	0	0	0	0	0	0	0	0	0	0	0	0	0	0	0	0	0	0	0	0	0	0	0	0	0	0	0
Luteibacter	0.00±0.00	0	0	0	0	0	0	0	0	0	0	0	0	0	0	0	0	0	0	0	0	0	0	0	0	0	0	0
Lentilactobacillus	0.00±0.00	0	0	0	0	0	0	0	0	0	0	0	0	0	0	0	0	0	0	0	0	0	0	0	0	0	0	0
Legionella	0.00±0.00	0	0	0	0	0	0	0	0	0	0	0	0	0	0	0	0	0	0	0	0	0	0	0	0	0	0	0
Lawsonella	0.00±0.00	0	0	0	0	0	0	0	0	0	0	0	0	0	0	0	0	0	0	0	0	0	0	0	0	0	0	0
Lentzea	0.00±0.00	0	0	0	0	0	0	0	0	0	0	0	0	0	0	0	0	0	0	0	0	0	0	0	0	0	0	0
Longicatena	0.00±0.00	0	0	0	0	0	0	0	0	0	0	0	0	0	0	0	0	0	0	0	0	0	0	0	0	0	0	0
Longibaculum	0.00±0.00	0	0	0	0	0	0	0	0	0	0	0	0	0	0	0	0	0	0	0	0	0	0	0	0	0	0	0
Liquorilactobacillus	0.00±0.00	0	0	0	0	0	0	0	0	0	0	0	0	0	0	0	0	0	0	0	0	0	0	0	0	0	0	0
Methylophilus	0.00±0.00	0	0	0	0	0	0	0	0	0	0	0	0	0	0	0	0	0	0	0	0	0	0	0	0	0	0	0
Paenalcaligenes	0.00±0.00	0	0	0	0	0	0	0	0	0	0	0	0	0	0	0	0	0	0	0	0	0	0	0	0	0	0	0
Ornithinimicrobium	0.00±0.00	0	0	0	0	0	0	0	0	0	0	0	0	0	0	0	0	0	0	0	0	0	0	0	0	0	0	0
Orbus	0.00±0.00	0	0	0	0	0	0	0	0	0	0	0	0	0	0	0	0	0	0	0	0	0	0	0	0	0	0	0
Paeniclostridium	0.00±0.00	0	0	0	0	0	0	0	0	0	0	0	0	0	0	0	0	0	0	0	0	0	0	0	0	0	0	0
Parasegetibacter	0.00±0.00	0	0	0	0	0	0	0	0	0	0	0	0	0	0	0	0	0	0	0	0	0	0	0	0	0	0	0
Papillibacter	0.00±0.00	0	0	0	0	0	0	0	0	0	0	0	0	0	0	0	0	0	0	0	0	0	0	0	0	0	0	0
Paeniglutamicibacter	0.00±0.00	0	0	0	0	0	0	0	0	0	0	0	0	0	0	0	0	0	0	0	0	0	0	0	0	0	0	0
Microbacterium	0.00±0.00	0	0	0	0	0	0	0	0	0	0	0	0	0	0	0	0	0	0	0	0	0	0	0	0	0	0	0
Microvirga	0.00±0.00	0	0	0	0	0	0	0	0	0	0	0	0	0	0	0	0	0	0	0	0	0	0	0	0	0	0	0
Myroides	0.00±0.00	0	0	0	0	0	0	0	0	0	0	0	0	0	0	0	0	0	0	0	0	0	0	0	0	0	0	0
Murdochiella	0.00±0.00	0	0	0	0	0	0	0	0	0	0	0	0	0	0	0	0	0	0	0	0	0	0	0	0	0	0	0
Morganella	0.00±0.00	0	0	0	0	0	0	0	0	0	0	0	0	0	0	0	0	0	0	0	0	0	0	0	0	0	0	0
Herbinix	0.00±0.00	0	0	0	0	0	0	0	0	0	0	0	0	0	0	0	0	0	0	0	0	0	0	0	0	0	0	0
Hydrogenophaga	0.00±0.00	0	0	0	0	0	0	0	0	0	0	0	0	0	0	0	0	0	0	0	0	0	0	0	0	0	0	0
Hydrogeniiclostridium	0.00±0.00	0	0	0	0	0	0	0	0	0	0	0	0	0	0	0	0	0	0	0	0	0	0	0	0	0	0	0
Herpetosiphon	0.00±0.00	0	0	0	0	0	0	0	0	0	0	0	0	0	0	0	0	0	0	0	0	0	0	0	0	0	0	0
Georgfuchsia	0.00±0.00	0	0	0	0	0	0	0	0	0	0	0	0	0	0	0	0	0	0	0	0	0	0	0	0	0	0	0
Geobacillus	0.00±0.00	0	0	0	0	0	0	0	0	0	0	0	0	0	0	0	0	0	0	0	0	0	0	0	0	0	0	0
Gemmobacter	0.00±0.00	0	0	0	0	0	0	0	0	0	0	0	0	0	0	0	0	0	0	0	0	0	0	0	0	0	0	0
Glutamicibacter	0.00±0.00	0	0	0	0	0	0	0	0	0	0	0	0	0	0	0	0	0	0	0	0	0	0	0	0	0	0	0
Gp4	0.00±0.00	0	0	0	0	0	0	0	0	0	0	0	0	0	0	0	0	0	0	0	0	0	0	0	0	0	0	0
Ileibacterium	0.00±0.00	0	0	0	0	0	0	0	0	0	0	0	0	0	0	0	0	0	0	0	0	0	0	0	0	0	0	0
Labilithrix	0.00±0.00	0	0	0	0	0	0	0	0	0	0	0	0	0	0	0	0	0	0	0	0	0	0	0	0	0	0	0
Kurthia	0.00±0.00	0	0	0	0	0	0	0	0	0	0	0	0	0	0	0	0	0	0	0	0	0	0	0	0	0	0	0
Lachnoanaerobaculum	0.00±0.00	0	0	0	0	0	0	0	0	0	0	0	0	0	0	0	0	0	0	0	0	0	0	0	0	0	0	0
Latilactobacillus	0.00±0.00	0	0	0	0	0	0	0	0	0	0	0	0	0	0	0	0	0	0	0	0	0	0	0	0	0	0	0
Lacticaseibacillus	0.00±0.00	0	0	0	0	0	0	0	0	0	0	0	0	0	0	0	0	0	0	0	0	0	0	0	0	0	0	0
Klenkia	0.00±0.00	0	0	0	0	0	0	0	0	0	0	0	0	0	0	0	0	0	0	0	0	0	0	0	0	0	0	0
Jeotgalibaca	0.00±0.00	0	0	0	0	0	0	0	0	0	0	0	0	0	0	0	0	0	0	0	0	0	0	0	0	0	0	0
Janthinobacterium	0.00±0.00	0	0	0	0	0	0	0	0	0	0	0	0	0	0	0	0	0	0	0	0	0	0	0	0	0	0	0
Ilumatobacter	0.00±0.00	0	0	0	0	0	0	0	0	0	0	0	0	0	0	0	0	0	0	0	0	0	0	0	0	0	0	0
Jeotgalicoccus	0.00±0.00	0	0	0	0	0	0	0	0	0	0	0	0	0	0	0	0	0	0	0	0	0	0	0	0	0	0	0
Kineothrix	0.00±0.00	0	0	0	0	0	0	0	0	0	0	0	0	0	0	0	0	0	0	0	0	0	0	0	0	0	0	0
Kineococcus	0.00±0.00	0	0	0	0	0	0	0	0	0	0	0	0	0	0	0	0	0	0	0	0	0	0	0	0	0	0	0
Kibdelosporangium	0.00±0.00	0	0	0	0	0	0	0	0	0	0	0	0	0	0	0	0	0	0	0	0	0	0	0	0	0	0	0
(Unassigned)	38.51±23.69	46.5	13.6	0.297	45.6	6.38	40.6	5.57	53.6	67.4	60.1	13.2	57.5	61.4	8.02	54.5	1.48	56.1	42.5	52.8	47.4	54.5	57.3	61.1	17.8	55.5	1.56	2.3

## Sheet: Macaque
TABLE S7. Summarizing the relative abundance of all gut bacterial genera in seven host groups - macaque
Genus	Mean±SD(%)	Median(%)	M00002	M00032	M00046	M00076	M00300	M00334	M01044	M02040	M02060	M02066	M02068	M02078	M02098	M02316	M11023	M11048	M11070	M11084	M11085	M11091	M11301	M11308	M11318	M12002	M12008	M12016	M12017	M12033	M12040	M12060	M12078	M12098	M90330	M91319	M92350	M96075	M96352	M96360	M96366	M97062	M97090	M97098	M97320	M97366	M98074	M98314	M98318
Prevotella	31.14±14.13	32.7	39.3	38.7	29.5	46.8	21.7	38.1	6.68	46.7	41.1	49.1	45	48.3	26.1	37.9	40.5	44.1	47	60.2	35.5	49.5	26.7	30.4	26.9	39.1	25.3	35.1	39.8	50.1	29.9	45.8	23	30.7	17.2	45.9	20.5	6.83	14.3	6.38	13.7	35.7	22.4	7.87	22.3	37	6.46	8.02	32.7
Helicobacter	3.53±10.55	0.965	4.68	3.56	7.72	2.9	1.56	0	71.8	0.445	3.12	0.965	3.04	0	8.02	0.297	0.445	3.04	8.31	2	0.445	1.86	1.11	0.594	21.3	0.223	0	0.445	0.223	1.34	0.297	1.04	1.48	1.63	1.86	0	0.965	0	0.297	0.817	0.52	5.05	0.297	0.445	4.23	2.3	0.817	0.742	0.594
Faecalibacterium	3.02±2.12	2.38	4.75	6.46	1.63	3.86	1.63	1.93	1.41	3.71	6.16	7.2	1.63	3.19	2.45	3.04	3.12	3.27	6.31	4.08	2.08	6.61	1.78	1.71	3.04	6.31	1.86	1.48	3.04	6.53	3.41	8.39	3.64	5.94	1.71	4.01	2.23	0.891	0.223	0.148	1.71	5.42	0.371	0.297	1.86	2.38	0.297	0.594	1.93
Roseburia	2.93±2.18	2.6	2.6	2.15	4.83	3.64	0.594	5.94	0.297	2.6	3.12	4.9	2.45	1.48	3.71	2.23	3.41	10.1	2.45	4.68	4.31	3.56	2.3	5.12	5.05	3.49	2	3.04	5.72	3.19	5.35	2.08	4.9	3.27	0.891	9.21	2.6	0.223	0.297	0.0742	1.48	3.71	0.223	0.52	2.75	1.11	0.0742	1.41	3.41
Prevotellamassilia	2.33±1.98	1.56	7.13	7.35	1.41	2.23	0.223	1.19	0.742	3.27	2	4.6	2.08	2.6	1.41	0.594	4.97	2.82	4.53	6.16	2.82	3.64	1.48	1.11	1.56	5.12	3.41	2.45	4.9	4.31	1.26	3.27	0.445	3.12	0.297	6.16	0.965	0.742	0.148	0.0742	0.52	2.75	0.668	0.148	1.11	3.64	0.0742	0.223	1.34
Treponema	1.45±1.74	0.594	0	0	0.223	0.817	0.594	0.223	0.148	0.445	0.371	0.0742	1.41	0	4.01	0.445	0.52	0.0742	0	0.0742	0.371	0.371	4.31	1.26	0.148	0.0742	2.75	2.45	0.0742	0.0742	2.38	0.297	0.965	0	4.68	0	3.04	1.93	6.24	2.75	1.93	0.817	6.38	1.71	5.2	0.297	2.82	2.38	0.817
Succinivibrio	1.03±1.86	0.223	0.223	0.223	2.82	0.817	0.371	0.0742	0	1.11	0	0.148	0.891	0	2.15	0	0.148	0.148	0.223	0.0742	0	0.52	1.11	0.891	0.371	0.0742	0.148	0.223	0.817	0.148	0.742	0.223	1.34	0.0742	0.445	0.0742	0.148	0	0	4.16	9.65	0.0742	1.93	0.52	2.23	3.86	7.2	0.52	0.223
Campylobacter	0.90±1.46	0.371	0.742	0.668	0	0	0.0742	0.371	0.148	0.148	0.817	0.445	0.148	3.04	0	0.371	1.71	0.0742	0.148	0	3.86	0.52	0	1.11	0.371	7.05	2.9	0.223	0.52	0.297	0	0.52	3.49	0.445	0	1.56	0.148	0.594	0.0742	0	2.15	3.71	0	0.0742	0	0	0.594	0.0742	0
Ligilactobacillus	0.83±0.79	0.742	3.04	1.56	0.371	0.668	2.08	0.223	0.742	1.26	2.08	1.11	1.93	0.742	0.891	0	0.148	0.297	1.93	0.742	0.297	0.445	2.15	2.08	0.297	0.965	1.34	0.891	1.04	0.668	0.742	0.742	0.742	0.817	0	0	0.52	0.148	0	0.371	0	3.12	0	0.0742	1.04	0.445	0	0.594	1.11
Ruminococcus	0.83±0.52	0.817	0.0742	0.445	0.817	0.965	1.11	0.742	0.148	0.297	0.891	0.965	0.891	0.891	1.11	1.11	0.52	0.297	0.0742	0.223	0.445	1.19	0.817	0.742	1.63	0.668	0.445	1.04	0.297	0.742	0.668	0.891	0.594	0.891	0.148	0.223	1.04	1.41	1.04	1.86	0.817	0.297	0.742	2.6	1.56	0.445	0.965	1.78	1.04
Megasphaera	0.75±0.78	0.52	3.04	2.97	1.11	0.297	0.817	1.04	0.223	1.11	1.34	0.445	1.04	0.965	0.297	0.223	1.11	0.594	2.15	0.668	1.26	0.891	0.297	1.26	0.0742	1.11	0.817	0.223	0.445	1.11	1.41	0.594	0.594	0.52	0	0.52	0.52	1.04	0.0742	0	0	0.445	0	0	0.0742	3.27	0	0	0.0742
Blautia	0.75±0.48	0.594	1.48	1.48	0.445	1.34	1.34	0.148	0.891	0.742	1.71	2.15	0.668	1.63	1.04	1.04	0.594	1.41	0.594	0.371	0.223	0.742	0.742	0.297	0.965	0.965	0.445	0.445	0.891	1.34	0.297	0.817	0.52	1.04	0.297	0.52	0.594	0.965	0.297	0.223	0.445	1.41	0.148	0.594	0.445	0.0742	0.371	0.52	0.52
Lactobacillus	0.72±1.06	0.297	3.49	4.08	0.445	1.41	0.817	0.0742	0.297	0.817	1.63	0.445	2.3	2.23	0.223	0	0.297	0.148	0.52	0.0742	0.0742	0.148	0.594	2.45	0.0742	4.38	1.34	0.223	0.668	0.148	0.594	0.297	0.371	1.93	0	0	0	0	0.223	0	0	0.668	0	0	0.0742	0.668	0	0.371	0.371
Agathobacter	0.72±0.58	0.594	0.891	1.11	1.34	1.78	0.52	0.52	0.148	0.371	0.817	0.445	1.11	1.93	1.48	0	0.594	1.19	0.742	0.223	0.445	0.817	0.297	0.742	1.11	1.56	0.594	0.0742	0.891	1.48	0.817	1.19	1.63	0.817	0.0742	0.445	0.594	0	0	0	0.297	0.668	0.0742	0.148	0.52	2.45	0	0.148	0.965
Dialister	0.65±0.66	0.371	1.56	2.08	0.52	0.148	0.742	1.26	0.371	0.445	1.04	1.56	0.371	1.11	0.371	0	0.297	2.08	2.23	0.297	0.52	1.11	0.148	0.223	1.41	1.04	0.594	0	0.742	2.45	0.742	0.148	0.0742	1.71	0.148	0.52	0.0742	0.594	0	0	0.148	0.223	0.297	0	0.223	1.04	0.223	0.148	0.0742
Coprococcus	0.49±0.45	0.371	0.594	0.742	0.223	0.445	0.52	0.668	0.52	0.371	1.63	0.148	0.371	0.148	0.742	0.594	0.445	0.668	1.93	0.0742	0.297	1.19	0.445	0.371	1.26	0.742	0.371	0.0742	0.445	1.86	0.371	0.668	0.742	1.11	0	0.223	0.223	0.223	0.0742	0	0.371	0.668	0.148	0.0742	0.297	0.594	0.0742	0.148	0.148
Streptococcus	0.44±0.56	0.223	1.11	0.817	0	0	0.223	0.0742	0.148	0.297	1.19	0.0742	0.297	0.742	0.371	0.0742	0.0742	0.371	1.71	1.86	0.0742	2.3	0.223	0.148	0.0742	0.445	0.742	0.371	0.297	1.34	1.56	0.148	1.04	1.19	0	0	0.0742	0	0	0.223	0	0.371	0.148	0	0.223	0.0742	0	0.148	0.445
Gemmiger	0.44±0.34	0.297	0.52	0.223	0.223	0.371	0.297	0.371	0.223	0.817	0.817	0.297	0.445	0.223	0.297	0.297	0.297	0.297	0.817	0.297	0.668	0.742	0.0742	0.223	0.297	1.04	0.668	0.742	0	0.371	0.742	0.52	0.445	0.965	0	1.19	1.04	1.56	0.297	0	0.0742	0.742	0.0742	0.223	0.223	0.371	0.148	0.223	0.223
Dorea	0.39±0.49	0.223	1.34	1.26	0.148	0.668	0.371	0.0742	0.148	0.0742	0.445	1.04	0.223	0.445	0.148	0.223	0.371	0.371	0.52	0.297	0.148	0	0.52	0.371	2.23	2.3	0.223	0	0.371	0.371	0.0742	0.0742	0.297	0.594	0	0.148	0.371	0.297	0	0	0.0742	0.668	0	0.148	0.52	0.594	0.148	0.0742	0.0742
Limosilactobacillus	0.26±0.28	0.223	0.594	0.371	0.0742	0.594	0.297	0	0	0.371	0.594	0.223	0.594	0.445	0.0742	0	0.223	0.0742	0.371	0	0.297	0.297	0.148	1.34	0.0742	0.742	0.223	0.445	0.223	0.0742	0.371	0.223	0.148	0.594	0.0742	0	0	0.0742	0.297	0.0742	0	1.11	0.223	0	0.148	0	0	0.148	0.297
Eubacterium	0.25±0.31	0.148	0	0	0.0742	0.223	0.52	0.148	0	0.148	0.148	0.371	0	0.742	0	0.0742	0.371	0	0.148	0	0.223	0.742	0.148	0.371	0.0742	0	0.0742	0.223	0	0.371	0.371	0.0742	0.445	0.223	0.148	0.668	1.26	0.742	0	0	0	0.148	0.148	0.594	0	0	0.0742	0.0742	0.445
Intestinimonas	0.24±0.29	0.148	0	0.223	0.742	0.0742	0.223	0.0742	0.0742	0.0742	0.594	0	0.223	0.148	0.148	0	0.223	0	0	0.148	0.223	0	0.297	0.0742	0.445	0	0	0.148	0	0	0.0742	0	0.148	0.0742	0.223	0.0742	0.371	0.594	0.148	0.594	0.817	0.445	0.223	0.297	0.445	0.0742	1.56	0.223	0.297
Fournierella	0.23±0.30	0.148	0.223	0.297	0	0.223	0.0742	0.0742	0	0.148	0.0742	0.445	0.223	0.0742	0.148	1.93	0.148	0	0.594	0.148	0.0742	0.0742	0.0742	0.0742	0.594	0.148	0.52	0.371	0.297	0	0.223	0.223	0.52	0.445	0	0.0742	0.223	0.594	0.148	0	0.148	0.297	0.371	0.297	0.148	0	0.148	0	0.223
Sutterella	0.23±0.23	0.148	0.0742	0	0.0742	0.668	0.0742	0.0742	0	0.594	0.0742	0.297	0.148	0.297	0.297	0	0.297	0.148	0.52	0.445	0.0742	0.223	0	0	0.223	0	0.148	0.148	0.148	0.223	0.223	0.817	0.297	1.04	0.371	0.223	0.297	0	0.371	0.0742	0	0.52	0.52	0.223	0.52	0.148	0	0.0742	0
Elusimicrobium	0.20±0.37	0.0742	0	0	0	0.0742	1.26	0.0742	0	0.0742	0	0	0	0	0	0	0.594	0.297	0	0	0.52	0	0.223	0.148	0.0742	0	0.148	0	0.0742	0	0	0.148	0.0742	0	1.63	0.223	0	0.223	0	1.34	0	0.148	0.0742	0.0742	0	0	0	0.223	0.297
Brachyspira	0.19±0.82	0	0	0.0742	0.0742	0.371	0.0742	0	5.72	0.297	0	0	0.148	0	0.817	0	0	0.0742	0.223	0	0	0.0742	0	0	0.148	0	0	0	0	0	0	0	0	0	0.148	0	0.0742	0	0	0	0	0	0.223	0	0.52	0	0	0.0742	0.0742
Flintibacter	0.19±0.20	0.148	0.0742	0	0	0.223	0	0	0.0742	0.371	0.371	0.297	0.148	0.297	0.297	0.668	0.594	0.148	0.148	0.0742	0.0742	0.52	0	0.223	0	0.52	0.148	0.297	0.0742	0.223	0.0742	0	0.52	0.371	0.0742	0.0742	0	0	0.223	0	0	0.223	0.668	0.0742	0.297	0.52	0	0	0.223
Duncaniella	0.16±0.43	0	0	0	0	0.0742	0.148	0	0.0742	0.0742	0.148	0.0742	0.0742	0.742	0.0742	1.48	0	0	0	0	0	0	0.0742	0.0742	0	0	0	0.0742	0	0	0	0	0	0	0	0.223	0.891	0	0	0	0	0.223	0	0	0	0.371	0.0742	0.148	0.371
Phascolarctobacterium	0.16±0.26	0.0742	0.148	0.297	0	0.223	0.0742	0.297	0	0.52	0.297	0	0	0	0.148	0.223	0.0742	0	0	0.148	0.0742	0	0	0	0	0	0.0742	0.148	0	0	0.0742	0	0	0.0742	0.0742	0.223	1.19	0.445	0	0	0	0.445	0.223	0	0.297	0	0.297	0	0.371
Actinobacillus	0.16±0.25	0	0.223	0.223	0	0	0	0.371	0.0742	0.52	0.223	0.148	0	0.0742	0	0	0.148	0.148	0.668	0.297	0	0.891	0	0	0	0.891	0	0.148	0.668	0.817	0.371	0.297	0.0742	0.371	0	0	0	0	0	0	0	0.0742	0	0	0	0	0	0	0
Clostridium_sensu_stricto	0.16±0.23	0.0742	0.0742	0.148	0.594	0	0.223	0.445	0	0.0742	0	0	0.297	0.223	0.148	0.0742	0.0742	0	0.0742	0	0	0	0.668	0.445	0.0742	0	0	0.223	0.0742	0.0742	0	0.0742	0	0.148	0.0742	0	0.371	0.0742	0	0.0742	0.742	0.0742	0.52	0.148	0.0742	0	0	1.11	0
Oscillibacter	0.14±0.17	0.0742	0.0742	0.148	0.223	0	0.371	0.0742	0	0.594	0	0	0.0742	0.148	0.148	0.0742	0.0742	0.0742	0	0	0	0	0.297	0.0742	0	0	0.148	0.223	0	0	0.0742	0.148	0.0742	0.0742	0.0742	0.0742	0.223	0.0742	0.148	0.297	0.817	0	0.0742	0.223	0.223	0.0742	0.148	0.223	0.148
Desulfovibrio	0.14±0.17	0.0742	0.0742	0.0742	0	0.0742	0.148	0.0742	0	0.148	0	0.0742	0.0742	0.297	0.297	0.371	0.0742	0	0	0	0.0742	0	0	0	0.0742	0.0742	0	0.148	0.148	0	0.148	0	0.0742	0	0.148	0.371	0.0742	0.223	0.148	0.52	0	0.223	0.0742	0.148	0.297	0.817	0.445	0.223	0
Anaerostipes	0.13±0.34	0	0.148	0.0742	0.148	1.56	0	0	0.148	0.371	0	0.0742	0	0.0742	0.223	0.52	0	0	0	0	0	0	1.78	0.0742	0	0.0742	0	0	0.223	0	0	0	0	0.0742	0.0742	0.0742	0.148	0.148	0.148	0	0	0	0	0	0.371	0	0	0	0
Fibrobacter	0.13±0.29	0.0742	0.0742	0.0742	0.297	0	0.668	1.86	0	0.0742	0.223	0	0.148	0	0	0	0.297	0	0	0	0.0742	0.0742	0.148	0.0742	0.148	0	0.0742	0	0	0	0.223	0.0742	0.223	0	0	0.668	0.0742	0.0742	0	0	0	0	0	0.148	0.0742	0	0.148	0.223	0.371
Clostridium_IV	0.13±0.19	0.0742	0.0742	0	0	0.148	0.223	0.371	0.0742	0.0742	0.0742	0	0	0	0.223	1.19	0.0742	0.0742	0	0	0.148	0.0742	0.0742	0.0742	0.0742	0	0.148	0	0.297	0	0.0742	0	0.0742	0.0742	0.223	0	0.223	0	0.223	0.148	0.223	0.0742	0.371	0.297	0.148	0.0742	0.0742	0.297	0.223
Anaerotignum	0.12±0.15	0.0742	0.0742	0.0742	0.0742	0	0.148	0	0	0.148	0.371	0	0.0742	0	0	0.0742	0.371	0.148	0	0.0742	0.148	0.0742	0	0.223	0.148	0	0.0742	0	0.0742	0.148	0.297	0	0.371	0.371	0	0	0.594	0.0742	0.297	0	0	0	0	0	0.0742	0	0.52	0	0.223
Duodenibacillus	0.12±0.14	0.0742	0.0742	0.148	0.223	0.0742	0	0	0	0.223	0.0742	0.0742	0.148	0.0742	0.223	0	0.223	0.0742	0.148	0.297	0	0.0742	0	0.371	0.297	0.148	0	0.223	0	0	0	0.223	0.223	0.148	0	0	0	0	0.0742	0.0742	0.594	0.223	0.52	0	0	0.0742	0	0	0.297
Porphyromonas	0.11±0.68	0	0	0	0	0	0	0	0	0	0	0	0.223	0	0	0	0	0	0	0	0	0	0	0	0	0	0	0	0	0	0	0	0	4.75	0	0	0	0	0	0	0	0	0	0	0	0.371	0	0	0
Intestinibacter	0.11±0.16	0.0742	0.52	0.371	0.223	0.148	0.0742	0.0742	0.0742	0	0	0.223	0.0742	0	0.223	0	0	0	0	0	0.0742	0	0	0	0.0742	0	0.223	0.148	0.0742	0.0742	0	0.148	0.0742	0.0742	0	0	0	0.0742	0	0.0742	0.148	0.371	0.297	0.0742	0.148	0.0742	0	0.891	0
Massiliprevotella	0.11±0.14	0.0742	0.148	0	0.0742	0.148	0.148	0.297	0	0.0742	0.223	0	0	0.668	0.0742	0.297	0.297	0.223	0.223	0.148	0	0.148	0.0742	0.148	0.0742	0.0742	0.148	0.0742	0	0.148	0	0	0.148	0.148	0	0.445	0	0	0	0	0	0.223	0	0	0.0742	0.371	0	0	0
Anaerobiospirillum	0.10±0.33	0	0.0742	0.297	0	0	0	0.0742	0	0	0	0	0	0.297	0.0742	0	0.223	0.148	0	0	2.23	0	0	0	0	0.445	0	0	0	0	0	0.0742	0.148	0.223	0	0.297	0	0	0	0	0	0.148	0	0	0.0742	0.0742	0	0	0
Anaerobutyricum	0.10±0.19	0.0742	0.0742	0.0742	0.0742	0.297	0	0.0742	0	0.148	0.297	0.223	0.0742	0.0742	0.148	0	0.0742	0	0.223	0	0	0	0.223	0.0742	0.0742	0.0742	0.148	0	0	0	0.0742	0	0	0.148	0	0	0.445	0.148	0.0742	0	0.148	1.26	0	0.0742	0.0742	0.148	0	0.0742	0
Streptobacillus	0.09±0.60	0	0	0	0	0	0	0	0	0	0	0	0	0	0	0	0	0	0	0	0	0	0	0	0	0	0	0	0	0	0	0	0	4.23	0	0	0	0	0	0	0	0	0	0	0	0	0	0	0
Bifidobacterium	0.09±0.20	0	0.668	0.371	0.891	0.0742	0	0	0.0742	0.0742	0.0742	0	0.742	0.0742	0.223	0	0	0	0.0742	0	0	0	0.0742	0.371	0	0.0742	0	0.0742	0	0	0	0	0	0.0742	0	0	0	0	0	0	0	0	0	0	0.0742	0.445	0	0.0742	0
Fusicatenibacter	0.09±0.14	0.0742	0.371	0.148	0	0.148	0.148	0	0.52	0.223	0.0742	0	0	0	0.0742	0.0742	0	0	0.148	0	0.0742	0	0.148	0	0	0.0742	0.148	0	0	0.0742	0	0	0.0742	0.594	0.0742	0	0	0.223	0.148	0	0	0.223	0.0742	0	0	0.0742	0.445	0	0.0742
Lachnospira	0.09±0.13	0.0742	0.0742	0	0.0742	0.223	0.297	0.223	0.0742	0.223	0.0742	0.0742	0.0742	0.0742	0.297	0	0	0	0	0	0.0742	0	0	0.223	0.371	0	0	0	0.0742	0.0742	0	0.297	0.0742	0.0742	0	0.668	0	0.0742	0.0742	0	0	0.0742	0	0	0.148	0.223	0	0	0.148
Dysosmobacter	0.09±0.12	0.0742	0.0742	0	0	0	0.52	0.148	0	0	0	0	0	0.148	0.445	0	0	0.148	0	0	0.0742	0	0.0742	0.148	0	0	0	0.0742	0	0	0	0	0.148	0.148	0.223	0	0.297	0.148	0.0742	0.148	0.148	0.0742	0.148	0.223	0.371	0	0.148	0.0742	0.0742
Ezakiella	0.08±0.44	0	0	0	0	0	0	0	0	0	0	0	0	0	0	0	0	0	0	0	0	0	0	0	0	0	0	0	0	0	0	0	0	1.19	0	0	0	0	0	0	0	0	0	0	0	2.9	0	0	0
Collinsella	0.08±0.09	0.0742	0.148	0.223	0.0742	0.0742	0	0	0.148	0	0.223	0	0	0	0.0742	0	0	0.0742	0	0	0.0742	0	0.223	0.148	0.223	0.0742	0.223	0.148	0	0.0742	0	0	0	0.148	0	0	0	0.0742	0	0	0	0.297	0	0.223	0	0.223	0	0.148	0.148
Anaerotruncus	0.07±0.12	0	0	0	0.148	0	0.371	0	0	0	0	0	0	0	0	0	0	0	0	0	0	0.0742	0.223	0.0742	0	0	0.148	0	0.148	0	0.0742	0.0742	0	0	0	0	0.223	0.0742	0	0.0742	0.148	0	0.0742	0.594	0.223	0	0.0742	0.148	0.371
Acidaminococcus	0.06±0.24	0	0	0.0742	0	0	0	0	0	0.52	0	0	0.297	0	0	0	0	0.297	0	0	0.0742	0	0	0	0.148	0	0.0742	0	0	0	0	0	0	0	0	0	0	0	0	0.0742	0	0	0	0	0	1.56	0	0	0
Mitsuokella	0.06±0.20	0	0	0.0742	0	0	0	0	0	0.148	0.223	1.34	0	0.148	0.148	0	0	0	0	0	0.0742	0	0	0.0742	0.0742	0	0.223	0	0.0742	0	0.0742	0	0	0	0	0.0742	0	0	0	0	0	0.223	0	0	0	0.148	0	0	0
Monoglobus	0.06±0.12	0	0	0.0742	0	0.297	0.148	0.371	0	0	0	0	0	0	0	0.0742	0	0.0742	0	0	0	0	0.297	0	0.0742	0	0	0	0.0742	0	0	0	0.148	0	0	0	0.445	0	0	0	0	0.0742	0	0.445	0.0742	0.0742	0	0.148	0.0742
Clostridium_XlVa	0.06±0.10	0	0	0.0742	0.0742	0	0	0.0742	0	0	0.148	0.0742	0	0	0.148	0.223	0	0.0742	0	0.0742	0	0.297	0	0.223	0.148	0	0	0.0742	0.148	0	0	0.0742	0	0.0742	0.0742	0.0742	0	0.0742	0	0	0.52	0.0742	0.0742	0	0	0	0	0	0.223
Mediterraneibacter	0.06±0.10	0	0.371	0.371	0	0	0.0742	0	0	0.0742	0.148	0	0	0.0742	0	0	0.223	0.223	0.148	0	0	0.0742	0.0742	0	0.0742	0	0	0.0742	0.0742	0	0	0.0742	0	0.0742	0	0	0	0.371	0	0	0	0	0.0742	0	0	0.223	0	0	0
Parabacteroides	0.06±0.09	0	0	0	0	0	0.148	0	0.0742	0.0742	0	0	0	0	0.0742	0.0742	0.0742	0	0	0	0.0742	0	0	0.148	0.0742	0	0.0742	0.223	0	0	0.0742	0	0	0.0742	0	0	0	0	0.148	0.297	0.223	0	0	0.148	0	0	0	0.223	0.445
Asteroleplasma	0.06±0.09	0	0.0742	0	0.148	0	0	0	0	0	0	0.223	0.148	0	0	0.0742	0	0	0	0	0.0742	0	0	0.223	0.0742	0.297	0.0742	0	0	0	0	0.0742	0.371	0	0.297	0	0	0	0	0.223	0	0.148	0	0.0742	0	0	0	0	0.0742
Bacteroides	0.06±0.08	0.0742	0	0	0.148	0.0742	0.148	0.0742	0	0.0742	0.0742	0	0	0	0	0.0742	0	0	0	0	0.148	0	0.0742	0	0	0.0742	0.0742	0.0742	0.148	0	0.148	0	0.0742	0	0	0.223	0	0	0.445	0.148	0.148	0	0.0742	0	0	0.0742	0.0742	0.148	0.0742
Negativibacillus	0.05±0.09	0	0	0	0	0	0.0742	0	0.0742	0.223	0.0742	0.0742	0	0.0742	0	0.0742	0.0742	0.148	0	0	0	0	0	0	0.148	0	0	0.148	0.0742	0	0	0	0	0.148	0.0742	0	0	0	0	0.0742	0	0.297	0	0.0742	0	0	0.445	0	0.0742
Selenomonas	0.04±0.12	0	0	0	0	0.148	0	0	0	0	0.297	0.371	0.148	0	0	0	0	0.148	0	0	0	0	0	0.0742	0.0742	0	0.223	0	0	0	0	0	0	0	0	0.668	0	0	0	0	0	0	0	0	0	0	0	0	0
Holdemanella	0.04±0.05	0	0	0.0742	0	0	0	0	0.0742	0	0.0742	0.0742	0	0.148	0	0.0742	0.0742	0.223	0.0742	0	0	0.0742	0	0	0	0.0742	0	0	0	0.148	0	0.0742	0	0	0	0	0	0	0	0.0742	0	0.148	0.0742	0	0.148	0	0.0742	0	0
Escherichia/Shigella	0.03±0.10	0	0.0742	0	0.148	0	0	0	0	0	0	0	0	0.668	0.148	0	0	0.0742	0	0	0	0	0	0	0.0742	0	0	0	0	0.0742	0	0	0	0	0	0	0	0	0	0	0	0	0	0	0.148	0	0	0	0
Sarcina	0.03±0.09	0	0	0	0	0.445	0	0	0	0	0	0.223	0	0	0.0742	0	0	0	0	0	0	0	0.0742	0	0	0	0	0	0	0	0	0	0	0	0	0	0.0742	0	0.0742	0	0.0742	0.371	0	0	0	0.0742	0	0	0
Butyricimonas	0.03±0.05	0	0	0	0	0.0742	0.0742	0	0	0	0	0	0	0	0	0.0742	0	0	0	0	0.0742	0	0	0	0.0742	0	0	0	0	0	0	0	0	0.0742	0.148	0	0.0742	0	0.148	0.148	0	0.223	0	0	0	0	0	0	0
Catenibacterium	0.03±0.05	0	0	0	0	0	0	0	0.0742	0	0.0742	0	0	0	0.223	0	0	0	0.0742	0	0	0	0	0	0.0742	0.0742	0	0.0742	0	0	0	0	0	0	0.0742	0	0.0742	0.0742	0.0742	0.0742	0.223	0	0	0	0	0	0	0.0742	0
Mailhella	0.03±0.04	0	0	0	0	0.0742	0.0742	0	0	0	0	0	0	0	0.0742	0.0742	0.0742	0.0742	0	0	0	0	0.0742	0	0	0	0	0.0742	0	0	0	0.0742	0	0	0	0.148	0	0	0	0.0742	0	0	0	0.0742	0.0742	0.148	0.0742	0.0742	0
Peptoniphilus	0.02±0.11	0	0	0	0	0	0	0	0.0742	0	0	0	0	0	0	0	0	0	0	0	0	0	0	0	0	0	0	0	0	0	0	0	0	0.742	0	0	0	0	0	0	0	0	0	0	0	0.148	0	0	0
Harryflintia	0.02±0.10	0	0	0	0	0	0	0	0	0	0	0	0	0	0	0	0	0	0	0	0.668	0	0	0	0	0	0.0742	0	0	0	0.0742	0	0	0.0742	0	0	0	0	0	0	0	0	0	0	0	0	0	0	0
Anaerococcus	0.02±0.08	0	0.148	0.0742	0	0	0	0	0.223	0	0	0	0	0	0	0	0	0	0	0	0	0	0	0	0	0	0	0	0	0	0	0	0	0.52	0	0	0	0	0	0	0	0	0	0	0	0	0	0	0
Fusobacterium	0.02±0.07	0	0	0	0.0742	0	0	0	0	0	0	0	0	0	0	0	0	0	0	0	0	0	0	0	0	0	0	0	0.0742	0	0.223	0	0	0.371	0	0	0	0	0	0	0	0	0	0	0.0742	0	0	0.0742	0.148
Haemophilus	0.02±0.07	0	0	0	0	0	0	0	0	0	0	0	0	0	0	0	0	0.445	0	0	0	0	0	0	0	0.0742	0	0	0	0	0	0	0	0.0742	0	0	0	0	0	0	0	0	0	0	0	0	0	0	0.0742
Saccharibacteria_genera_incertae_sedis	0.02±0.07	0	0	0	0	0	0	0	0	0	0	0	0	0	0	0.223	0	0	0	0	0.0742	0	0	0	0	0	0	0.0742	0	0	0	0	0	0	0	0	0.297	0.371	0	0	0	0	0	0	0	0	0	0	0
Chryseobacterium	0.02±0.06	0	0	0	0	0	0	0	0.148	0.0742	0.0742	0	0	0	0	0	0	0	0	0	0	0	0	0	0	0	0	0	0	0	0	0	0	0	0	0	0	0.297	0	0	0	0	0	0	0	0	0	0	0
Terrisporobacter	0.02±0.06	0	0.297	0.0742	0.0742	0.0742	0	0	0	0	0	0	0	0	0	0	0	0	0	0	0	0	0	0	0	0	0	0	0	0	0	0	0	0	0	0	0	0	0	0	0.148	0	0.148	0	0	0.148	0	0.0742	0
Kineothrix	0.02±0.06	0	0	0	0	0	0	0	0	0	0	0	0	0	0	0	0	0	0	0	0	0	0	0	0.0742	0	0	0	0	0	0.0742	0	0	0	0	0	0	0	0.223	0.371	0	0	0	0	0.0742	0	0	0	0
Butyricicoccus	0.02±0.05	0	0	0	0	0.0742	0.223	0	0	0	0	0	0	0	0	0.0742	0.148	0.0742	0	0	0.0742	0	0	0	0.0742	0	0	0	0	0	0.0742	0	0.0742	0	0	0	0	0	0	0	0	0	0	0	0.0742	0.148	0	0	0
Howardella	0.02±0.05	0	0	0	0	0.0742	0	0	0	0	0	0.0742	0.0742	0	0	0	0	0.0742	0	0	0.223	0	0	0	0	0	0.0742	0	0	0	0.148	0	0	0	0	0.0742	0.148	0	0	0	0	0	0	0	0	0.148	0	0	0
Colidextribacter	0.02±0.04	0	0	0	0	0	0.0742	0.0742	0	0	0.0742	0	0	0	0	0	0	0	0	0	0	0	0	0.0742	0.148	0	0	0	0	0	0	0	0	0.148	0.0742	0	0.0742	0.0742	0	0	0.0742	0.0742	0	0	0	0	0.0742	0	0.148
Mogibacterium	0.02±0.04	0	0	0	0	0	0.0742	0	0.148	0	0.0742	0	0	0	0.0742	0	0	0	0	0	0	0	0	0	0	0	0	0	0	0	0	0	0.0742	0	0	0.0742	0.0742	0.0742	0	0	0	0	0	0	0	0	0	0	0.148
Senegalimassilia	0.02±0.04	0	0	0	0	0	0	0	0	0	0.148	0.0742	0.0742	0	0	0	0	0	0	0	0	0	0	0.0742	0.0742	0	0	0.0742	0	0	0	0	0.148	0	0	0	0	0	0	0	0	0	0	0	0	0.0742	0	0.0742	0
Herbinix	0.02±0.04	0	0	0	0.0742	0	0	0	0	0.0742	0	0	0	0	0	0	0	0.0742	0	0	0	0	0	0.223	0	0	0	0	0.0742	0	0	0.0742	0	0	0	0	0	0.0742	0	0	0	0	0	0	0.0742	0	0	0	0
Aminipila	0.02±0.03	0	0	0	0	0	0	0	0	0	0	0	0	0	0.0742	0	0	0	0	0	0.148	0	0	0	0	0	0.0742	0.0742	0	0	0.0742	0	0.0742	0	0	0	0.0742	0	0	0	0	0	0.0742	0	0.0742	0	0	0	0
Trichococcus	0.01±0.07	0	0	0	0	0	0	0	0.52	0	0	0	0	0	0	0	0	0	0	0	0	0	0	0	0	0	0	0	0	0	0	0	0	0	0	0	0	0	0	0	0	0	0	0	0	0	0	0	0
Alistipes	0.01±0.05	0	0	0	0	0	0	0.297	0	0	0.0742	0	0	0	0	0	0	0	0	0	0	0	0	0	0.0742	0	0.0742	0	0	0	0	0	0	0	0	0	0	0	0	0	0	0	0	0	0	0	0	0	0
Luteimonas	0.01±0.05	0	0	0	0	0	0	0	0	0	0	0	0	0	0	0	0	0	0	0	0	0	0	0	0	0	0	0	0	0	0	0	0	0	0	0	0	0.371	0	0	0	0	0	0	0	0	0	0	0
Mucispirillum	0.01±0.05	0	0	0.0742	0	0	0	0	0	0	0	0	0	0	0	0	0	0	0	0	0	0	0	0	0	0.297	0.0742	0	0	0	0	0	0	0	0	0	0	0	0	0	0	0	0	0	0	0	0	0	0
Pseudobutyrivibrio	0.01±0.04	0	0	0	0	0	0	0.0742	0	0.223	0	0	0	0	0	0.0742	0	0	0	0	0	0	0	0	0	0	0	0	0	0	0	0	0	0	0.0742	0	0	0	0	0	0	0	0	0	0	0	0	0	0.148
Lachnospiracea_incertae_sedis	0.01±0.03	0	0.0742	0	0	0	0	0	0	0.148	0	0	0.0742	0	0	0	0.0742	0	0	0	0	0	0	0	0	0	0.0742	0	0	0	0	0	0	0	0	0	0	0	0	0	0	0.0742	0	0	0	0	0	0	0
Veillonella	0.01±0.03	0	0	0	0	0	0	0	0	0	0	0	0	0	0	0	0	0	0	0	0	0	0	0	0.0742	0	0	0.0742	0	0.148	0	0	0	0	0	0	0	0	0	0	0	0	0	0	0.0742	0	0	0	0
Phocea	0.01±0.03	0	0	0	0	0	0	0	0.0742	0	0	0	0	0	0	0	0	0	0	0	0	0	0	0	0	0	0	0	0	0	0	0	0	0	0	0	0	0	0.148	0	0	0	0.0742	0	0	0	0	0	0
Gemella	0.01±0.03	0	0.0742	0	0	0	0	0	0	0.0742	0.0742	0	0	0	0	0	0	0.0742	0	0	0	0	0	0	0	0	0	0	0.0742	0.0742	0	0	0	0	0	0	0	0	0	0	0	0	0	0	0	0	0	0	0.0742
Allisonella	0.01±0.03	0	0	0.0742	0.0742	0	0.0742	0.0742	0	0	0	0.0742	0	0.0742	0	0	0	0	0	0	0	0	0	0	0	0	0	0	0	0	0	0	0	0.0742	0	0	0	0	0	0	0	0	0	0	0	0	0	0	0
Acinetobacter	0.01±0.02	0	0	0	0	0	0	0	0.0742	0	0	0	0	0	0	0	0	0	0	0.0742	0	0	0	0	0	0	0	0	0	0	0	0	0.0742	0	0.0742	0	0	0	0.0742	0	0	0	0	0	0	0	0	0	0
Victivallis	0.01±0.02	0	0.0742	0	0.0742	0	0	0	0	0	0	0	0	0	0	0	0	0	0	0	0	0	0	0	0	0	0	0	0	0	0	0	0	0	0.0742	0	0	0	0.0742	0.0742	0	0	0	0	0	0	0	0	0
Ihubacter	0.01±0.02	0	0	0	0	0	0	0	0	0	0	0	0	0	0	0	0	0	0	0	0	0	0	0	0	0	0	0	0	0	0	0	0	0	0	0	0	0.0742	0	0	0	0	0	0.0742	0	0.0742	0	0	0
Slackia	0.01±0.02	0	0.0742	0	0	0	0	0	0	0	0	0	0.0742	0	0	0	0	0	0	0	0.0742	0	0	0	0	0	0	0.0742	0	0	0	0	0	0	0	0	0	0	0	0	0	0	0	0	0	0	0	0	0
Parolsenella	0.01±0.02	0	0	0	0	0	0	0	0.0742	0.0742	0	0	0	0	0	0	0	0	0	0	0	0	0	0	0.0742	0	0	0	0	0.0742	0	0	0	0	0	0	0	0	0	0	0	0	0	0.0742	0	0	0	0	0
Sporobacter	0.00±0.02	0	0	0	0	0	0.0742	0	0	0	0	0	0	0	0	0.0742	0	0	0	0	0	0	0	0	0	0	0	0	0	0	0	0	0	0	0	0	0	0	0	0	0	0	0	0	0	0	0	0	0
Neglecta	0.00±0.02	0	0	0	0	0	0	0	0	0	0.0742	0	0	0	0	0	0	0	0	0	0	0	0	0	0	0.0742	0	0	0	0.0742	0	0	0	0	0	0	0	0	0	0	0	0	0	0	0	0	0	0	0
Flavobacterium	0.00±0.02	0	0	0	0	0	0	0	0	0	0	0	0	0	0	0	0	0	0	0	0	0	0	0	0	0	0	0	0	0	0	0	0	0	0	0	0	0.148	0	0	0	0	0	0	0	0	0	0.0742	0
Odoribacter	0.00±0.02	0	0	0	0	0	0	0	0	0	0	0	0	0	0	0.148	0	0	0	0	0	0	0	0	0	0	0	0	0	0	0	0	0	0	0	0	0	0	0	0	0	0	0	0	0	0	0	0	0
Petroclostridium	0.00±0.02	0	0	0	0	0	0	0	0	0	0	0	0	0	0	0	0	0	0	0	0	0	0.0742	0	0	0	0	0	0	0	0	0	0	0	0	0	0	0	0	0	0	0	0	0	0	0	0.0742	0	0
Clostridium_XlVb	0.00±0.02	0	0	0	0	0	0	0	0	0	0	0	0	0	0	0	0	0	0	0	0	0	0	0	0	0	0	0	0	0	0	0	0	0	0	0	0	0	0	0	0.148	0	0	0	0	0	0	0	0
Lawsonibacter	0.00±0.02	0	0	0	0	0	0	0	0	0	0	0	0	0	0	0	0	0	0	0	0	0	0	0	0	0	0	0	0	0	0	0	0	0	0	0	0	0	0	0	0	0	0	0	0	0	0	0	0
Bilophila	0.00±0.02	0	0	0	0	0	0	0.0742	0	0	0	0	0	0	0	0	0	0	0	0	0	0	0	0	0	0	0	0	0	0	0	0	0	0	0	0	0	0	0	0	0.0742	0	0	0.0742	0	0	0	0	0
Ruthenibacterium	0.00±0.02	0	0	0	0	0	0	0	0	0	0	0	0	0.148	0	0	0	0	0	0	0	0	0	0	0	0	0	0	0	0	0	0	0	0	0	0	0	0	0	0	0	0	0	0	0	0	0	0	0
Herpetosiphon	0.00±0.02	0	0	0	0	0	0	0	0	0	0	0	0	0	0	0	0	0	0	0	0	0	0	0	0	0	0	0	0	0	0	0	0	0	0	0	0	0.148	0	0	0	0	0	0	0	0	0	0	0
Kocuria	0.00±0.02	0	0	0	0.0742	0	0	0	0	0	0	0	0	0	0	0	0	0	0	0	0	0	0	0	0	0	0	0	0	0	0	0	0	0	0	0	0	0	0	0	0	0	0	0	0	0	0	0.0742	0
Sphingomonas	0.00±0.01	0	0	0	0	0	0	0	0	0	0	0	0	0	0	0	0	0	0	0	0	0	0	0	0	0	0	0	0	0	0	0	0	0	0	0	0	0.0742	0	0	0	0	0	0	0	0	0	0	0
Phocaeicola	0.00±0.01	0	0	0	0	0	0	0	0	0	0	0	0	0	0	0	0	0	0	0	0	0	0	0	0	0	0	0	0	0	0	0	0	0	0	0	0	0	0	0	0	0	0	0	0	0.0742	0	0	0
Corynebacterium	0.00±0.01	0	0	0	0	0	0	0	0	0	0	0	0	0	0	0	0	0	0	0	0	0	0	0	0	0	0	0	0	0	0	0	0	0.0742	0	0	0	0	0	0	0	0	0	0	0	0	0	0	0
Comamonas	0.00±0.01	0	0	0	0	0	0	0	0.0742	0	0	0	0	0	0	0	0	0	0	0	0	0	0	0	0	0	0	0	0	0	0	0	0	0	0	0	0	0	0	0	0	0	0	0	0	0	0	0	0
Streptophyta	0.00±0.01	0	0	0	0	0	0	0	0	0	0	0	0	0	0	0	0	0	0	0	0	0	0	0.0742	0	0	0	0	0	0	0	0	0	0	0	0	0	0	0	0	0	0	0	0	0	0	0	0	0
Sphingobacterium	0.00±0.01	0	0	0	0	0	0	0	0	0	0	0	0	0	0	0	0	0	0	0	0	0	0	0	0	0	0	0	0	0	0	0	0	0	0	0	0	0	0	0	0	0	0	0	0	0.0742	0	0	0
Enterocloster	0.00±0.01	0	0	0	0	0	0	0	0	0.0742	0	0	0.0742	0	0	0	0	0	0	0	0	0	0	0	0	0	0	0	0	0	0	0	0	0	0	0	0	0	0	0	0	0	0	0	0	0	0	0	0
Adlercreutzia	0.00±0.01	0	0	0	0	0	0.0742	0	0	0	0	0	0	0	0	0	0	0	0	0	0	0	0	0	0	0	0	0	0	0	0	0	0	0	0	0	0	0	0	0	0	0	0	0	0	0	0	0	0
Rothia	0.00±0.01	0	0	0	0	0	0	0	0	0	0	0	0	0	0	0	0	0	0	0	0	0	0	0	0	0	0.0742	0.0742	0	0	0	0	0	0	0	0	0	0	0	0	0	0	0	0	0	0	0	0	0
Psychrobacter	0.00±0.01	0	0	0	0	0	0	0	0.0742	0	0	0	0	0	0	0	0	0	0	0	0	0	0	0	0	0	0.0742	0	0	0	0	0	0	0	0	0	0	0	0	0	0	0	0	0	0	0	0	0	0
Enterococcus	0.00±0.01	0	0	0	0.0742	0	0	0	0	0	0	0	0	0	0	0	0	0	0	0	0	0	0	0	0	0	0	0	0	0	0	0	0	0	0	0	0	0	0	0	0	0	0	0	0	0	0	0	0
Anaerofilum	0.00±0.01	0	0	0	0	0	0	0	0	0	0	0	0	0	0	0	0	0	0	0	0	0	0	0	0	0	0	0	0	0	0	0	0	0	0	0	0	0	0	0	0	0	0.0742	0	0	0	0	0	0
Parvimonas	0.00±0.01	0	0	0	0	0	0	0	0	0	0	0	0	0	0	0	0	0	0	0	0	0	0	0	0	0	0	0	0	0	0	0	0	0.0742	0	0	0	0	0	0	0	0	0	0	0	0	0	0	0
Pseudoxanthomonas	0.00±0.01	0	0	0	0	0	0	0	0	0	0	0	0	0	0	0	0	0	0	0	0	0	0	0	0	0	0	0	0	0	0	0	0	0	0	0	0	0.0742	0	0	0	0	0	0	0	0	0	0	0
Peptostreptococcus	0.00±0.01	0	0	0	0	0	0	0	0	0	0	0	0	0.0742	0	0	0	0	0	0	0	0	0	0	0	0	0	0	0	0	0	0	0	0.0742	0	0	0	0	0	0	0	0	0	0	0	0	0	0	0
Kineosporia	0.00±0.01	0	0	0	0	0	0	0	0	0.0742	0	0	0	0	0	0	0	0	0	0	0	0	0	0	0	0	0	0	0	0	0	0	0	0	0	0	0	0	0	0	0	0	0	0	0	0	0	0	0
Cellulomonas	0.00±0.01	0	0	0	0	0	0	0	0	0.0742	0	0	0	0	0	0	0	0	0	0	0	0	0	0	0	0	0	0	0	0	0	0	0	0	0	0	0	0	0	0	0	0	0	0	0	0	0	0	0
Lactococcus	0.00±0.01	0	0	0	0	0	0	0.0742	0	0	0	0	0	0	0	0	0	0	0	0	0	0	0	0	0	0	0	0	0	0	0	0	0	0.0742	0	0	0	0	0	0	0	0	0	0	0	0	0	0	0
Brucella	0.00±0.01	0	0	0	0	0	0	0	0	0	0	0	0	0	0	0	0	0	0.0742	0	0	0	0	0	0	0	0	0.0742	0	0	0	0	0	0	0	0	0	0	0	0	0	0	0	0	0	0	0	0	0
Neisseria	0.00±0.01	0	0	0	0	0	0	0	0	0	0	0	0	0	0	0	0	0	0	0	0	0.0742	0	0	0	0	0	0	0	0	0	0	0	0	0	0	0	0	0	0	0	0	0	0	0	0	0	0	0
Propionispira	0.00±0.01	0	0	0	0	0.0742	0	0	0	0	0	0	0	0	0	0	0	0	0	0	0	0	0	0	0	0	0	0	0	0	0	0	0	0	0	0	0	0	0	0	0	0	0	0	0	0	0	0	0
Butyrivibrio	0.00±0.01	0	0	0	0	0	0	0	0	0	0	0	0	0	0	0	0	0	0	0	0.0742	0	0	0	0	0	0	0	0	0	0	0	0	0	0	0	0	0	0	0	0	0	0	0	0	0	0	0	0
Faecalibacillus	0.00±0.01	0	0	0	0	0	0	0	0	0	0	0	0	0	0	0	0	0	0	0	0	0	0	0	0	0	0	0	0	0	0	0	0	0	0	0	0	0	0	0	0	0.0742	0	0	0	0	0	0	0.0742
Turicibacter	0.00±0.01	0	0	0	0	0	0	0	0	0	0	0	0	0	0	0	0	0	0	0	0	0	0	0	0.0742	0	0	0	0	0	0	0	0	0	0	0	0	0	0	0	0	0	0	0	0	0	0	0	0
Schwartzia	0.00±0.01	0	0	0	0	0	0	0	0	0	0	0	0	0	0	0	0	0	0	0	0	0	0	0	0	0	0	0	0	0	0	0	0	0	0	0	0	0.0742	0	0	0.0742	0	0	0	0	0	0	0	0
Cutibacterium	0.00±0.01	0	0	0	0	0	0	0	0	0	0	0	0	0	0	0	0	0	0.0742	0	0	0	0	0	0	0	0	0	0	0	0	0	0	0	0	0	0	0	0	0	0	0	0	0	0	0	0	0	0
Eremococcus	0.00±0.01	0	0	0	0	0	0	0	0.0742	0	0	0	0	0	0	0	0	0	0	0	0	0	0	0	0	0	0	0	0	0	0	0	0	0	0	0	0	0	0	0	0	0	0	0	0	0	0	0	0
Fannyhessea	0.00±0.01	0	0	0	0	0	0	0	0	0	0	0	0	0	0	0	0	0	0	0	0	0	0	0	0	0	0	0	0	0	0	0	0	0.0742	0	0	0	0	0	0	0	0	0	0	0	0	0	0	0
Abiotrophia	0.00±0.01	0	0	0	0	0	0	0	0	0	0	0	0	0	0	0	0	0	0	0	0	0	0	0	0	0	0	0.0742	0	0	0	0	0	0	0	0	0	0	0	0	0	0	0	0	0	0	0	0	0
Cloacibacterium	0.00±0.01	0	0	0	0	0	0	0	0	0	0	0	0	0	0	0	0	0	0	0	0	0	0	0	0	0	0	0	0	0	0	0	0	0	0.0742	0	0	0	0	0	0	0	0	0	0	0	0	0	0
Micrococcus	0.00±0.01	0	0	0	0	0	0	0	0	0	0	0	0	0	0	0	0	0	0	0	0	0	0	0	0	0	0	0	0	0	0	0	0	0	0	0	0	0	0	0	0	0	0	0	0	0	0	0.0742	0
Kurthia	0.00±0.01	0	0	0	0	0	0	0	0	0	0	0	0	0	0	0	0	0	0	0	0	0	0	0	0	0	0	0	0	0	0	0	0	0	0	0	0	0	0	0	0	0	0	0	0	0	0	0.0742	0
Janthinobacterium	0.00±0.01	0	0	0	0	0	0	0	0	0	0	0	0	0	0	0	0	0	0	0	0	0	0	0	0	0	0	0	0	0	0	0	0	0	0	0	0	0.0742	0	0	0	0	0	0	0	0	0	0	0
Pseudomonas	0.00±0.00	0	0	0	0	0	0	0	0	0	0	0	0	0	0	0	0	0	0	0	0	0	0	0	0	0	0	0	0	0	0	0	0	0	0	0	0	0	0	0	0	0	0	0	0	0	0	0	0
Gp6	0.00±0.00	0	0	0	0	0	0	0	0	0	0	0	0	0	0	0	0	0	0	0	0	0	0	0	0	0	0	0	0	0	0	0	0	0	0	0	0	0	0	0	0	0	0	0	0	0	0	0	0
Barnesiella	0.00±0.00	0	0	0	0	0	0	0	0	0	0	0	0	0	0	0	0	0	0	0	0	0	0	0	0	0	0	0	0	0	0	0	0	0	0	0	0	0	0	0	0	0	0	0	0	0	0	0	0
Brevundimonas	0.00±0.00	0	0	0	0	0	0	0	0	0	0	0	0	0	0	0	0	0	0	0	0	0	0	0	0	0	0	0	0	0	0	0	0	0	0	0	0	0	0	0	0	0	0	0	0	0	0	0	0
Devosia	0.00±0.00	0	0	0	0	0	0	0	0	0	0	0	0	0	0	0	0	0	0	0	0	0	0	0	0	0	0	0	0	0	0	0	0	0	0	0	0	0	0	0	0	0	0	0	0	0	0	0	0
Paraprevotella	0.00±0.00	0	0	0	0	0	0	0	0	0	0	0	0	0	0	0	0	0	0	0	0	0	0	0	0	0	0	0	0	0	0	0	0	0	0	0	0	0	0	0	0	0	0	0	0	0	0	0	0
Cloacibacillus	0.00±0.00	0	0	0	0	0	0	0	0	0	0	0	0	0	0	0	0	0	0	0	0	0	0	0	0	0	0	0	0	0	0	0	0	0	0	0	0	0	0	0	0	0	0	0	0	0	0	0	0
Pseudonocardia	0.00±0.00	0	0	0	0	0	0	0	0	0	0	0	0	0	0	0	0	0	0	0	0	0	0	0	0	0	0	0	0	0	0	0	0	0	0	0	0	0	0	0	0	0	0	0	0	0	0	0	0
Phenylobacterium	0.00±0.00	0	0	0	0	0	0	0	0	0	0	0	0	0	0	0	0	0	0	0	0	0	0	0	0	0	0	0	0	0	0	0	0	0	0	0	0	0	0	0	0	0	0	0	0	0	0	0	0
Paenibacillus	0.00±0.00	0	0	0	0	0	0	0	0	0	0	0	0	0	0	0	0	0	0	0	0	0	0	0	0	0	0	0	0	0	0	0	0	0	0	0	0	0	0	0	0	0	0	0	0	0	0	0	0
Stenotrophomonas	0.00±0.00	0	0	0	0	0	0	0	0	0	0	0	0	0	0	0	0	0	0	0	0	0	0	0	0	0	0	0	0	0	0	0	0	0	0	0	0	0	0	0	0	0	0	0	0	0	0	0	0
Akkermansia	0.00±0.00	0	0	0	0	0	0	0	0	0	0	0	0	0	0	0	0	0	0	0	0	0	0	0	0	0	0	0	0	0	0	0	0	0	0	0	0	0	0	0	0	0	0	0	0	0	0	0	0
Rhizobium	0.00±0.00	0	0	0	0	0	0	0	0	0	0	0	0	0	0	0	0	0	0	0	0	0	0	0	0	0	0	0	0	0	0	0	0	0	0	0	0	0	0	0	0	0	0	0	0	0	0	0	0
Clostridium_XVIII	0.00±0.00	0	0	0	0	0	0	0	0	0	0	0	0	0	0	0	0	0	0	0	0	0	0	0	0	0	0	0	0	0	0	0	0	0	0	0	0	0	0	0	0	0	0	0	0	0	0	0	0
Novosphingobium	0.00±0.00	0	0	0	0	0	0	0	0	0	0	0	0	0	0	0	0	0	0	0	0	0	0	0	0	0	0	0	0	0	0	0	0	0	0	0	0	0	0	0	0	0	0	0	0	0	0	0	0
Methylobacterium	0.00±0.00	0	0	0	0	0	0	0	0	0	0	0	0	0	0	0	0	0	0	0	0	0	0	0	0	0	0	0	0	0	0	0	0	0	0	0	0	0	0	0	0	0	0	0	0	0	0	0	0
Reyranella	0.00±0.00	0	0	0	0	0	0	0	0	0	0	0	0	0	0	0	0	0	0	0	0	0	0	0	0	0	0	0	0	0	0	0	0	0	0	0	0	0	0	0	0	0	0	0	0	0	0	0	0
Acidibacter	0.00±0.00	0	0	0	0	0	0	0	0	0	0	0	0	0	0	0	0	0	0	0	0	0	0	0	0	0	0	0	0	0	0	0	0	0	0	0	0	0	0	0	0	0	0	0	0	0	0	0	0
Ohtaekwangia	0.00±0.00	0	0	0	0	0	0	0	0	0	0	0	0	0	0	0	0	0	0	0	0	0	0	0	0	0	0	0	0	0	0	0	0	0	0	0	0	0	0	0	0	0	0	0	0	0	0	0	0
Spartobacteria_genera_incertae_sedis	0.00±0.00	0	0	0	0	0	0	0	0	0	0	0	0	0	0	0	0	0	0	0	0	0	0	0	0	0	0	0	0	0	0	0	0	0	0	0	0	0	0	0	0	0	0	0	0	0	0	0	0
Massilia	0.00±0.00	0	0	0	0	0	0	0	0	0	0	0	0	0	0	0	0	0	0	0	0	0	0	0	0	0	0	0	0	0	0	0	0	0	0	0	0	0	0	0	0	0	0	0	0	0	0	0	0
Paramuribaculum	0.00±0.00	0	0	0	0	0	0	0	0	0	0	0	0	0	0	0	0	0	0	0	0	0	0	0	0	0	0	0	0	0	0	0	0	0	0	0	0	0	0	0	0	0	0	0	0	0	0	0	0
Pedobacter	0.00±0.00	0	0	0	0	0	0	0	0	0	0	0	0	0	0	0	0	0	0	0	0	0	0	0	0	0	0	0	0	0	0	0	0	0	0	0	0	0	0	0	0	0	0	0	0	0	0	0	0
Mesorhizobium	0.00±0.00	0	0	0	0	0	0	0	0	0	0	0	0	0	0	0	0	0	0	0	0	0	0	0	0	0	0	0	0	0	0	0	0	0	0	0	0	0	0	0	0	0	0	0	0	0	0	0	0
Actinoplanes	0.00±0.00	0	0	0	0	0	0	0	0	0	0	0	0	0	0	0	0	0	0	0	0	0	0	0	0	0	0	0	0	0	0	0	0	0	0	0	0	0	0	0	0	0	0	0	0	0	0	0	0
Eisenbergiella	0.00±0.00	0	0	0	0	0	0	0	0	0	0	0	0	0	0	0	0	0	0	0	0	0	0	0	0	0	0	0	0	0	0	0	0	0	0	0	0	0	0	0	0	0	0	0	0	0	0	0	0
Parasutterella	0.00±0.00	0	0	0	0	0	0	0	0	0	0	0	0	0	0	0	0	0	0	0	0	0	0	0	0	0	0	0	0	0	0	0	0	0	0	0	0	0	0	0	0	0	0	0	0	0	0	0	0
Schaalia	0.00±0.00	0	0	0	0	0	0	0	0	0	0	0	0	0	0	0	0	0	0	0	0	0	0	0	0	0	0	0	0	0	0	0	0	0	0	0	0	0	0	0	0	0	0	0	0	0	0	0	0
Megamonas	0.00±0.00	0	0	0	0	0	0	0	0	0	0	0	0	0	0	0	0	0	0	0	0	0	0	0	0	0	0	0	0	0	0	0	0	0	0	0	0	0	0	0	0	0	0	0	0	0	0	0	0
Oribacterium	0.00±0.00	0	0	0	0	0	0	0	0	0	0	0	0	0	0	0	0	0	0	0	0	0	0	0	0	0	0	0	0	0	0	0	0	0	0	0	0	0	0	0	0	0	0	0	0	0	0	0	0
Erysipelothrix	0.00±0.00	0	0	0	0	0	0	0	0	0	0	0	0	0	0	0	0	0	0	0	0	0	0	0	0	0	0	0	0	0	0	0	0	0	0	0	0	0	0	0	0	0	0	0	0	0	0	0	0
Dysgonomonas	0.00±0.00	0	0	0	0	0	0	0	0	0	0	0	0	0	0	0	0	0	0	0	0	0	0	0	0	0	0	0	0	0	0	0	0	0	0	0	0	0	0	0	0	0	0	0	0	0	0	0	0
Coprobacter	0.00±0.00	0	0	0	0	0	0	0	0	0	0	0	0	0	0	0	0	0	0	0	0	0	0	0	0	0	0	0	0	0	0	0	0	0	0	0	0	0	0	0	0	0	0	0	0	0	0	0	0
Bacillus	0.00±0.00	0	0	0	0	0	0	0	0	0	0	0	0	0	0	0	0	0	0	0	0	0	0	0	0	0	0	0	0	0	0	0	0	0	0	0	0	0	0	0	0	0	0	0	0	0	0	0	0
Mycobacterium	0.00±0.00	0	0	0	0	0	0	0	0	0	0	0	0	0	0	0	0	0	0	0	0	0	0	0	0	0	0	0	0	0	0	0	0	0	0	0	0	0	0	0	0	0	0	0	0	0	0	0	0
Acutalibacter	0.00±0.00	0	0	0	0	0	0	0	0	0	0	0	0	0	0	0	0	0	0	0	0	0	0	0	0	0	0	0	0	0	0	0	0	0	0	0	0	0	0	0	0	0	0	0	0	0	0	0	0
Nocardioides	0.00±0.00	0	0	0	0	0	0	0	0	0	0	0	0	0	0	0	0	0	0	0	0	0	0	0	0	0	0	0	0	0	0	0	0	0	0	0	0	0	0	0	0	0	0	0	0	0	0	0	0
Holdemania	0.00±0.00	0	0	0	0	0	0	0	0	0	0	0	0	0	0	0	0	0	0	0	0	0	0	0	0	0	0	0	0	0	0	0	0	0	0	0	0	0	0	0	0	0	0	0	0	0	0	0	0
Bradyrhizobium	0.00±0.00	0	0	0	0	0	0	0	0	0	0	0	0	0	0	0	0	0	0	0	0	0	0	0	0	0	0	0	0	0	0	0	0	0	0	0	0	0	0	0	0	0	0	0	0	0	0	0	0
Sellimonas	0.00±0.00	0	0	0	0	0	0	0	0	0	0	0	0	0	0	0	0	0	0	0	0	0	0	0	0	0	0	0	0	0	0	0	0	0	0	0	0	0	0	0	0	0	0	0	0	0	0	0	0
Actinomyces	0.00±0.00	0	0	0	0	0	0	0	0	0	0	0	0	0	0	0	0	0	0	0	0	0	0	0	0	0	0	0	0	0	0	0	0	0	0	0	0	0	0	0	0	0	0	0	0	0	0	0	0
Hungatella	0.00±0.00	0	0	0	0	0	0	0	0	0	0	0	0	0	0	0	0	0	0	0	0	0	0	0	0	0	0	0	0	0	0	0	0	0	0	0	0	0	0	0	0	0	0	0	0	0	0	0	0
Nitrospira	0.00±0.00	0	0	0	0	0	0	0	0	0	0	0	0	0	0	0	0	0	0	0	0	0	0	0	0	0	0	0	0	0	0	0	0	0	0	0	0	0	0	0	0	0	0	0	0	0	0	0	0
Christensenella	0.00±0.00	0	0	0	0	0	0	0	0	0	0	0	0	0	0	0	0	0	0	0	0	0	0	0	0	0	0	0	0	0	0	0	0	0	0	0	0	0	0	0	0	0	0	0	0	0	0	0	0
Anaerofustis	0.00±0.00	0	0	0	0	0	0	0	0	0	0	0	0	0	0	0	0	0	0	0	0	0	0	0	0	0	0	0	0	0	0	0	0	0	0	0	0	0	0	0	0	0	0	0	0	0	0	0	0
Pyramidobacter	0.00±0.00	0	0	0	0	0	0	0	0	0	0	0	0	0	0	0	0	0	0	0	0	0	0	0	0	0	0	0	0	0	0	0	0	0	0	0	0	0	0	0	0	0	0	0	0	0	0	0	0
Caulobacter	0.00±0.00	0	0	0	0	0	0	0	0	0	0	0	0	0	0	0	0	0	0	0	0	0	0	0	0	0	0	0	0	0	0	0	0	0	0	0	0	0	0	0	0	0	0	0	0	0	0	0	0
Massilimicrobiota	0.00±0.00	0	0	0	0	0	0	0	0	0	0	0	0	0	0	0	0	0	0	0	0	0	0	0	0	0	0	0	0	0	0	0	0	0	0	0	0	0	0	0	0	0	0	0	0	0	0	0	0
Pseudoflavonifractor	0.00±0.00	0	0	0	0	0	0	0	0	0	0	0	0	0	0	0	0	0	0	0	0	0	0	0	0	0	0	0	0	0	0	0	0	0	0	0	0	0	0	0	0	0	0	0	0	0	0	0	0
Terrimonas	0.00±0.00	0	0	0	0	0	0	0	0	0	0	0	0	0	0	0	0	0	0	0	0	0	0	0	0	0	0	0	0	0	0	0	0	0	0	0	0	0	0	0	0	0	0	0	0	0	0	0	0
Gardnerella	0.00±0.00	0	0	0	0	0	0	0	0	0	0	0	0	0	0	0	0	0	0	0	0	0	0	0	0	0	0	0	0	0	0	0	0	0	0	0	0	0	0	0	0	0	0	0	0	0	0	0	0
Muribaculum	0.00±0.00	0	0	0	0	0	0	0	0	0	0	0	0	0	0	0	0	0	0	0	0	0	0	0	0	0	0	0	0	0	0	0	0	0	0	0	0	0	0	0	0	0	0	0	0	0	0	0	0
Sedimentibacter	0.00±0.00	0	0	0	0	0	0	0	0	0	0	0	0	0	0	0	0	0	0	0	0	0	0	0	0	0	0	0	0	0	0	0	0	0	0	0	0	0	0	0	0	0	0	0	0	0	0	0	0
Lautropia	0.00±0.00	0	0	0	0	0	0	0	0	0	0	0	0	0	0	0	0	0	0	0	0	0	0	0	0	0	0	0	0	0	0	0	0	0	0	0	0	0	0	0	0	0	0	0	0	0	0	0	0
Gordonibacter	0.00±0.00	0	0	0	0	0	0	0	0	0	0	0	0	0	0	0	0	0	0	0	0	0	0	0	0	0	0	0	0	0	0	0	0	0	0	0	0	0	0	0	0	0	0	0	0	0	0	0	0
Weissella	0.00±0.00	0	0	0	0	0	0	0	0	0	0	0	0	0	0	0	0	0	0	0	0	0	0	0	0	0	0	0	0	0	0	0	0	0	0	0	0	0	0	0	0	0	0	0	0	0	0	0	0
Atopostipes	0.00±0.00	0	0	0	0	0	0	0	0	0	0	0	0	0	0	0	0	0	0	0	0	0	0	0	0	0	0	0	0	0	0	0	0	0	0	0	0	0	0	0	0	0	0	0	0	0	0	0	0
Leuconostoc	0.00±0.00	0	0	0	0	0	0	0	0	0	0	0	0	0	0	0	0	0	0	0	0	0	0	0	0	0	0	0	0	0	0	0	0	0	0	0	0	0	0	0	0	0	0	0	0	0	0	0	0
Lacunisphaera	0.00±0.00	0	0	0	0	0	0	0	0	0	0	0	0	0	0	0	0	0	0	0	0	0	0	0	0	0	0	0	0	0	0	0	0	0	0	0	0	0	0	0	0	0	0	0	0	0	0	0	0
Sphingobium	0.00±0.00	0	0	0	0	0	0	0	0	0	0	0	0	0	0	0	0	0	0	0	0	0	0	0	0	0	0	0	0	0	0	0	0	0	0	0	0	0	0	0	0	0	0	0	0	0	0	0	0
Paracoccus	0.00±0.00	0	0	0	0	0	0	0	0	0	0	0	0	0	0	0	0	0	0	0	0	0	0	0	0	0	0	0	0	0	0	0	0	0	0	0	0	0	0	0	0	0	0	0	0	0	0	0	0
Extibacter	0.00±0.00	0	0	0	0	0	0	0	0	0	0	0	0	0	0	0	0	0	0	0	0	0	0	0	0	0	0	0	0	0	0	0	0	0	0	0	0	0	0	0	0	0	0	0	0	0	0	0	0
Tissierella	0.00±0.00	0	0	0	0	0	0	0	0	0	0	0	0	0	0	0	0	0	0	0	0	0	0	0	0	0	0	0	0	0	0	0	0	0	0	0	0	0	0	0	0	0	0	0	0	0	0	0	0
Caproiciproducens	0.00±0.00	0	0	0	0	0	0	0	0	0	0	0	0	0	0	0	0	0	0	0	0	0	0	0	0	0	0	0	0	0	0	0	0	0	0	0	0	0	0	0	0	0	0	0	0	0	0	0	0
Micromonospora	0.00±0.00	0	0	0	0	0	0	0	0	0	0	0	0	0	0	0	0	0	0	0	0	0	0	0	0	0	0	0	0	0	0	0	0	0	0	0	0	0	0	0	0	0	0	0	0	0	0	0	0
Hyphomicrobium	0.00±0.00	0	0	0	0	0	0	0	0	0	0	0	0	0	0	0	0	0	0	0	0	0	0	0	0	0	0	0	0	0	0	0	0	0	0	0	0	0	0	0	0	0	0	0	0	0	0	0	0
Paraburkholderia	0.00±0.00	0	0	0	0	0	0	0	0	0	0	0	0	0	0	0	0	0	0	0	0	0	0	0	0	0	0	0	0	0	0	0	0	0	0	0	0	0	0	0	0	0	0	0	0	0	0	0	0
Sneathia	0.00±0.00	0	0	0	0	0	0	0	0	0	0	0	0	0	0	0	0	0	0	0	0	0	0	0	0	0	0	0	0	0	0	0	0	0	0	0	0	0	0	0	0	0	0	0	0	0	0	0	0
Brenneria	0.00±0.00	0	0	0	0	0	0	0	0	0	0	0	0	0	0	0	0	0	0	0	0	0	0	0	0	0	0	0	0	0	0	0	0	0	0	0	0	0	0	0	0	0	0	0	0	0	0	0	0
Sediminibacterium	0.00±0.00	0	0	0	0	0	0	0	0	0	0	0	0	0	0	0	0	0	0	0	0	0	0	0	0	0	0	0	0	0	0	0	0	0	0	0	0	0	0	0	0	0	0	0	0	0	0	0	0
Frisingicoccus	0.00±0.00	0	0	0	0	0	0	0	0	0	0	0	0	0	0	0	0	0	0	0	0	0	0	0	0	0	0	0	0	0	0	0	0	0	0	0	0	0	0	0	0	0	0	0	0	0	0	0	0
Povalibacter	0.00±0.00	0	0	0	0	0	0	0	0	0	0	0	0	0	0	0	0	0	0	0	0	0	0	0	0	0	0	0	0	0	0	0	0	0	0	0	0	0	0	0	0	0	0	0	0	0	0	0	0
Lysobacter	0.00±0.00	0	0	0	0	0	0	0	0	0	0	0	0	0	0	0	0	0	0	0	0	0	0	0	0	0	0	0	0	0	0	0	0	0	0	0	0	0	0	0	0	0	0	0	0	0	0	0	0
Mucilaginibacter	0.00±0.00	0	0	0	0	0	0	0	0	0	0	0	0	0	0	0	0	0	0	0	0	0	0	0	0	0	0	0	0	0	0	0	0	0	0	0	0	0	0	0	0	0	0	0	0	0	0	0	0
Solirubrobacter	0.00±0.00	0	0	0	0	0	0	0	0	0	0	0	0	0	0	0	0	0	0	0	0	0	0	0	0	0	0	0	0	0	0	0	0	0	0	0	0	0	0	0	0	0	0	0	0	0	0	0	0
Ralstonia	0.00±0.00	0	0	0	0	0	0	0	0	0	0	0	0	0	0	0	0	0	0	0	0	0	0	0	0	0	0	0	0	0	0	0	0	0	0	0	0	0	0	0	0	0	0	0	0	0	0	0	0
Lampropedia	0.00±0.00	0	0	0	0	0	0	0	0	0	0	0	0	0	0	0	0	0	0	0	0	0	0	0	0	0	0	0	0	0	0	0	0	0	0	0	0	0	0	0	0	0	0	0	0	0	0	0	0
Kosakonia	0.00±0.00	0	0	0	0	0	0	0	0	0	0	0	0	0	0	0	0	0	0	0	0	0	0	0	0	0	0	0	0	0	0	0	0	0	0	0	0	0	0	0	0	0	0	0	0	0	0	0	0
Lactonifactor	0.00±0.00	0	0	0	0	0	0	0	0	0	0	0	0	0	0	0	0	0	0	0	0	0	0	0	0	0	0	0	0	0	0	0	0	0	0	0	0	0	0	0	0	0	0	0	0	0	0	0	0
Moryella	0.00±0.00	0	0	0	0	0	0	0	0	0	0	0	0	0	0	0	0	0	0	0	0	0	0	0	0	0	0	0	0	0	0	0	0	0	0	0	0	0	0	0	0	0	0	0	0	0	0	0	0
Mobiluncus	0.00±0.00	0	0	0	0	0	0	0	0	0	0	0	0	0	0	0	0	0	0	0	0	0	0	0	0	0	0	0	0	0	0	0	0	0	0	0	0	0	0	0	0	0	0	0	0	0	0	0	0
Metaprevotella	0.00±0.00	0	0	0	0	0	0	0	0	0	0	0	0	0	0	0	0	0	0	0	0	0	0	0	0	0	0	0	0	0	0	0	0	0	0	0	0	0	0	0	0	0	0	0	0	0	0	0	0
Niastella	0.00±0.00	0	0	0	0	0	0	0	0	0	0	0	0	0	0	0	0	0	0	0	0	0	0	0	0	0	0	0	0	0	0	0	0	0	0	0	0	0	0	0	0	0	0	0	0	0	0	0	0
Pelomonas	0.00±0.00	0	0	0	0	0	0	0	0	0	0	0	0	0	0	0	0	0	0	0	0	0	0	0	0	0	0	0	0	0	0	0	0	0	0	0	0	0	0	0	0	0	0	0	0	0	0	0	0
Pedomicrobium	0.00±0.00	0	0	0	0	0	0	0	0	0	0	0	0	0	0	0	0	0	0	0	0	0	0	0	0	0	0	0	0	0	0	0	0	0	0	0	0	0	0	0	0	0	0	0	0	0	0	0	0
Peptacetobacter	0.00±0.00	0	0	0	0	0	0	0	0	0	0	0	0	0	0	0	0	0	0	0	0	0	0	0	0	0	0	0	0	0	0	0	0	0	0	0	0	0	0	0	0	0	0	0	0	0	0	0	0
Oceanobacillus	0.00±0.00	0	0	0	0	0	0	0	0	0	0	0	0	0	0	0	0	0	0	0	0	0	0	0	0	0	0	0	0	0	0	0	0	0	0	0	0	0	0	0	0	0	0	0	0	0	0	0	0
Olsenella	0.00±0.00	0	0	0	0	0	0	0	0	0	0	0	0	0	0	0	0	0	0	0	0	0	0	0	0	0	0	0	0	0	0	0	0	0	0	0	0	0	0	0	0	0	0	0	0	0	0	0	0
Mesomycoplasma	0.00±0.00	0	0	0	0	0	0	0	0	0	0	0	0	0	0	0	0	0	0	0	0	0	0	0	0	0	0	0	0	0	0	0	0	0	0	0	0	0	0	0	0	0	0	0	0	0	0	0	0
Providencia	0.00±0.00	0	0	0	0	0	0	0	0	0	0	0	0	0	0	0	0	0	0	0	0	0	0	0	0	0	0	0	0	0	0	0	0	0	0	0	0	0	0	0	0	0	0	0	0	0	0	0	0
Proteus	0.00±0.00	0	0	0	0	0	0	0	0	0	0	0	0	0	0	0	0	0	0	0	0	0	0	0	0	0	0	0	0	0	0	0	0	0	0	0	0	0	0	0	0	0	0	0	0	0	0	0	0
Leucobacter	0.00±0.00	0	0	0	0	0	0	0	0	0	0	0	0	0	0	0	0	0	0	0	0	0	0	0	0	0	0	0	0	0	0	0	0	0	0	0	0	0	0	0	0	0	0	0	0	0	0	0	0
Lancefieldella	0.00±0.00	0	0	0	0	0	0	0	0	0	0	0	0	0	0	0	0	0	0	0	0	0	0	0	0	0	0	0	0	0	0	0	0	0	0	0	0	0	0	0	0	0	0	0	0	0	0	0	0
Leptotrichia	0.00±0.00	0	0	0	0	0	0	0	0	0	0	0	0	0	0	0	0	0	0	0	0	0	0	0	0	0	0	0	0	0	0	0	0	0	0	0	0	0	0	0	0	0	0	0	0	0	0	0	0
Meiothermus	0.00±0.00	0	0	0	0	0	0	0	0	0	0	0	0	0	0	0	0	0	0	0	0	0	0	0	0	0	0	0	0	0	0	0	0	0	0	0	0	0	0	0	0	0	0	0	0	0	0	0	0
Populibacterium	0.00±0.00	0	0	0	0	0	0	0	0	0	0	0	0	0	0	0	0	0	0	0	0	0	0	0	0	0	0	0	0	0	0	0	0	0	0	0	0	0	0	0	0	0	0	0	0	0	0	0	0
Mediterranea	0.00±0.00	0	0	0	0	0	0	0	0	0	0	0	0	0	0	0	0	0	0	0	0	0	0	0	0	0	0	0	0	0	0	0	0	0	0	0	0	0	0	0	0	0	0	0	0	0	0	0	0
Luteolibacter	0.00±0.00	0	0	0	0	0	0	0	0	0	0	0	0	0	0	0	0	0	0	0	0	0	0	0	0	0	0	0	0	0	0	0	0	0	0	0	0	0	0	0	0	0	0	0	0	0	0	0	0
Malacoplasma	0.00±0.00	0	0	0	0	0	0	0	0	0	0	0	0	0	0	0	0	0	0	0	0	0	0	0	0	0	0	0	0	0	0	0	0	0	0	0	0	0	0	0	0	0	0	0	0	0	0	0	0
Staphylococcus	0.00±0.00	0	0	0	0	0	0	0	0	0	0	0	0	0	0	0	0	0	0	0	0	0	0	0	0	0	0	0	0	0	0	0	0	0	0	0	0	0	0	0	0	0	0	0	0	0	0	0	0
Steroidobacter	0.00±0.00	0	0	0	0	0	0	0	0	0	0	0	0	0	0	0	0	0	0	0	0	0	0	0	0	0	0	0	0	0	0	0	0	0	0	0	0	0	0	0	0	0	0	0	0	0	0	0	0
Diplorickettsia	0.00±0.00	0	0	0	0	0	0	0	0	0	0	0	0	0	0	0	0	0	0	0	0	0	0	0	0	0	0	0	0	0	0	0	0	0	0	0	0	0	0	0	0	0	0	0	0	0	0	0	0
Delftia	0.00±0.00	0	0	0	0	0	0	0	0	0	0	0	0	0	0	0	0	0	0	0	0	0	0	0	0	0	0	0	0	0	0	0	0	0	0	0	0	0	0	0	0	0	0	0	0	0	0	0	0
Chryseolinea	0.00±0.00	0	0	0	0	0	0	0	0	0	0	0	0	0	0	0	0	0	0	0	0	0	0	0	0	0	0	0	0	0	0	0	0	0	0	0	0	0	0	0	0	0	0	0	0	0	0	0	0
Bulleidia	0.00±0.00	0	0	0	0	0	0	0	0	0	0	0	0	0	0	0	0	0	0	0	0	0	0	0	0	0	0	0	0	0	0	0	0	0	0	0	0	0	0	0	0	0	0	0	0	0	0	0	0
Caballeronia	0.00±0.00	0	0	0	0	0	0	0	0	0	0	0	0	0	0	0	0	0	0	0	0	0	0	0	0	0	0	0	0	0	0	0	0	0	0	0	0	0	0	0	0	0	0	0	0	0	0	0	0
Faecalibaculum	0.00±0.00	0	0	0	0	0	0	0	0	0	0	0	0	0	0	0	0	0	0	0	0	0	0	0	0	0	0	0	0	0	0	0	0	0	0	0	0	0	0	0	0	0	0	0	0	0	0	0	0
Faecalibacter	0.00±0.00	0	0	0	0	0	0	0	0	0	0	0	0	0	0	0	0	0	0	0	0	0	0	0	0	0	0	0	0	0	0	0	0	0	0	0	0	0	0	0	0	0	0	0	0	0	0	0	0
Faecalicoccus	0.00±0.00	0	0	0	0	0	0	0	0	0	0	0	0	0	0	0	0	0	0	0	0	0	0	0	0	0	0	0	0	0	0	0	0	0	0	0	0	0	0	0	0	0	0	0	0	0	0	0	0
Faecalicatena	0.00±0.00	0	0	0	0	0	0	0	0	0	0	0	0	0	0	0	0	0	0	0	0	0	0	0	0	0	0	0	0	0	0	0	0	0	0	0	0	0	0	0	0	0	0	0	0	0	0	0	0
Dubosiella	0.00±0.00	0	0	0	0	0	0	0	0	0	0	0	0	0	0	0	0	0	0	0	0	0	0	0	0	0	0	0	0	0	0	0	0	0	0	0	0	0	0	0	0	0	0	0	0	0	0	0	0
Sphingorhabdus	0.00±0.00	0	0	0	0	0	0	0	0	0	0	0	0	0	0	0	0	0	0	0	0	0	0	0	0	0	0	0	0	0	0	0	0	0	0	0	0	0	0	0	0	0	0	0	0	0	0	0	0
Enorma	0.00±0.00	0	0	0	0	0	0	0	0	0	0	0	0	0	0	0	0	0	0	0	0	0	0	0	0	0	0	0	0	0	0	0	0	0	0	0	0	0	0	0	0	0	0	0	0	0	0	0	0
Dyadobacter	0.00±0.00	0	0	0	0	0	0	0	0	0	0	0	0	0	0	0	0	0	0	0	0	0	0	0	0	0	0	0	0	0	0	0	0	0	0	0	0	0	0	0	0	0	0	0	0	0	0	0	0
Amedibacillus	0.00±0.00	0	0	0	0	0	0	0	0	0	0	0	0	0	0	0	0	0	0	0	0	0	0	0	0	0	0	0	0	0	0	0	0	0	0	0	0	0	0	0	0	0	0	0	0	0	0	0	0
Anaeromassilibacillus	0.00±0.00	0	0	0	0	0	0	0	0	0	0	0	0	0	0	0	0	0	0	0	0	0	0	0	0	0	0	0	0	0	0	0	0	0	0	0	0	0	0	0	0	0	0	0	0	0	0	0	0
Anaeroglobus	0.00±0.00	0	0	0	0	0	0	0	0	0	0	0	0	0	0	0	0	0	0	0	0	0	0	0	0	0	0	0	0	0	0	0	0	0	0	0	0	0	0	0	0	0	0	0	0	0	0	0	0
Varibaculum	0.00±0.00	0	0	0	0	0	0	0	0	0	0	0	0	0	0	0	0	0	0	0	0	0	0	0	0	0	0	0	0	0	0	0	0	0	0	0	0	0	0	0	0	0	0	0	0	0	0	0	0
Actinomycetospora	0.00±0.00	0	0	0	0	0	0	0	0	0	0	0	0	0	0	0	0	0	0	0	0	0	0	0	0	0	0	0	0	0	0	0	0	0	0	0	0	0	0	0	0	0	0	0	0	0	0	0	0
Allobaculum	0.00±0.00	0	0	0	0	0	0	0	0	0	0	0	0	0	0	0	0	0	0	0	0	0	0	0	0	0	0	0	0	0	0	0	0	0	0	0	0	0	0	0	0	0	0	0	0	0	0	0	0
Alkalihalobacillus	0.00±0.00	0	0	0	0	0	0	0	0	0	0	0	0	0	0	0	0	0	0	0	0	0	0	0	0	0	0	0	0	0	0	0	0	0	0	0	0	0	0	0	0	0	0	0	0	0	0	0	0
Asticcacaulis	0.00±0.00	0	0	0	0	0	0	0	0	0	0	0	0	0	0	0	0	0	0	0	0	0	0	0	0	0	0	0	0	0	0	0	0	0	0	0	0	0	0	0	0	0	0	0	0	0	0	0	0
Asprobacter	0.00±0.00	0	0	0	0	0	0	0	0	0	0	0	0	0	0	0	0	0	0	0	0	0	0	0	0	0	0	0	0	0	0	0	0	0	0	0	0	0	0	0	0	0	0	0	0	0	0	0	0
Blastocatella	0.00±0.00	0	0	0	0	0	0	0	0	0	0	0	0	0	0	0	0	0	0	0	0	0	0	0	0	0	0	0	0	0	0	0	0	0	0	0	0	0	0	0	0	0	0	0	0	0	0	0	0
Bacillariophyta	0.00±0.00	0	0	0	0	0	0	0	0	0	0	0	0	0	0	0	0	0	0	0	0	0	0	0	0	0	0	0	0	0	0	0	0	0	0	0	0	0	0	0	0	0	0	0	0	0	0	0	0
Asanoa	0.00±0.00	0	0	0	0	0	0	0	0	0	0	0	0	0	0	0	0	0	0	0	0	0	0	0	0	0	0	0	0	0	0	0	0	0	0	0	0	0	0	0	0	0	0	0	0	0	0	0	0
Traorella	0.00±0.00	0	0	0	0	0	0	0	0	0	0	0	0	0	0	0	0	0	0	0	0	0	0	0	0	0	0	0	0	0	0	0	0	0	0	0	0	0	0	0	0	0	0	0	0	0	0	0	0
Anaerovibrio	0.00±0.00	0	0	0	0	0	0	0	0	0	0	0	0	0	0	0	0	0	0	0	0	0	0	0	0	0	0	0	0	0	0	0	0	0	0	0	0	0	0	0	0	0	0	0	0	0	0	0	0
Thermus	0.00±0.00	0	0	0	0	0	0	0	0	0	0	0	0	0	0	0	0	0	0	0	0	0	0	0	0	0	0	0	0	0	0	0	0	0	0	0	0	0	0	0	0	0	0	0	0	0	0	0	0
Arcanobacterium	0.00±0.00	0	0	0	0	0	0	0	0	0	0	0	0	0	0	0	0	0	0	0	0	0	0	0	0	0	0	0	0	0	0	0	0	0	0	0	0	0	0	0	0	0	0	0	0	0	0	0	0
Rhizobacter	0.00±0.00	0	0	0	0	0	0	0	0	0	0	0	0	0	0	0	0	0	0	0	0	0	0	0	0	0	0	0	0	0	0	0	0	0	0	0	0	0	0	0	0	0	0	0	0	0	0	0	0
Gp17	0.00±0.00	0	0	0	0	0	0	0	0	0	0	0	0	0	0	0	0	0	0	0	0	0	0	0	0	0	0	0	0	0	0	0	0	0	0	0	0	0	0	0	0	0	0	0	0	0	0	0	0
Ruminococcus2	0.00±0.00	0	0	0	0	0	0	0	0	0	0	0	0	0	0	0	0	0	0	0	0	0	0	0	0	0	0	0	0	0	0	0	0	0	0	0	0	0	0	0	0	0	0	0	0	0	0	0	0
Rhodopseudomonas	0.00±0.00	0	0	0	0	0	0	0	0	0	0	0	0	0	0	0	0	0	0	0	0	0	0	0	0	0	0	0	0	0	0	0	0	0	0	0	0	0	0	0	0	0	0	0	0	0	0	0	0
Hymenobacter	0.00±0.00	0	0	0	0	0	0	0	0	0	0	0	0	0	0	0	0	0	0	0	0	0	0	0	0	0	0	0	0	0	0	0	0	0	0	0	0	0	0	0	0	0	0	0	0	0	0	0	0
Gluconobacter	0.00±0.00	0	0	0	0	0	0	0	0	0	0	0	0	0	0	0	0	0	0	0	0	0	0	0	0	0	0	0	0	0	0	0	0	0	0	0	0	0	0	0	0	0	0	0	0	0	0	0	0
Hydrogenoanaerobacterium	0.00±0.00	0	0	0	0	0	0	0	0	0	0	0	0	0	0	0	0	0	0	0	0	0	0	0	0	0	0	0	0	0	0	0	0	0	0	0	0	0	0	0	0	0	0	0	0	0	0	0	0
Halanaerobium	0.00±0.00	0	0	0	0	0	0	0	0	0	0	0	0	0	0	0	0	0	0	0	0	0	0	0	0	0	0	0	0	0	0	0	0	0	0	0	0	0	0	0	0	0	0	0	0	0	0	0	0
Romboutsia	0.00±0.00	0	0	0	0	0	0	0	0	0	0	0	0	0	0	0	0	0	0	0	0	0	0	0	0	0	0	0	0	0	0	0	0	0	0	0	0	0	0	0	0	0	0	0	0	0	0	0	0
Roseiarcus	0.00±0.00	0	0	0	0	0	0	0	0	0	0	0	0	0	0	0	0	0	0	0	0	0	0	0	0	0	0	0	0	0	0	0	0	0	0	0	0	0	0	0	0	0	0	0	0	0	0	0	0
Flavitalea	0.00±0.00	0	0	0	0	0	0	0	0	0	0	0	0	0	0	0	0	0	0	0	0	0	0	0	0	0	0	0	0	0	0	0	0	0	0	0	0	0	0	0	0	0	0	0	0	0	0	0	0
Gp3	0.00±0.00	0	0	0	0	0	0	0	0	0	0	0	0	0	0	0	0	0	0	0	0	0	0	0	0	0	0	0	0	0	0	0	0	0	0	0	0	0	0	0	0	0	0	0	0	0	0	0	0
Gabonibacter	0.00±0.00	0	0	0	0	0	0	0	0	0	0	0	0	0	0	0	0	0	0	0	0	0	0	0	0	0	0	0	0	0	0	0	0	0	0	0	0	0	0	0	0	0	0	0	0	0	0	0	0
Flexilinea	0.00±0.00	0	0	0	0	0	0	0	0	0	0	0	0	0	0	0	0	0	0	0	0	0	0	0	0	0	0	0	0	0	0	0	0	0	0	0	0	0	0	0	0	0	0	0	0	0	0	0	0
Psychrobacillus	0.00±0.00	0	0	0	0	0	0	0	0	0	0	0	0	0	0	0	0	0	0	0	0	0	0	0	0	0	0	0	0	0	0	0	0	0	0	0	0	0	0	0	0	0	0	0	0	0	0	0	0
Thauera	0.00±0.00	0	0	0	0	0	0	0	0	0	0	0	0	0	0	0	0	0	0	0	0	0	0	0	0	0	0	0	0	0	0	0	0	0	0	0	0	0	0	0	0	0	0	0	0	0	0	0	0
Rhodococcus	0.00±0.00	0	0	0	0	0	0	0	0	0	0	0	0	0	0	0	0	0	0	0	0	0	0	0	0	0	0	0	0	0	0	0	0	0	0	0	0	0	0	0	0	0	0	0	0	0	0	0	0
Pseudorhodoferax	0.00±0.00	0	0	0	0	0	0	0	0	0	0	0	0	0	0	0	0	0	0	0	0	0	0	0	0	0	0	0	0	0	0	0	0	0	0	0	0	0	0	0	0	0	0	0	0	0	0	0	0
Rikenella	0.00±0.00	0	0	0	0	0	0	0	0	0	0	0	0	0	0	0	0	0	0	0	0	0	0	0	0	0	0	0	0	0	0	0	0	0	0	0	0	0	0	0	0	0	0	0	0	0	0	0	0
Rhodoplanes	0.00±0.00	0	0	0	0	0	0	0	0	0	0	0	0	0	0	0	0	0	0	0	0	0	0	0	0	0	0	0	0	0	0	0	0	0	0	0	0	0	0	0	0	0	0	0	0	0	0	0	0
Peptococcus	0.00±0.00	0	0	0	0	0	0	0	0	0	0	0	0	0	0	0	0	0	0	0	0	0	0	0	0	0	0	0	0	0	0	0	0	0	0	0	0	0	0	0	0	0	0	0	0	0	0	0	0
Virgisporangium	0.00±0.00	0	0	0	0	0	0	0	0	0	0	0	0	0	0	0	0	0	0	0	0	0	0	0	0	0	0	0	0	0	0	0	0	0	0	0	0	0	0	0	0	0	0	0	0	0	0	0	0
Vitreoscilla	0.00±0.00	0	0	0	0	0	0	0	0	0	0	0	0	0	0	0	0	0	0	0	0	0	0	0	0	0	0	0	0	0	0	0	0	0	0	0	0	0	0	0	0	0	0	0	0	0	0	0	0
Quadrisphaera	0.00±0.00	0	0	0	0	0	0	0	0	0	0	0	0	0	0	0	0	0	0	0	0	0	0	0	0	0	0	0	0	0	0	0	0	0	0	0	0	0	0	0	0	0	0	0	0	0	0	0	0
Variovorax	0.00±0.00	0	0	0	0	0	0	0	0	0	0	0	0	0	0	0	0	0	0	0	0	0	0	0	0	0	0	0	0	0	0	0	0	0	0	0	0	0	0	0	0	0	0	0	0	0	0	0	0
Wautersiella	0.00±0.00	0	0	0	0	0	0	0	0	0	0	0	0	0	0	0	0	0	0	0	0	0	0	0	0	0	0	0	0	0	0	0	0	0	0	0	0	0	0	0	0	0	0	0	0	0	0	0	0
Zoogloea	0.00±0.00	0	0	0	0	0	0	0	0	0	0	0	0	0	0	0	0	0	0	0	0	0	0	0	0	0	0	0	0	0	0	0	0	0	0	0	0	0	0	0	0	0	0	0	0	0	0	0	0
Patulibacter	0.00±0.00	0	0	0	0	0	0	0	0	0	0	0	0	0	0	0	0	0	0	0	0	0	0	0	0	0	0	0	0	0	0	0	0	0	0	0	0	0	0	0	0	0	0	0	0	0	0	0	0
Raoultibacter	0.00±0.00	0	0	0	0	0	0	0	0	0	0	0	0	0	0	0	0	0	0	0	0	0	0	0	0	0	0	0	0	0	0	0	0	0	0	0	0	0	0	0	0	0	0	0	0	0	0	0	0
Turicimonas	0.00±0.00	0	0	0	0	0	0	0	0	0	0	0	0	0	0	0	0	0	0	0	0	0	0	0	0	0	0	0	0	0	0	0	0	0	0	0	0	0	0	0	0	0	0	0	0	0	0	0	0
Rhizorhabdus	0.00±0.00	0	0	0	0	0	0	0	0	0	0	0	0	0	0	0	0	0	0	0	0	0	0	0	0	0	0	0	0	0	0	0	0	0	0	0	0	0	0	0	0	0	0	0	0	0	0	0	0
Tsukamurella	0.00±0.00	0	0	0	0	0	0	0	0	0	0	0	0	0	0	0	0	0	0	0	0	0	0	0	0	0	0	0	0	0	0	0	0	0	0	0	0	0	0	0	0	0	0	0	0	0	0	0	0
Rhodanobacter	0.00±0.00	0	0	0	0	0	0	0	0	0	0	0	0	0	0	0	0	0	0	0	0	0	0	0	0	0	0	0	0	0	0	0	0	0	0	0	0	0	0	0	0	0	0	0	0	0	0	0	0
Pediococcus	0.00±0.00	0	0	0	0	0	0	0	0	0	0	0	0	0	0	0	0	0	0	0	0	0	0	0	0	0	0	0	0	0	0	0	0	0	0	0	0	0	0	0	0	0	0	0	0	0	0	0	0
Pectobacterium	0.00±0.00	0	0	0	0	0	0	0	0	0	0	0	0	0	0	0	0	0	0	0	0	0	0	0	0	0	0	0	0	0	0	0	0	0	0	0	0	0	0	0	0	0	0	0	0	0	0	0	0
Tyzzerella	0.00±0.00	0	0	0	0	0	0	0	0	0	0	0	0	0	0	0	0	0	0	0	0	0	0	0	0	0	0	0	0	0	0	0	0	0	0	0	0	0	0	0	0	0	0	0	0	0	0	0	0
Vagococcus	0.00±0.00	0	0	0	0	0	0	0	0	0	0	0	0	0	0	0	0	0	0	0	0	0	0	0	0	0	0	0	0	0	0	0	0	0	0	0	0	0	0	0	0	0	0	0	0	0	0	0	0
Stenotrophobacter	0.00±0.00	0	0	0	0	0	0	0	0	0	0	0	0	0	0	0	0	0	0	0	0	0	0	0	0	0	0	0	0	0	0	0	0	0	0	0	0	0	0	0	0	0	0	0	0	0	0	0	0
Scardovia	0.00±0.00	0	0	0	0	0	0	0	0	0	0	0	0	0	0	0	0	0	0	0	0	0	0	0	0	0	0	0	0	0	0	0	0	0	0	0	0	0	0	0	0	0	0	0	0	0	0	0	0
Spirosoma	0.00±0.00	0	0	0	0	0	0	0	0	0	0	0	0	0	0	0	0	0	0	0	0	0	0	0	0	0	0	0	0	0	0	0	0	0	0	0	0	0	0	0	0	0	0	0	0	0	0	0	0
Pseudoalteromonas	0.00±0.00	0	0	0	0	0	0	0	0	0	0	0	0	0	0	0	0	0	0	0	0	0	0	0	0	0	0	0	0	0	0	0	0	0	0	0	0	0	0	0	0	0	0	0	0	0	0	0	0
Pleomorphomonas	0.00±0.00	0	0	0	0	0	0	0	0	0	0	0	0	0	0	0	0	0	0	0	0	0	0	0	0	0	0	0	0	0	0	0	0	0	0	0	0	0	0	0	0	0	0	0	0	0	0	0	0
Stomatobaculum	0.00±0.00	0	0	0	0	0	0	0	0	0	0	0	0	0	0	0	0	0	0	0	0	0	0	0	0	0	0	0	0	0	0	0	0	0	0	0	0	0	0	0	0	0	0	0	0	0	0	0	0
Polaromonas	0.00±0.00	0	0	0	0	0	0	0	0	0	0	0	0	0	0	0	0	0	0	0	0	0	0	0	0	0	0	0	0	0	0	0	0	0	0	0	0	0	0	0	0	0	0	0	0	0	0	0	0
Schumannella	0.00±0.00	0	0	0	0	0	0	0	0	0	0	0	0	0	0	0	0	0	0	0	0	0	0	0	0	0	0	0	0	0	0	0	0	0	0	0	0	0	0	0	0	0	0	0	0	0	0	0	0
Segniliparus	0.00±0.00	0	0	0	0	0	0	0	0	0	0	0	0	0	0	0	0	0	0	0	0	0	0	0	0	0	0	0	0	0	0	0	0	0	0	0	0	0	0	0	0	0	0	0	0	0	0	0	0
Silvibacterium	0.00±0.00	0	0	0	0	0	0	0	0	0	0	0	0	0	0	0	0	0	0	0	0	0	0	0	0	0	0	0	0	0	0	0	0	0	0	0	0	0	0	0	0	0	0	0	0	0	0	0	0
Proteiniclasticum	0.00±0.00	0	0	0	0	0	0	0	0	0	0	0	0	0	0	0	0	0	0	0	0	0	0	0	0	0	0	0	0	0	0	0	0	0	0	0	0	0	0	0	0	0	0	0	0	0	0	0	0
Sphingopyxis	0.00±0.00	0	0	0	0	0	0	0	0	0	0	0	0	0	0	0	0	0	0	0	0	0	0	0	0	0	0	0	0	0	0	0	0	0	0	0	0	0	0	0	0	0	0	0	0	0	0	0	0
Solobacterium	0.00±0.00	0	0	0	0	0	0	0	0	0	0	0	0	0	0	0	0	0	0	0	0	0	0	0	0	0	0	0	0	0	0	0	0	0	0	0	0	0	0	0	0	0	0	0	0	0	0	0	0
Taibaiella	0.00±0.00	0	0	0	0	0	0	0	0	0	0	0	0	0	0	0	0	0	0	0	0	0	0	0	0	0	0	0	0	0	0	0	0	0	0	0	0	0	0	0	0	0	0	0	0	0	0	0	0
Pseudochrobactrum	0.00±0.00	0	0	0	0	0	0	0	0	0	0	0	0	0	0	0	0	0	0	0	0	0	0	0	0	0	0	0	0	0	0	0	0	0	0	0	0	0	0	0	0	0	0	0	0	0	0	0	0
Tahibacter	0.00±0.00	0	0	0	0	0	0	0	0	0	0	0	0	0	0	0	0	0	0	0	0	0	0	0	0	0	0	0	0	0	0	0	0	0	0	0	0	0	0	0	0	0	0	0	0	0	0	0	0
Telmatospirillum	0.00±0.00	0	0	0	0	0	0	0	0	0	0	0	0	0	0	0	0	0	0	0	0	0	0	0	0	0	0	0	0	0	0	0	0	0	0	0	0	0	0	0	0	0	0	0	0	0	0	0	0
Roseomonas	0.00±0.00	0	0	0	0	0	0	0	0	0	0	0	0	0	0	0	0	0	0	0	0	0	0	0	0	0	0	0	0	0	0	0	0	0	0	0	0	0	0	0	0	0	0	0	0	0	0	0	0
Terriglobus	0.00±0.00	0	0	0	0	0	0	0	0	0	0	0	0	0	0	0	0	0	0	0	0	0	0	0	0	0	0	0	0	0	0	0	0	0	0	0	0	0	0	0	0	0	0	0	0	0	0	0	0
Syntrophomonas	0.00±0.00	0	0	0	0	0	0	0	0	0	0	0	0	0	0	0	0	0	0	0	0	0	0	0	0	0	0	0	0	0	0	0	0	0	0	0	0	0	0	0	0	0	0	0	0	0	0	0	0
Subdivision5_genera_incertae_sedis	0.00±0.00	0	0	0	0	0	0	0	0	0	0	0	0	0	0	0	0	0	0	0	0	0	0	0	0	0	0	0	0	0	0	0	0	0	0	0	0	0	0	0	0	0	0	0	0	0	0	0	0
Piscinibacter	0.00±0.00	0	0	0	0	0	0	0	0	0	0	0	0	0	0	0	0	0	0	0	0	0	0	0	0	0	0	0	0	0	0	0	0	0	0	0	0	0	0	0	0	0	0	0	0	0	0	0	0
Subdoligranulum	0.00±0.00	0	0	0	0	0	0	0	0	0	0	0	0	0	0	0	0	0	0	0	0	0	0	0	0	0	0	0	0	0	0	0	0	0	0	0	0	0	0	0	0	0	0	0	0	0	0	0	0
Synergistes	0.00±0.00	0	0	0	0	0	0	0	0	0	0	0	0	0	0	0	0	0	0	0	0	0	0	0	0	0	0	0	0	0	0	0	0	0	0	0	0	0	0	0	0	0	0	0	0	0	0	0	0
Succinispira	0.00±0.00	0	0	0	0	0	0	0	0	0	0	0	0	0	0	0	0	0	0	0	0	0	0	0	0	0	0	0	0	0	0	0	0	0	0	0	0	0	0	0	0	0	0	0	0	0	0	0	0
Dielma	0.00±0.00	0	0	0	0	0	0	0	0	0	0	0	0	0	0	0	0	0	0	0	0	0	0	0	0	0	0	0	0	0	0	0	0	0	0	0	0	0	0	0	0	0	0	0	0	0	0	0	0
Deinococcus	0.00±0.00	0	0	0	0	0	0	0	0	0	0	0	0	0	0	0	0	0	0	0	0	0	0	0	0	0	0	0	0	0	0	0	0	0	0	0	0	0	0	0	0	0	0	0	0	0	0	0	0
Daejeonella	0.00±0.00	0	0	0	0	0	0	0	0	0	0	0	0	0	0	0	0	0	0	0	0	0	0	0	0	0	0	0	0	0	0	0	0	0	0	0	0	0	0	0	0	0	0	0	0	0	0	0	0
Dietzia	0.00±0.00	0	0	0	0	0	0	0	0	0	0	0	0	0	0	0	0	0	0	0	0	0	0	0	0	0	0	0	0	0	0	0	0	0	0	0	0	0	0	0	0	0	0	0	0	0	0	0	0
Edaphobacter	0.00±0.00	0	0	0	0	0	0	0	0	0	0	0	0	0	0	0	0	0	0	0	0	0	0	0	0	0	0	0	0	0	0	0	0	0	0	0	0	0	0	0	0	0	0	0	0	0	0	0	0
Dyella	0.00±0.00	0	0	0	0	0	0	0	0	0	0	0	0	0	0	0	0	0	0	0	0	0	0	0	0	0	0	0	0	0	0	0	0	0	0	0	0	0	0	0	0	0	0	0	0	0	0	0	0
Dongia	0.00±0.00	0	0	0	0	0	0	0	0	0	0	0	0	0	0	0	0	0	0	0	0	0	0	0	0	0	0	0	0	0	0	0	0	0	0	0	0	0	0	0	0	0	0	0	0	0	0	0	0
Dactylosporangium	0.00±0.00	0	0	0	0	0	0	0	0	0	0	0	0	0	0	0	0	0	0	0	0	0	0	0	0	0	0	0	0	0	0	0	0	0	0	0	0	0	0	0	0	0	0	0	0	0	0	0	0
Cuneatibacter	0.00±0.00	0	0	0	0	0	0	0	0	0	0	0	0	0	0	0	0	0	0	0	0	0	0	0	0	0	0	0	0	0	0	0	0	0	0	0	0	0	0	0	0	0	0	0	0	0	0	0	0
Cryptosporangium	0.00±0.00	0	0	0	0	0	0	0	0	0	0	0	0	0	0	0	0	0	0	0	0	0	0	0	0	0	0	0	0	0	0	0	0	0	0	0	0	0	0	0	0	0	0	0	0	0	0	0	0
Corticibacterium	0.00±0.00	0	0	0	0	0	0	0	0	0	0	0	0	0	0	0	0	0	0	0	0	0	0	0	0	0	0	0	0	0	0	0	0	0	0	0	0	0	0	0	0	0	0	0	0	0	0	0	0
Curtobacterium	0.00±0.00	0	0	0	0	0	0	0	0	0	0	0	0	0	0	0	0	0	0	0	0	0	0	0	0	0	0	0	0	0	0	0	0	0	0	0	0	0	0	0	0	0	0	0	0	0	0	0	0
Cystobacter	0.00±0.00	0	0	0	0	0	0	0	0	0	0	0	0	0	0	0	0	0	0	0	0	0	0	0	0	0	0	0	0	0	0	0	0	0	0	0	0	0	0	0	0	0	0	0	0	0	0	0	0
Curvibacter	0.00±0.00	0	0	0	0	0	0	0	0	0	0	0	0	0	0	0	0	0	0	0	0	0	0	0	0	0	0	0	0	0	0	0	0	0	0	0	0	0	0	0	0	0	0	0	0	0	0	0	0
Eggerthella	0.00±0.00	0	0	0	0	0	0	0	0	0	0	0	0	0	0	0	0	0	0	0	0	0	0	0	0	0	0	0	0	0	0	0	0	0	0	0	0	0	0	0	0	0	0	0	0	0	0	0	0
Flavonifractor	0.00±0.00	0	0	0	0	0	0	0	0	0	0	0	0	0	0	0	0	0	0	0	0	0	0	0	0	0	0	0	0	0	0	0	0	0	0	0	0	0	0	0	0	0	0	0	0	0	0	0	0
Flavisolibacter	0.00±0.00	0	0	0	0	0	0	0	0	0	0	0	0	0	0	0	0	0	0	0	0	0	0	0	0	0	0	0	0	0	0	0	0	0	0	0	0	0	0	0	0	0	0	0	0	0	0	0	0
Finegoldia	0.00±0.00	0	0	0	0	0	0	0	0	0	0	0	0	0	0	0	0	0	0	0	0	0	0	0	0	0	0	0	0	0	0	0	0	0	0	0	0	0	0	0	0	0	0	0	0	0	0	0	0
Fructilactobacillus	0.00±0.00	0	0	0	0	0	0	0	0	0	0	0	0	0	0	0	0	0	0	0	0	0	0	0	0	0	0	0	0	0	0	0	0	0	0	0	0	0	0	0	0	0	0	0	0	0	0	0	0
Gemmatimonas	0.00±0.00	0	0	0	0	0	0	0	0	0	0	0	0	0	0	0	0	0	0	0	0	0	0	0	0	0	0	0	0	0	0	0	0	0	0	0	0	0	0	0	0	0	0	0	0	0	0	0	0
Gallicola	0.00±0.00	0	0	0	0	0	0	0	0	0	0	0	0	0	0	0	0	0	0	0	0	0	0	0	0	0	0	0	0	0	0	0	0	0	0	0	0	0	0	0	0	0	0	0	0	0	0	0	0
Galactobacter	0.00±0.00	0	0	0	0	0	0	0	0	0	0	0	0	0	0	0	0	0	0	0	0	0	0	0	0	0	0	0	0	0	0	0	0	0	0	0	0	0	0	0	0	0	0	0	0	0	0	0	0
Ferruginibacter	0.00±0.00	0	0	0	0	0	0	0	0	0	0	0	0	0	0	0	0	0	0	0	0	0	0	0	0	0	0	0	0	0	0	0	0	0	0	0	0	0	0	0	0	0	0	0	0	0	0	0	0
Erysipelatoclostridium	0.00±0.00	0	0	0	0	0	0	0	0	0	0	0	0	0	0	0	0	0	0	0	0	0	0	0	0	0	0	0	0	0	0	0	0	0	0	0	0	0	0	0	0	0	0	0	0	0	0	0	0
Enteroscipio	0.00±0.00	0	0	0	0	0	0	0	0	0	0	0	0	0	0	0	0	0	0	0	0	0	0	0	0	0	0	0	0	0	0	0	0	0	0	0	0	0	0	0	0	0	0	0	0	0	0	0	0
Faecalimonas	0.00±0.00	0	0	0	0	0	0	0	0	0	0	0	0	0	0	0	0	0	0	0	0	0	0	0	0	0	0	0	0	0	0	0	0	0	0	0	0	0	0	0	0	0	0	0	0	0	0	0	0
Fenollaria	0.00±0.00	0	0	0	0	0	0	0	0	0	0	0	0	0	0	0	0	0	0	0	0	0	0	0	0	0	0	0	0	0	0	0	0	0	0	0	0	0	0	0	0	0	0	0	0	0	0	0	0
Faecalitalea	0.00±0.00	0	0	0	0	0	0	0	0	0	0	0	0	0	0	0	0	0	0	0	0	0	0	0	0	0	0	0	0	0	0	0	0	0	0	0	0	0	0	0	0	0	0	0	0	0	0	0	0
Alkanindiges	0.00±0.00	0	0	0	0	0	0	0	0	0	0	0	0	0	0	0	0	0	0	0	0	0	0	0	0	0	0	0	0	0	0	0	0	0	0	0	0	0	0	0	0	0	0	0	0	0	0	0	0
Alishewanella	0.00±0.00	0	0	0	0	0	0	0	0	0	0	0	0	0	0	0	0	0	0	0	0	0	0	0	0	0	0	0	0	0	0	0	0	0	0	0	0	0	0	0	0	0	0	0	0	0	0	0	0
Altererythrobacter	0.00±0.00	0	0	0	0	0	0	0	0	0	0	0	0	0	0	0	0	0	0	0	0	0	0	0	0	0	0	0	0	0	0	0	0	0	0	0	0	0	0	0	0	0	0	0	0	0	0	0	0
Amedibacterium	0.00±0.00	0	0	0	0	0	0	0	0	0	0	0	0	0	0	0	0	0	0	0	0	0	0	0	0	0	0	0	0	0	0	0	0	0	0	0	0	0	0	0	0	0	0	0	0	0	0	0	0
Alterileibacterium	0.00±0.00	0	0	0	0	0	0	0	0	0	0	0	0	0	0	0	0	0	0	0	0	0	0	0	0	0	0	0	0	0	0	0	0	0	0	0	0	0	0	0	0	0	0	0	0	0	0	0	0
Aliarcobacter	0.00±0.00	0	0	0	0	0	0	0	0	0	0	0	0	0	0	0	0	0	0	0	0	0	0	0	0	0	0	0	0	0	0	0	0	0	0	0	0	0	0	0	0	0	0	0	0	0	0	0	0
Acetobacter	0.00±0.00	0	0	0	0	0	0	0	0	0	0	0	0	0	0	0	0	0	0	0	0	0	0	0	0	0	0	0	0	0	0	0	0	0	0	0	0	0	0	0	0	0	0	0	0	0	0	0	0
Actinophytocola	0.00±0.00	0	0	0	0	0	0	0	0	0	0	0	0	0	0	0	0	0	0	0	0	0	0	0	0	0	0	0	0	0	0	0	0	0	0	0	0	0	0	0	0	0	0	0	0	0	0	0	0
Agrobacterium	0.00±0.00	0	0	0	0	0	0	0	0	0	0	0	0	0	0	0	0	0	0	0	0	0	0	0	0	0	0	0	0	0	0	0	0	0	0	0	0	0	0	0	0	0	0	0	0	0	0	0	0
Aeromonas	0.00±0.00	0	0	0	0	0	0	0	0	0	0	0	0	0	0	0	0	0	0	0	0	0	0	0	0	0	0	0	0	0	0	0	0	0	0	0	0	0	0	0	0	0	0	0	0	0	0	0	0
Aerococcus	0.00±0.00	0	0	0	0	0	0	0	0	0	0	0	0	0	0	0	0	0	0	0	0	0	0	0	0	0	0	0	0	0	0	0	0	0	0	0	0	0	0	0	0	0	0	0	0	0	0	0	0
Amnibacterium	0.00±0.00	0	0	0	0	0	0	0	0	0	0	0	0	0	0	0	0	0	0	0	0	0	0	0	0	0	0	0	0	0	0	0	0	0	0	0	0	0	0	0	0	0	0	0	0	0	0	0	0
Cellulosilyticum	0.00±0.00	0	0	0	0	0	0	0	0	0	0	0	0	0	0	0	0	0	0	0	0	0	0	0	0	0	0	0	0	0	0	0	0	0	0	0	0	0	0	0	0	0	0	0	0	0	0	0	0
Catenuloplanes	0.00±0.00	0	0	0	0	0	0	0	0	0	0	0	0	0	0	0	0	0	0	0	0	0	0	0	0	0	0	0	0	0	0	0	0	0	0	0	0	0	0	0	0	0	0	0	0	0	0	0	0
Catabacter	0.00±0.00	0	0	0	0	0	0	0	0	0	0	0	0	0	0	0	0	0	0	0	0	0	0	0	0	0	0	0	0	0	0	0	0	0	0	0	0	0	0	0	0	0	0	0	0	0	0	0	0
Cellvibrio	0.00±0.00	0	0	0	0	0	0	0	0	0	0	0	0	0	0	0	0	0	0	0	0	0	0	0	0	0	0	0	0	0	0	0	0	0	0	0	0	0	0	0	0	0	0	0	0	0	0	0	0
Coprobacillus	0.00±0.00	0	0	0	0	0	0	0	0	0	0	0	0	0	0	0	0	0	0	0	0	0	0	0	0	0	0	0	0	0	0	0	0	0	0	0	0	0	0	0	0	0	0	0	0	0	0	0	0
Companilactobacillus	0.00±0.00	0	0	0	0	0	0	0	0	0	0	0	0	0	0	0	0	0	0	0	0	0	0	0	0	0	0	0	0	0	0	0	0	0	0	0	0	0	0	0	0	0	0	0	0	0	0	0	0
Brachybacterium	0.00±0.00	0	0	0	0	0	0	0	0	0	0	0	0	0	0	0	0	0	0	0	0	0	0	0	0	0	0	0	0	0	0	0	0	0	0	0	0	0	0	0	0	0	0	0	0	0	0	0	0
Arenimonas	0.00±0.00	0	0	0	0	0	0	0	0	0	0	0	0	0	0	0	0	0	0	0	0	0	0	0	0	0	0	0	0	0	0	0	0	0	0	0	0	0	0	0	0	0	0	0	0	0	0	0	0
Arenibacter	0.00±0.00	0	0	0	0	0	0	0	0	0	0	0	0	0	0	0	0	0	0	0	0	0	0	0	0	0	0	0	0	0	0	0	0	0	0	0	0	0	0	0	0	0	0	0	0	0	0	0	0
Aquincola	0.00±0.00	0	0	0	0	0	0	0	0	0	0	0	0	0	0	0	0	0	0	0	0	0	0	0	0	0	0	0	0	0	0	0	0	0	0	0	0	0	0	0	0	0	0	0	0	0	0	0	0
Atopobium	0.00±0.00	0	0	0	0	0	0	0	0	0	0	0	0	0	0	0	0	0	0	0	0	0	0	0	0	0	0	0	0	0	0	0	0	0	0	0	0	0	0	0	0	0	0	0	0	0	0	0	0
Bosea	0.00±0.00	0	0	0	0	0	0	0	0	0	0	0	0	0	0	0	0	0	0	0	0	0	0	0	0	0	0	0	0	0	0	0	0	0	0	0	0	0	0	0	0	0	0	0	0	0	0	0	0
Beduinibacterium	0.00±0.00	0	0	0	0	0	0	0	0	0	0	0	0	0	0	0	0	0	0	0	0	0	0	0	0	0	0	0	0	0	0	0	0	0	0	0	0	0	0	0	0	0	0	0	0	0	0	0	0
Aureimonas	0.00±0.00	0	0	0	0	0	0	0	0	0	0	0	0	0	0	0	0	0	0	0	0	0	0	0	0	0	0	0	0	0	0	0	0	0	0	0	0	0	0	0	0	0	0	0	0	0	0	0	0
Marseilla	0.00±0.00	0	0	0	0	0	0	0	0	0	0	0	0	0	0	0	0	0	0	0	0	0	0	0	0	0	0	0	0	0	0	0	0	0	0	0	0	0	0	0	0	0	0	0	0	0	0	0	0
Lysinimonas	0.00±0.00	0	0	0	0	0	0	0	0	0	0	0	0	0	0	0	0	0	0	0	0	0	0	0	0	0	0	0	0	0	0	0	0	0	0	0	0	0	0	0	0	0	0	0	0	0	0	0	0
Lysinibacillus	0.00±0.00	0	0	0	0	0	0	0	0	0	0	0	0	0	0	0	0	0	0	0	0	0	0	0	0	0	0	0	0	0	0	0	0	0	0	0	0	0	0	0	0	0	0	0	0	0	0	0	0
Massiliimalia	0.00±0.00	0	0	0	0	0	0	0	0	0	0	0	0	0	0	0	0	0	0	0	0	0	0	0	0	0	0	0	0	0	0	0	0	0	0	0	0	0	0	0	0	0	0	0	0	0	0	0	0
Methylobacillus	0.00±0.00	0	0	0	0	0	0	0	0	0	0	0	0	0	0	0	0	0	0	0	0	0	0	0	0	0	0	0	0	0	0	0	0	0	0	0	0	0	0	0	0	0	0	0	0	0	0	0	0
Metamycoplasma	0.00±0.00	0	0	0	0	0	0	0	0	0	0	0	0	0	0	0	0	0	0	0	0	0	0	0	0	0	0	0	0	0	0	0	0	0	0	0	0	0	0	0	0	0	0	0	0	0	0	0	0
Merdimonas	0.00±0.00	0	0	0	0	0	0	0	0	0	0	0	0	0	0	0	0	0	0	0	0	0	0	0	0	0	0	0	0	0	0	0	0	0	0	0	0	0	0	0	0	0	0	0	0	0	0	0	0
Luteibacter	0.00±0.00	0	0	0	0	0	0	0	0	0	0	0	0	0	0	0	0	0	0	0	0	0	0	0	0	0	0	0	0	0	0	0	0	0	0	0	0	0	0	0	0	0	0	0	0	0	0	0	0
Lentilactobacillus	0.00±0.00	0	0	0	0	0	0	0	0	0	0	0	0	0	0	0	0	0	0	0	0	0	0	0	0	0	0	0	0	0	0	0	0	0	0	0	0	0	0	0	0	0	0	0	0	0	0	0	0
Legionella	0.00±0.00	0	0	0	0	0	0	0	0	0	0	0	0	0	0	0	0	0	0	0	0	0	0	0	0	0	0	0	0	0	0	0	0	0	0	0	0	0	0	0	0	0	0	0	0	0	0	0	0
Lawsonella	0.00±0.00	0	0	0	0	0	0	0	0	0	0	0	0	0	0	0	0	0	0	0	0	0	0	0	0	0	0	0	0	0	0	0	0	0	0	0	0	0	0	0	0	0	0	0	0	0	0	0	0
Lentzea	0.00±0.00	0	0	0	0	0	0	0	0	0	0	0	0	0	0	0	0	0	0	0	0	0	0	0	0	0	0	0	0	0	0	0	0	0	0	0	0	0	0	0	0	0	0	0	0	0	0	0	0
Longicatena	0.00±0.00	0	0	0	0	0	0	0	0	0	0	0	0	0	0	0	0	0	0	0	0	0	0	0	0	0	0	0	0	0	0	0	0	0	0	0	0	0	0	0	0	0	0	0	0	0	0	0	0
Longibaculum	0.00±0.00	0	0	0	0	0	0	0	0	0	0	0	0	0	0	0	0	0	0	0	0	0	0	0	0	0	0	0	0	0	0	0	0	0	0	0	0	0	0	0	0	0	0	0	0	0	0	0	0
Liquorilactobacillus	0.00±0.00	0	0	0	0	0	0	0	0	0	0	0	0	0	0	0	0	0	0	0	0	0	0	0	0	0	0	0	0	0	0	0	0	0	0	0	0	0	0	0	0	0	0	0	0	0	0	0	0
Methylophilus	0.00±0.00	0	0	0	0	0	0	0	0	0	0	0	0	0	0	0	0	0	0	0	0	0	0	0	0	0	0	0	0	0	0	0	0	0	0	0	0	0	0	0	0	0	0	0	0	0	0	0	0
Paenalcaligenes	0.00±0.00	0	0	0	0	0	0	0	0	0	0	0	0	0	0	0	0	0	0	0	0	0	0	0	0	0	0	0	0	0	0	0	0	0	0	0	0	0	0	0	0	0	0	0	0	0	0	0	0
Ornithinimicrobium	0.00±0.00	0	0	0	0	0	0	0	0	0	0	0	0	0	0	0	0	0	0	0	0	0	0	0	0	0	0	0	0	0	0	0	0	0	0	0	0	0	0	0	0	0	0	0	0	0	0	0	0
Orbus	0.00±0.00	0	0	0	0	0	0	0	0	0	0	0	0	0	0	0	0	0	0	0	0	0	0	0	0	0	0	0	0	0	0	0	0	0	0	0	0	0	0	0	0	0	0	0	0	0	0	0	0
Paeniclostridium	0.00±0.00	0	0	0	0	0	0	0	0	0	0	0	0	0	0	0	0	0	0	0	0	0	0	0	0	0	0	0	0	0	0	0	0	0	0	0	0	0	0	0	0	0	0	0	0	0	0	0	0
Parasegetibacter	0.00±0.00	0	0	0	0	0	0	0	0	0	0	0	0	0	0	0	0	0	0	0	0	0	0	0	0	0	0	0	0	0	0	0	0	0	0	0	0	0	0	0	0	0	0	0	0	0	0	0	0
Papillibacter	0.00±0.00	0	0	0	0	0	0	0	0	0	0	0	0	0	0	0	0	0	0	0	0	0	0	0	0	0	0	0	0	0	0	0	0	0	0	0	0	0	0	0	0	0	0	0	0	0	0	0	0
Paeniglutamicibacter	0.00±0.00	0	0	0	0	0	0	0	0	0	0	0	0	0	0	0	0	0	0	0	0	0	0	0	0	0	0	0	0	0	0	0	0	0	0	0	0	0	0	0	0	0	0	0	0	0	0	0	0
Occallatibacter	0.00±0.00	0	0	0	0	0	0	0	0	0	0	0	0	0	0	0	0	0	0	0	0	0	0	0	0	0	0	0	0	0	0	0	0	0	0	0	0	0	0	0	0	0	0	0	0	0	0	0	0
Microbacterium	0.00±0.00	0	0	0	0	0	0	0	0	0	0	0	0	0	0	0	0	0	0	0	0	0	0	0	0	0	0	0	0	0	0	0	0	0	0	0	0	0	0	0	0	0	0	0	0	0	0	0	0
Methylovirgula	0.00±0.00	0	0	0	0	0	0	0	0	0	0	0	0	0	0	0	0	0	0	0	0	0	0	0	0	0	0	0	0	0	0	0	0	0	0	0	0	0	0	0	0	0	0	0	0	0	0	0	0
Microvirga	0.00±0.00	0	0	0	0	0	0	0	0	0	0	0	0	0	0	0	0	0	0	0	0	0	0	0	0	0	0	0	0	0	0	0	0	0	0	0	0	0	0	0	0	0	0	0	0	0	0	0	0
Myroides	0.00±0.00	0	0	0	0	0	0	0	0	0	0	0	0	0	0	0	0	0	0	0	0	0	0	0	0	0	0	0	0	0	0	0	0	0	0	0	0	0	0	0	0	0	0	0	0	0	0	0	0
Murdochiella	0.00±0.00	0	0	0	0	0	0	0	0	0	0	0	0	0	0	0	0	0	0	0	0	0	0	0	0	0	0	0	0	0	0	0	0	0	0	0	0	0	0	0	0	0	0	0	0	0	0	0	0
Morganella	0.00±0.00	0	0	0	0	0	0	0	0	0	0	0	0	0	0	0	0	0	0	0	0	0	0	0	0	0	0	0	0	0	0	0	0	0	0	0	0	0	0	0	0	0	0	0	0	0	0	0	0
Herbaspirillum	0.00±0.00	0	0	0	0	0	0	0	0	0	0	0	0	0	0	0	0	0	0	0	0	0	0	0	0	0	0	0	0	0	0	0	0	0	0	0	0	0	0	0	0	0	0	0	0	0	0	0	0
Halomonas	0.00±0.00	0	0	0	0	0	0	0	0	0	0	0	0	0	0	0	0	0	0	0	0	0	0	0	0	0	0	0	0	0	0	0	0	0	0	0	0	0	0	0	0	0	0	0	0	0	0	0	0
Herminiimonas	0.00±0.00	0	0	0	0	0	0	0	0	0	0	0	0	0	0	0	0	0	0	0	0	0	0	0	0	0	0	0	0	0	0	0	0	0	0	0	0	0	0	0	0	0	0	0	0	0	0	0	0
Hydrogenophaga	0.00±0.00	0	0	0	0	0	0	0	0	0	0	0	0	0	0	0	0	0	0	0	0	0	0	0	0	0	0	0	0	0	0	0	0	0	0	0	0	0	0	0	0	0	0	0	0	0	0	0	0
Hydrogeniiclostridium	0.00±0.00	0	0	0	0	0	0	0	0	0	0	0	0	0	0	0	0	0	0	0	0	0	0	0	0	0	0	0	0	0	0	0	0	0	0	0	0	0	0	0	0	0	0	0	0	0	0	0	0
Granulicella	0.00±0.00	0	0	0	0	0	0	0	0	0	0	0	0	0	0	0	0	0	0	0	0	0	0	0	0	0	0	0	0	0	0	0	0	0	0	0	0	0	0	0	0	0	0	0	0	0	0	0	0
Georgfuchsia	0.00±0.00	0	0	0	0	0	0	0	0	0	0	0	0	0	0	0	0	0	0	0	0	0	0	0	0	0	0	0	0	0	0	0	0	0	0	0	0	0	0	0	0	0	0	0	0	0	0	0	0
Geobacillus	0.00±0.00	0	0	0	0	0	0	0	0	0	0	0	0	0	0	0	0	0	0	0	0	0	0	0	0	0	0	0	0	0	0	0	0	0	0	0	0	0	0	0	0	0	0	0	0	0	0	0	0
Gemmobacter	0.00±0.00	0	0	0	0	0	0	0	0	0	0	0	0	0	0	0	0	0	0	0	0	0	0	0	0	0	0	0	0	0	0	0	0	0	0	0	0	0	0	0	0	0	0	0	0	0	0	0	0
Glutamicibacter	0.00±0.00	0	0	0	0	0	0	0	0	0	0	0	0	0	0	0	0	0	0	0	0	0	0	0	0	0	0	0	0	0	0	0	0	0	0	0	0	0	0	0	0	0	0	0	0	0	0	0	0
Gp4	0.00±0.00	0	0	0	0	0	0	0	0	0	0	0	0	0	0	0	0	0	0	0	0	0	0	0	0	0	0	0	0	0	0	0	0	0	0	0	0	0	0	0	0	0	0	0	0	0	0	0	0
Gp2	0.00±0.00	0	0	0	0	0	0	0	0	0	0	0	0	0	0	0	0	0	0	0	0	0	0	0	0	0	0	0	0	0	0	0	0	0	0	0	0	0	0	0	0	0	0	0	0	0	0	0	0
Gp1	0.00±0.00	0	0	0	0	0	0	0	0	0	0	0	0	0	0	0	0	0	0	0	0	0	0	0	0	0	0	0	0	0	0	0	0	0	0	0	0	0	0	0	0	0	0	0	0	0	0	0	0
Ileibacterium	0.00±0.00	0	0	0	0	0	0	0	0	0	0	0	0	0	0	0	0	0	0	0	0	0	0	0	0	0	0	0	0	0	0	0	0	0	0	0	0	0	0	0	0	0	0	0	0	0	0	0	0
Labilithrix	0.00±0.00	0	0	0	0	0	0	0	0	0	0	0	0	0	0	0	0	0	0	0	0	0	0	0	0	0	0	0	0	0	0	0	0	0	0	0	0	0	0	0	0	0	0	0	0	0	0	0	0
Lachnoanaerobaculum	0.00±0.00	0	0	0	0	0	0	0	0	0	0	0	0	0	0	0	0	0	0	0	0	0	0	0	0	0	0	0	0	0	0	0	0	0	0	0	0	0	0	0	0	0	0	0	0	0	0	0	0
Latilactobacillus	0.00±0.00	0	0	0	0	0	0	0	0	0	0	0	0	0	0	0	0	0	0	0	0	0	0	0	0	0	0	0	0	0	0	0	0	0	0	0	0	0	0	0	0	0	0	0	0	0	0	0	0
Lacticaseibacillus	0.00±0.00	0	0	0	0	0	0	0	0	0	0	0	0	0	0	0	0	0	0	0	0	0	0	0	0	0	0	0	0	0	0	0	0	0	0	0	0	0	0	0	0	0	0	0	0	0	0	0	0
Klenkia	0.00±0.00	0	0	0	0	0	0	0	0	0	0	0	0	0	0	0	0	0	0	0	0	0	0	0	0	0	0	0	0	0	0	0	0	0	0	0	0	0	0	0	0	0	0	0	0	0	0	0	0
Jeotgalibaca	0.00±0.00	0	0	0	0	0	0	0	0	0	0	0	0	0	0	0	0	0	0	0	0	0	0	0	0	0	0	0	0	0	0	0	0	0	0	0	0	0	0	0	0	0	0	0	0	0	0	0	0
Ilumatobacter	0.00±0.00	0	0	0	0	0	0	0	0	0	0	0	0	0	0	0	0	0	0	0	0	0	0	0	0	0	0	0	0	0	0	0	0	0	0	0	0	0	0	0	0	0	0	0	0	0	0	0	0
Jeotgalicoccus	0.00±0.00	0	0	0	0	0	0	0	0	0	0	0	0	0	0	0	0	0	0	0	0	0	0	0	0	0	0	0	0	0	0	0	0	0	0	0	0	0	0	0	0	0	0	0	0	0	0	0	0
Kineococcus	0.00±0.00	0	0	0	0	0	0	0	0	0	0	0	0	0	0	0	0	0	0	0	0	0	0	0	0	0	0	0	0	0	0	0	0	0	0	0	0	0	0	0	0	0	0	0	0	0	0	0	0
Kibdelosporangium	0.00±0.00	0	0	0	0	0	0	0	0	0	0	0	0	0	0	0	0	0	0	0	0	0	0	0	0	0	0	0	0	0	0	0	0	0	0	0	0	0	0	0	0	0	0	0	0	0	0	0	0
(Unassigned)	40.76±20.05	39.7	18	19.4	41	23.7	57	41	5.94	27.3	23.8	18.7	29.2	23.9	39.3	43.1	35.3	24.7	13.8	15.7	39.7	20	49.2	42.8	26.7	18.9	49.9	45.8	35.4	19.2	44.9	29	48.7	24.5	67.6	23.6	56.1	75.9	72.4	77.8	60.4	24.8	60.6	79.8	49.4	29.1	74.8	76.2	47.5
[truncated: 2 more columns]

## Sheet: Chimpanzee
TABLE S7. Summarizing the relative abundance of all gut bacterial genera in seven host groups - chimpanzee
Genus	Mean±SD(%)	Median(%)	CA001	CA003	CA005	CA006	CA007	CA008	CA009	CA011	CA012	CA013	CA015	CA016	CA019	CA021	CA022	CA023	CA024	CA025	CA026	CA027	CA028	CA029	CA031	CA033	CA034	CA035	CA036	CA037	CA038	CA039	CA040	CA041	CA042	CA043	CA045	CA046	CA047	CA048	CA049	CA050	CA054	CA055	CA056	CA057	CA058	CA059	CA060
Prevotella	11.97±7.05	11.1	25.4	7.28	14.6	4.68	11.1	15.9	13.1	5.94	6.69	4.9	28.3	10.9	10.2	9.35	7.5	12.2	12.8	8.39	13.1	12.6	9.39	12.7	3.72	3.79	4.61	18.3	5.72	2.3	4.9	15.1	9.43	17.4	3.34	7.5	1.93	4.31	11.7	1.19	22.2	8.61	2.97	8.99	11.9	7.95	3.27	6.68	4.75
Dialister	2.61±1.63	2.38	0.668	1.93	0.445	2.52	5.5	3.56	3.49	1.26	0.297	0.297	3.41	2.97	6.54	2	1.86	0.891	1.56	2.15	1.04	0.371	1.79	3.5	5.29	1.04	3.57	2.08	3.34	1.49	4.23	3.64	1.34	3.94	1.11	4.53	6.01	1.19	0.148	2.15	2.52	0.742	0.445	1.78	2.6	1.86	1.11	2.45	2.23
Prevotellamassilia	2.14±2.58	1.26	0.445	2	1.04	1.11	2.9	2.67	3.19	0.371	0.669	0	17.8	0.371	1.71	5.86	0.668	0.742	2.67	1.11	1.48	0.148	3.13	2.83	0	0.148	0.0744	0.594	0.0742	0.223	0.0743	0	0.445	7.88	0.223	0.148	0.965	0.297	0	0.892	0.891	0.148	2.3	3.71	2	1.41	0	0.0742	0.742
Pseudobutyrivibrio	1.69±1.77	1.26	0	2.82	0.965	4.01	10	1.26	3.34	0.371	1.19	0.297	2.67	1.63	2.45	0.742	2.6	2	2.3	2.08	2.97	1.56	7.15	1.19	0.819	5.72	0.818	7.05	4.31	0.297	0	0	4.08	3.49	1.19	0.594	1.71	0.148	0.297	1.11	0.891	0.668	0.742	1.78	2.97	3.86	0.223	0.148	2.75
Faecalibacterium	1.45±2.41	0.594	3.19	0.594	7.28	1.78	1.12	0.297	1.48	0	2.08	0.0743	1.56	0.0742	0.297	0.668	1.11	0	0.149	4.6	1.26	0	0.82	0.0744	0	0.371	0	0	0.223	0.0743	0.0743	0	4.38	0	0.149	13.7	0.0742	0.148	0.594	0.0743	0	0.297	0	0.446	0.445	6.02	0	0	0.223
Treponema	1.26±1.94	0.594	0.52	0.371	0.891	2	0	3.12	0.817	0.371	0.892	0.669	0.742	1.41	0.743	0.52	1.04	0	0.297	1.48	3.34	1.11	2.76	1.19	4.32	0.297	0.446	0.371	0.52	1.11	0.223	0	0.965	0.149	3.64	0.148	0.371	2.15	0.52	0.223	0.0742	0.148	0.742	2.38	0.148	0.149	0.668	1.78	1.19
Neglecta	0.87±0.83	0.668	2.52	1.19	0.52	0.52	1.86	0.223	1.48	0.891	2.38	1.19	0.0742	1.86	0.297	0.371	0.594	2.45	0.223	0.52	0	1.34	2.01	2.53	0.372	0.817	2.68	1.93	1.41	0.594	0.594	3.42	1.56	0.0743	0.223	1.19	0.52	0.668	0.891	0.297	3.56	0.223	1.56	1.41	1.34	0.0743	0.891	0.817	0.0742
Duodenibacillus	0.67±0.58	0.52	0.297	1.41	0.594	0.371	1.86	0.52	0.148	0.297	0.669	0	1.48	0.371	1.11	0.297	0.223	0	0.52	0.742	0.817	0.371	0.298	0.223	0.447	0.0742	0	1.41	0.371	0.297	0.0743	0	0.742	1.19	0.817	1.11	0.891	0.0742	0.148	0.223	0.148	0.297	0.0742	0.52	0.223	0	0.0742	0.371	0.223
Holdemanella	0.65±0.71	0.445	0.0742	1.86	0.371	0.742	2.16	0.297	0.223	1.34	0.0743	0.223	0.0742	0.297	0.223	1.04	1.11	0.445	0.52	0.965	1.93	0.891	1.34	0.0744	0.223	0.371	0.893	2.3	0.52	0.297	0.966	0.0743	0.965	0.149	1.41	0.52	0.891	0.52	0.371	0.223	0.445	0.817	0.148	0.594	0.965	2.97	0.594	0.668	0.742
Faecalibacillus	0.64±0.96	0.297	0.223	0.965	4.68	0.0742	0.669	0.0742	0	0.0742	0	1.71	0.594	0.0742	0.446	1.71	0.297	0.0742	2.67	0.297	1.11	1.78	0.149	0	0.223	1.11	0.0744	1.71	0.223	1.26	0.52	0	0.148	0.0743	0.297	1.86	0.297	0.445	1.26	0	0	1.71	1.71	1.04	0.965	1.63	0.371	1.48	0.891
Blautia	0.59±0.57	0.445	1.71	0.223	2.08	0.668	0.595	0.0742	0	0.965	1.71	2.08	0.297	0.817	0.446	0.445	0.742	0.52	2.01	0.52	0.371	0.965	1.04	0.893	0.372	0.371	0.521	2.45	0.445	0.446	0	1.26	0.817	0.297	0.297	0.594	0.223	0	0.223	0.594	0.297	0.371	0.223	0.669	0.594	0.817	0.148	0.742	0.52
Phascolarctobacterium	0.51±0.73	0.371	1.26	1.48	1.26	0.0742	0.669	0.371	0.594	1.19	1.34	5.57	0.0742	0.148	0.297	0.0742	0.445	0.148	2.6	1.48	0.817	0.148	0.0745	0.223	0.0745	0.148	0.0744	0.297	0.0742	0.149	0.297	0.223	0.148	0.149	0.892	0.52	0.148	0.0742	0.0742	0.669	1.26	0.52	0.0742	1.11	0.52	1.04	0.223	0.817	1.04
Fibrobacter	0.42±0.72	0.148	0.223	0.0742	0.0742	0.371	0	0.0742	0.0742	0.0742	0.223	0.0743	0	0	1.41	0.148	0.223	0	4.61	1.63	2.3	0.445	0.149	0	0.223	0.148	0.223	0.148	0.445	0.0743	2.38	0	0.52	0	0.446	0	0.0742	1.71	0.668	0.371	0.148	0.148	2.15	0.149	0	2.3	0.668	0.817	0.445
Intestinimonas	0.37±0.32	0.297	0.148	0.668	0.0742	0.148	0.149	0	0.148	0.817	0.371	0.52	0	0	0.0743	0	0.148	0.594	0.892	0.0742	0.148	0.445	0.298	0.446	0.372	0.223	0.67	0.0742	0.445	0.669	1.56	1.49	0.148	0	0.371	0.445	0.223	0.742	0.965	0.149	0.297	0.223	0.594	0.446	0.668	0.223	1.11	0.148	0.371
Mogibacterium	0.35±0.75	0.0742	0.0742	0.668	0.148	0.0742	0.372	0.0742	0.148	0.445	0	0	0	0	0	0.148	0	0.0742	0.149	0.223	0.148	2.82	0.447	0.372	0.0745	2.45	0.521	0.148	1.93	2.38	0.371	0.371	0.371	0.0743	0.0743	0	1.93	0.52	0.0742	0.297	0.0742	2.67	0.0742	0.371	1.11	0.817	3.79	0.817	1.41
Ruminococcus	0.34±0.64	0.223	0.445	0.148	0.891	0.223	0.372	0.668	0.52	0.52	0.297	0.371	0.0742	0.148	0.0743	0.148	0.148	0.0742	0	0.445	0.52	1.41	0.224	0.223	0.745	0.148	0	0.0742	0	0.0743	0.371	0	0.371	0	0.149	0.297	0.0742	0.297	0.0742	0.149	0.148	0.297	0.0742	1.26	0.148	0.149	0	0	0.371
Parabacteroides	0.31±0.29	0.223	0.223	0.223	0.148	0.297	0	0.0742	0.371	0.223	0.149	0.52	0	0.594	0	0.0742	0.223	0.223	0.223	0	0	0.148	0	1.64	0.223	0.148	0.223	0.0742	0.223	0.446	0.149	0.817	0.223	0.0743	0.297	0.0742	0.223	0.297	0.742	0.669	0.297	0.148	0.0742	0.371	0.223	0.223	0	0.148	0.297
Bifidobacterium	0.27±0.96	0	0.0742	0	0.148	0.0742	0	0.52	0.223	0	0	0.0743	3.71	0	12.3	8.09	0	0	0	0	0.148	0	0.0745	0	0	0	0	0	0.0742	0	0	0	0.0742	0.0743	0	0	0	0	0	0	0	0	0.223	0	0	0	0	0	0.445
Roseburia	0.27±0.36	0.148	0.371	0.668	0.52	0.668	0.446	0.148	0.371	0.148	0.0743	0.371	0.148	0.668	0.223	0.891	0.371	0	0.669	0	0.223	0.223	0.596	0.298	0.223	1.19	0.298	0.223	0.0742	0.0743	0.0743	0.149	0.297	0.297	0.149	0.0742	0.52	0	0	0	0	0.148	0.0742	0	0.148	0	0.0742	0.223	0.371
Desulfovibrio	0.24±0.33	0.148	0.445	0.742	0.0742	0	0	0	0.371	0.148	0.149	0.223	0	0	0.149	0.371	0	0	0	0.0742	0	0.223	0.149	0.223	0.0745	0.148	0.372	0	0.223	0.223	0.892	1.26	0.223	0.223	0.52	0.0742	0.0742	0.148	0.148	0.149	0.445	0.148	0.223	0.149	0.371	0.0743	0.297	0.371	0.223
Streptophyta	0.22±0.44	0.0742	0	0	0	0.148	1.04	0.223	0	0	0.0743	0.0743	0.223	0.0742	0.446	0.0742	0.223	0.817	0.223	0.594	0	0	4.17	1.19	1.71	0	1.56	0	0.0742	0.594	2.6	0	0.371	0.297	0.297	0	0.445	0.371	0	0.371	0.297	0.148	0	0.594	0.148	0	0.445	0.0742	0.297
Oscillibacter	0.21±0.35	0.0744	0	0.223	0	0	0.0743	0	0.0742	0.668	0.446	0	0	0.594	0.0743	0.148	0	0.817	0	0	0	0.445	0.298	0.0744	0.521	0.445	0.0744	0.148	0.223	0.149	0.0743	0.0743	0.223	0	0.149	0.371	0.223	0.148	0.223	0.149	0	0.0742	0.223	0	0.594	0.0743	0.148	0	0.148
Anaerostipes	0.17±0.29	0.0742	0.0742	0.594	0.594	0.445	0.372	0.148	0	0	0.371	0.52	0.668	0	1.41	2.3	0	0	0.223	0.0742	0.0742	0	0.373	0.0744	0	0.148	0.149	0	0.0742	0	0	0	0	0.149	0.223	0.0742	0	0	0	0.0743	0	0.0742	0	0.371	0	0.149	0.0742	0	0
Duncaniella	0.17±0.25	0.0742	0	0.0742	0.148	0	0.0743	0	0.297	0.223	2.08	0.371	0	0.0742	0.0743	0.148	0.0742	0	0.149	0	0.148	0	0.671	2.16	0	0	0	0.0742	0.148	0.0743	0	0.0743	0.0742	0	0.223	0.0742	0.0742	0.52	0.148	0.446	1.11	0.0742	0	0.297	0	0.0743	0.297	0.0742	0.223
Anaerobutyricum	0.17±0.24	0.0743	0.223	1.19	1.04	0.148	0.372	0	0.0742	0	0.371	0.743	0	0	0.0743	0.223	0	0	0.594	0.148	0.297	0.445	0	0.0744	0	0.0742	0	0.297	0.223	0	1.19	0	0.0742	0.149	0.223	0.594	0.223	0.0742	0	0.149	0	0.0742	0.223	0.446	0.148	0.223	0.371	0.371	0.0742
Eubacterium	0.15±0.20	0.0743	0.445	0	0.148	0.52	0	0	0	0.0742	0	0	0.223	0.148	0.149	0	0.0742	0	0.0743	0.0742	0.0742	0	0	0.446	0.0745	0.223	0	0.0742	0.148	0	0	0	0	0.297	0	0.148	0	0	0	0	0.0742	0.148	0.0742	0.223	0.0742	0.223	0.148	0.0742	0.297
Coprococcus	0.14±0.30	0.0742	0.445	0.52	0.148	0	0	0.148	0.0742	0	0.149	0.223	0	0	0.149	0	0.148	0	0.0743	0	0.371	0.148	0	0	0	0	0.223	0.0742	0	0.149	0	0	0	0	0	0.148	0	0.0742	0.0742	0	0	0.148	0	0	0.0742	0	0.223	0	0
Butyricicoccus	0.12±0.30	0	0.0742	0	0.297	0	0.0743	0	0	0	0	0	0	0.52	0	0	0	0	0	0.0742	0.0742	0.0742	0.149	0.149	0	0.297	0.0744	0	0.297	0	0	0	0	0	0	0.371	0.0742	0.817	2.52	0	0	0	0.0742	0	0	0	0	0.0742	0
Acinetobacter	0.11±1.78	0	0	0	0	0	0	0	0	0	0	0	0	0	0	0	0	0	0	0	0	0	0	0	0	0	0	0	0	0	0	0	0.223	0	0	0	0	0	0	0	0	0	0	0	0	0	0	0	0
Anaerotignum	0.11±0.25	0	0	0	0	0	0	0	0	0	0	0.0743	0	0.148	0.0743	0.223	0	0	0.52	0.0742	0	0	0.0745	0	0.0745	0.148	0.0744	0.148	0.148	0.52	0.0743	0.223	0	0.223	0	0.148	0.297	0	0	0	0.297	0	0.297	0	0.445	0.0743	0.148	0.0742	0.0742
Mediterraneibacter	0.10±0.15	0.0742	0.297	0.0742	0	0.0742	0.0743	0	0.223	0	0	0	0.148	0	0.0743	0.0742	0	0	0	0.148	0.0742	0.0742	0.0745	0.298	0	0.223	0	0	0.223	0.0743	0	0.0743	0	0.0743	0.223	0.223	0.148	0	0	0	0.297	0.0742	0.0742	0.149	0	0	0	0	0.371
Sarcina	0.09±0.30	0	0.0742	0.223	0	0	0	0	0.148	0.0742	0	0	0	0	0	0	0.0742	0	0	0	0	0	0.0745	3.72	0	0.0742	0.0744	0.0742	0	0	0	0	0	0	0	0.0742	0	0	0	0.446	0	0	0	0	0	0	0	0	0
Campylobacter	0.09±0.15	0.0742	0	0	0	0	0.223	0.0742	0	0	0	0	0.297	0	0.297	0.223	0	0	0.297	0.52	0	0.0742	0	0	0	0	0	0	0	0.0743	0.149	0	0	0	0	0	0.0742	0.0742	0	0	0.148	0	0.148	0.149	0	0	0.148	0	0.0742
Dorea	0.08±0.20	0	0	0.148	0.223	0	0.149	0	0	0	0	0	0.594	0.0742	0	1.11	0	0	0.0743	0	0.0742	0	0	0	0	0	0	0	0.0742	0	0	0	0	0	0	1.19	0	0	0	0	0	0.148	0	0	0	0	0	0	0
Colidextribacter	0.08±0.13	0.0742	0	0	0.0742	0.148	0.0743	0.148	0.0742	0.148	0.0743	0.0743	0.0742	0	0.0743	0	0.148	0.223	0.0743	0.0742	0.0742	0.0742	0.0745	0	0.521	0.0742	0	0	0	0	0.149	0.0743	0	0	0	0	0	0.223	0.148	0	0.0742	0	0.0742	0	0.0742	0	0.0742	0	0
Clostridium_XlVb	0.07±0.19	0	0.148	0	0	0	0	0	0.0742	0	0	0	0.0742	0	0.0743	0	0	0	0.223	0.0742	0	0	0.0745	0	0	0	0	0.0742	0	0	0	0	0	0.446	0	0.445	0.371	0	0	0	0.148	0	0	0.149	0	0.0743	0	0.0742	0
Anaerovibrio	0.07±0.16	0	0	0.371	0	0	0.446	0.148	0.0742	0	0.0743	0	0	0	0.0743	0	0	0	0.0743	0	0	0	0	0.0744	0.0745	0	0	0.0742	0.0742	0	0	0	0.148	0	0	0	0	0	0	0	0	0	0	0	0	0	0	0	0
Slackia	0.07±0.11	0	0	0.445	0	0	0.149	0	0	0	0.223	0	0	0	0.0743	0	0.148	0.0742	0	0	0	0	0	0	0	0.0742	0.0744	0.0742	0.297	0.149	0.149	0.149	0	0.149	0.297	0.223	0.52	0	0.297	0	0	0.371	0.0742	0.0743	0.0742	0	0.371	0	0
Lachnospira	0.05±0.11	0	0	0	0	0	0	0	0	0	0	0	0	0	0	0	0	0	0.149	0	0	0	0.149	0	0.0745	0	0	0	0	0.0743	0	0	0.0742	0	0	0	0	0	0	0	0	0	0	0	0	0	0	0	0
Fusicatenibacter	0.05±0.09	0	0.0742	0	0.223	0	0.149	0.0742	0	0.0742	0.0743	0	0	0	0.0743	0.297	0	0	0.297	0	0.148	0	0.0745	0.0744	0	0	0	0.371	0	0	0	0.0743	0	0	0	0.52	0	0	0	0	0	0.0742	0	0	0	0.0743	0	0.0742	0
Enterococcus	0.04±0.35	0	0	0.223	0	0	0.0743	0	0.223	0	0	0.149	0	0.0742	0	0.0742	0	0	0	0	0	0	0	0.0744	0	0	0	0.0742	0.223	0.223	0.149	0	0	0	0	0.0742	0	0	0.0742	0.0743	0	0.0742	0.148	0	0	0	0.0742	1.04	0
Intestinibacter	0.04±0.11	0	0	0	0.0742	0.297	0	0.0742	0.0742	0	0	0.297	0	0.445	0	0.0742	0	0	0.223	0.594	0.148	0	0	0.0744	0	0.0742	0	0	0	0.0743	0	0	0	0	0.371	0	0	0.0742	0.668	0	0	0.0742	0	0	0.223	0	0	0.0742	0
Bacteroides	0.04±0.10	0	0.0742	0	0.223	0	0	0.0742	0	0.0742	0	0.0743	0	0	0	0	0.0742	0.0742	0	0	0	0	0	0	0	0	0	0	0.0742	0	0	0	0	0	0.223	0.148	0	0	0	0	0	0	0.0742	0.149	0	0	0.0742	0.742	0.0742
Flintibacter	0.04±0.08	0	0	0	0	0.148	0.0743	0.0742	0	0.223	0	0.0743	0.0742	0.0742	0	0	0.0742	0.148	0	0	0	0	0	0	0	0	0	0	0	0	0.0743	0	0.148	0	0	0	0.0742	0	0	0	0	0	0.0742	0	0.0742	0.0743	0.0742	0	0.0742
Streptococcus	0.03±0.17	0	0	0.148	0.0742	0	0.149	0	0	0	0	0	0.0742	0	0	0	0	0	0.149	0	0.0742	0	0	0.149	0	0	0	0.0742	0	0	0	0	0.0742	0	0	0.223	0.0742	0	0	0	0	0	0	0	0	0	0	0	0
Clostridium_IV	0.03±0.11	0	0	0	0	0	0	0	0	0	0	0	0	0	0	0.0742	0	0	0	0	0.0742	0.148	0	0	0	0.223	0	0	0	0.0743	0	0.0743	0	0	0	0	0	0	0.0742	0	0	0	0	0.0743	0.297	0	0	0	0
Ihubacter	0.03±0.08	0	0	0.594	0	0	0	0.0742	0	0	0.0743	0.0743	0.0742	0.0742	0.149	0.0742	0	0	0.0743	0	0	0	0	0	0.223	0.148	0.0744	0	0.148	0.149	0.0743	0.0743	0	0	0	0	0.0742	0.0742	0	0	0.0742	0.0742	0.0742	0.0743	0	0	0.148	0	0
Sporobacter	0.02±0.11	0	0	0.148	0	0	0	0	0	0	0	0.0743	0	0.0742	0.0743	0.0742	0.0742	0.0742	0	0	0	0	0	0	0.149	0.0742	0.0744	0	0	0	0	0	0	0	0	0	0.0742	0.148	0	0	0	0.148	0	0	0.0742	0	0.0742	0	0
Anaerotruncus	0.02±0.07	0	0	0	0	0	0	0	0	0	0	0	0	0	0	0	0	0	0	0	0	0	0	0	0	0	0	0	0	0.149	0	0	0	0	0	0	0	0	0	0.0743	0	0	0	0	0.0742	0	0	0	0
Monoglobus	0.02±0.06	0	0	0	0	0	0	0	0	0.148	0.149	0	0	0	0	0	0	0	0	0	0	0	0	0	0.0745	0	0.0744	0	0	0	0	0.0743	0	0	0.0743	0.0742	0.0742	0	0	0	0	0	0.297	0	0	0	0.0742	0	0
Agathobacter	0.02±0.06	0	0	0	0	0	0	0	0	0	0	0	0	0.223	0	0	0	0	0	0	0	0	0.149	0	0	0	0	0	0	0	0	0	0.148	0	0	0	0	0	0	0	0	0	0	0	0	0	0	0	0
Clostridium_XlVa	0.02±0.05	0	0	0	0	0	0	0	0	0	0	0	0	0	0	0	0	0	0	0	0	0	0	0	0	0	0	0	0	0	0.0743	0	0	0	0.0743	0	0.0742	0	0	0	0	0	0	0	0	0	0	0	0
Dysosmobacter	0.02±0.04	0	0	0	0	0.148	0	0	0	0	0	0.149	0	0.223	0	0	0	0	0	0.0742	0	0	0	0	0	0	0	0	0	0	0	0.149	0	0	0	0	0.0742	0	0	0	0	0	0.148	0.149	0	0	0	0	0
Kurthia	0.01±0.11	0	0	0	0	0	0	0	0	0	0	0	0	0	0	0	0	0	0	0	0	0	0	0	0	0	0	0	0	0	0	0	0	0	0	0	0	0	0	0	0	0	0	0	0	0	0	0	0
Flexilinea	0.01±0.10	0	0	0	0	0	0	0	0	0	0.0743	0	0	0	0	0	0	0	0	0	0	0	0	0	0.0745	0	0	0	0	0.0743	0.0743	0	0	0	0	0	0	0	0	0	0	0.0742	0	0	0	0	0	0.148	0.0742
Clostridium_sensu_stricto	0.01±0.07	0	0	0	0	0	0	0	0	0	0	0	0	0	0	0	0	0	0	0	0	0	0	0.0744	0	0	0	0	0.223	0	0	0	0	0	0	0	0.148	0	0	0	0	0	0	0	0	0	0	0	0
Megasphaera	0.01±0.07	0	0	0	0	0	0	0	0	0	0	0	0	0	0	0	0	0	0	0	0	0	0	0	0	0	0	0	0	0	0	0	0	0	0	0	0	0	0	0	0	0	0	0	0	0	0	0	0
Paramuribaculum	0.01±0.05	0	0.0742	0	0	0	0	0	0	0	0	0	0	0	0	0	0	0	0	0	0	0	0	0	0	0	0	0	0	0	0	0	0	0	0	0	0	0	0	0	0	0	0	0	0	0	0	0	0
Akkermansia	0.01±0.04	0	0	0	0	0	0	0	0	0	0	0	0	0	0	0	0.0742	0	0	0	0	0	0	0	0	0	0	0	0	0	0	0	0	0	0.0743	0	0	0	0	0.0743	0	0	0	0	0	0	0	0	0.0742
Escherichia/Shigella	0.01±0.04	0	0	0	0	0	0	0	0	0	0	0	0.371	0	0	0	0	0	0	0	0	0	0	0	0	0	0	0	0	0	0	0	0	0	0	0	0	0	0	0	0	0	0	0	0	0	0	0	0
Howardella	0.01±0.04	0	0	0	0	0	0	0	0	0	0	0	0	0.0742	0	0	0	0.0742	0	0	0	0	0	0.0744	0	0	0	0	0	0	0	0	0	0	0	0.148	0.0742	0.0742	0.0742	0	0	0	0.0742	0	0	0	0	0.0742	0
Helicobacter	0.01±0.03	0	0	0	0	0	0	0	0	0	0	0	0.0742	0	0.0743	0	0.0742	0	0.0743	0	0	0	0	0	0	0	0	0	0	0	0	0	0	0	0	0	0	0	0.0742	0	0	0	0	0	0	0	0	0	0
Lachnospiracea_incertae_sedis	0.01±0.03	0	0	0	0	0	0	0	0	0	0	0	0	0	0	0	0	0	0	0	0	0	0.0745	0	0.0745	0	0	0	0	0	0	0	0	0	0	0.0742	0	0	0	0	0	0	0	0	0	0	0	0	0
Lactobacillus	0.01±0.03	0	0.0742	0	0	0	0	0	0	0	0.0743	0	0	0	0	0	0	0	0	0	0	0	0	0.0744	0	0	0	0	0	0.0743	0	0	0	0	0	0.148	0	0	0	0	0	0	0	0	0	0	0	0.371	0
Propionispira	0.01±0.03	0	0	0	0	0	0.149	0	0	0	0	0	0	0	0	0.0742	0	0	0	0	0.0742	0	0.0745	0	0	0	0	0	0	0	0	0.0743	0	0.0743	0	0	0	0	0	0	0	0	0	0	0	0	0	0	0
Haemophilus	0.01±0.02	0	0	0	0	0	0	0	0	0	0	0	0.148	0	0	0	0	0	0	0	0	0	0	0	0	0	0	0	0	0	0	0	0	0	0	0	0	0	0	0	0	0	0	0	0	0	0	0	0.0742
Papillibacter	0.01±0.02	0	0	0	0	0	0	0	0	0	0	0	0	0	0	0	0	0.0742	0	0	0	0	0	0	0	0	0	0	0	0	0	0	0	0	0	0	0	0	0	0	0	0.0742	0	0	0	0	0	0	0
Faecalibacter	0.00±0.06	0	0	0	0	0	0	0	0	0	0	0	0	0	0	0	0	0	0	0	0	0	0	0	0	0	0	0	0	0	0	0	0	0	0	0	0	0	0	0	0	0	0	0	0	0	0	0	0
Comamonas	0.00±0.05	0	0	0	0	0	0	0	0	0	0	0	0	0	0	0	0	0	0	0	0	0	0	0	0	0	0	0	0	0	0	0	0	0	0	0	0	0	0	0	0	0	0	0	0	0	0	0	0
Staphylococcus	0.00±0.05	0	0	0	0	0	0	0	0	0	0	0	0	0	0	0	0	0	0.0743	0	0	0	0	0	0	0	0	0	0	0	0	0	0	0	0	0	0	0	0	0	0	0	0	0	0	0	0	0	0
Limosilactobacillus	0.00±0.04	0	0	0	0	0	0	0	0	0	0	0	0	0	0	0	0	0	0	0	0	0	0	0	0	0	0	0	0	0	0	0	0	0	0	0.0742	0	0	0	0	0	0	0	0	0	0	0	0	0
Alistipes	0.00±0.03	0	0	0	0	0	0	0	0	0	0	0	0	0	0	0	0	0	0	0	0	0	0	0	0	0	0	0	0	0	0	0	0	0	0	0	0	0	0	0	0	0	0	0	0	0	0	0	0
Weissella	0.00±0.03	0	0	0	0	0	0	0	0	0	0	0	0	0	0	0	0	0	0	0	0	0	0	0	0	0	0	0	0	0	0	0	0	0	0	0	0	0	0	0	0	0	0	0	0	0	0	0	0
Vitreoscilla	0.00±0.03	0	0	0	0	0	0	0	0	0	0	0	0	0	0	0	0	0	0	0	0	0	0	0	0	0	0	0	0	0	0	0	0	0	0	0	0	0	0	0	0	0	0	0	0	0	0	0	0
Ileibacterium	0.00±0.03	0	0	0	0	0	0	0	0	0	0	0	0	0	0	0	0	0	0	0	0	0	0	0	0	0	0	0	0	0	0	0	0	0	0	0	0	0	0	0	0	0	0	0	0	0	0	0	0
Sphingomonas	0.00±0.02	0	0	0	0	0	0	0	0	0	0	0	0	0	0	0	0	0	0	0	0	0	0	0	0	0	0	0	0	0	0	0	0	0	0	0	0	0	0	0	0	0	0	0	0	0.0743	0	0	0
Pseudomonas	0.00±0.02	0	0	0	0.0742	0	0	0	0	0	0	0	0	0	0	0	0	0	0	0	0	0	0	0	0	0	0	0	0	0	0	0	0	0	0	0	0	0	0	0	0	0	0	0	0	0	0	0	0
Cloacibacillus	0.00±0.02	0	0	0	0	0	0	0	0	0	0	0	0	0	0	0	0	0	0	0	0	0	0	0	0	0	0	0	0	0	0	0	0	0	0	0	0	0	0	0	0	0	0	0	0	0	0	0	0
Stenotrophomonas	0.00±0.02	0	0	0	0	0	0	0	0	0	0	0	0	0	0	0	0	0	0	0	0	0	0	0	0	0	0	0	0	0	0	0	0	0	0	0	0	0	0	0	0	0	0	0	0	0	0	0	0
Massiliprevotella	0.00±0.02	0	0	0	0	0	0	0	0	0	0	0	0	0	0	0	0	0	0	0	0	0	0	0	0	0	0	0	0	0	0	0	0	0	0	0	0	0	0	0	0	0	0	0	0	0	0	0	0
Parasutterella	0.00±0.02	0	0	0	0	0	0	0	0	0	0	0	0	0	0	0	0	0	0	0	0	0	0	0	0	0	0	0	0	0	0	0	0	0	0	0	0	0	0	0	0	0	0	0	0	0	0	0	0
Oribacterium	0.00±0.02	0	0	0	0	0	0	0	0	0	0.0743	0	0	0	0.0743	0	0.0742	0	0	0	0	0	0	0	0	0	0	0	0	0	0	0	0	0	0.0743	0	0	0	0	0	0	0	0	0	0	0	0	0	0
Gemmiger	0.00±0.02	0	0	0	0	0	0	0	0	0	0	0	0	0	0	0	0	0	0	0	0	0	0	0	0	0	0	0	0	0	0	0	0	0	0	0	0	0	0	0	0	0	0	0	0	0	0	0	0
Lawsonibacter	0.00±0.02	0	0	0	0	0	0	0	0	0	0	0	0	0	0	0	0	0	0	0	0	0	0	0.0744	0	0	0	0	0	0	0.223	0	0	0	0.0743	0	0	0	0	0	0	0	0	0	0	0	0	0	0
Elusimicrobium	0.00±0.02	0	0	0	0	0	0	0	0	0	0	0	0	0	0	0	0	0	0	0	0	0	0	0	0	0	0	0	0	0	0	0	0	0	0	0	0	0	0	0	0	0	0	0	0	0	0	0	0
Kosakonia	0.00±0.02	0	0	0	0	0	0	0	0	0	0	0	0	0	0	0	0	0	0	0	0	0	0	0	0	0	0	0	0	0	0	0	0	0	0	0	0.445	0	0	0	0	0.0742	0	0	0	0	0	0	0
Lactonifactor	0.00±0.02	0	0	0	0	0	0	0	0	0	0	0	0	0.0742	0	0	0.0742	0	0	0	0	0	0	0	0	0	0	0	0	0	0	0	0	0	0	0	0.0742	0	0	0	0.0742	0	0	0	0	0	0	0.0742	0
Mesomycoplasma	0.00±0.02	0	0	0	0	0	0	0	0	0	0	0	0	0	0	0	0	0	0	0	0	0	0	0	0	0	0	0	0	0	0	0	0	0	0	0	0	0	0	0	0	0	0	0	0	0	0	0	0
Populibacterium	0.00±0.02	0	0	0	0	0	0	0	0	0	0	0	0	0	0	0	0	0	0	0	0	0	0	0	0	0	0	0	0	0	0	0	0	0	0	0	0	0	0	0	0	0	0	0	0	0	0	0	0
Dubosiella	0.00±0.02	0	0	0	0	0	0	0	0	0	0	0	0	0	0	0	0	0	0	0	0	0	0	0	0	0	0	0	0	0	0	0	0	0	0	0	0	0	0	0	0	0	0	0	0	0	0	0	0
Subdoligranulum	0.00±0.02	0	0	0.0742	0	0	0	0	0	0	0	0	0	0	0	0	0	0	0	0	0	0	0	0	0	0	0	0	0	0	0	0	0	0	0	0	0	0	0	0	0	0	0	0	0	0	0	0	0
Aminipila	0.00±0.02	0	0	0	0	0	0	0	0	0	0	0	0	0	0	0	0	0	0	0	0	0	0	0	0.0745	0	0	0	0	0	0.0743	0	0	0	0	0	0	0	0	0	0	0	0	0.0743	0.0742	0	0	0	0
Herbinix	0.00±0.02	0	0.0742	0	0	0	0	0	0	0.0742	0	0	0	0	0	0	0	0	0	0	0	0	0	0	0	0	0	0	0	0	0	0	0	0	0	0	0	0	0	0	0	0	0	0	0	0	0	0	0
Butyricimonas	0.00±0.01	0	0	0	0	0	0	0	0	0	0	0	0	0	0	0	0	0	0	0	0	0	0	0	0	0	0	0	0	0	0	0	0	0	0	0	0	0	0	0	0	0	0	0	0	0	0	0	0
Phocaeicola	0.00±0.01	0	0	0	0	0	0.0743	0	0	0	0	0	0	0	0	0	0	0.0742	0	0	0	0	0	0	0	0	0	0	0	0	0	0	0	0	0	0	0	0	0	0	0	0	0	0	0	0	0	0	0
Fusobacterium	0.00±0.01	0	0	0	0	0	0	0	0	0	0	0	0	0	0	0	0	0	0	0	0	0	0	0	0	0	0	0	0	0	0	0	0	0	0	0	0	0	0	0	0	0	0	0	0	0	0	0	0
Gp6	0.00±0.01	0	0	0	0	0	0	0	0	0	0	0	0	0	0	0	0	0	0	0	0	0	0	0	0	0	0	0	0	0	0	0	0	0	0	0	0	0	0	0	0	0	0	0	0	0	0	0	0
Corynebacterium	0.00±0.01	0	0	0	0	0	0	0	0	0	0	0	0	0	0	0	0	0	0	0	0	0	0	0	0	0	0	0	0	0	0	0	0	0	0	0	0	0	0	0	0	0	0	0	0	0	0	0	0
Brevundimonas	0.00±0.01	0	0	0	0	0	0	0	0	0	0	0	0	0	0	0	0	0	0	0	0	0	0	0	0	0	0	0	0	0	0	0	0	0	0	0	0	0	0	0	0	0	0	0	0	0	0	0	0
Flavobacterium	0.00±0.01	0	0	0	0	0	0	0	0	0	0	0	0	0	0	0	0	0	0	0	0	0	0	0	0	0	0	0	0	0	0	0	0	0	0	0	0	0	0	0	0	0	0	0	0	0	0	0	0
Devosia	0.00±0.01	0	0	0	0	0	0	0	0	0	0	0	0	0	0	0	0	0	0	0	0	0	0	0	0	0	0	0	0	0	0	0	0	0	0	0	0	0	0	0	0	0	0	0	0	0	0	0	0
Veillonella	0.00±0.01	0	0	0	0	0	0	0	0	0	0	0	0	0	0	0	0	0	0	0	0	0	0	0	0	0	0	0	0	0	0	0	0	0	0	0	0	0	0	0	0	0	0	0	0	0	0	0	0
Anaerococcus	0.00±0.01	0	0	0	0	0	0	0	0	0	0	0	0	0	0	0	0	0	0	0	0	0	0	0	0	0	0	0	0	0	0	0	0	0	0	0	0	0	0	0	0	0	0	0	0	0	0	0	0
Phenylobacterium	0.00±0.01	0	0	0	0	0	0	0	0	0	0	0	0	0	0	0	0	0	0	0	0	0	0	0	0	0	0	0	0	0	0	0	0	0	0	0	0	0	0	0	0	0	0	0	0	0	0	0	0
Rhizobium	0.00±0.01	0	0	0	0	0	0	0	0	0	0	0	0	0	0	0	0	0	0	0	0	0	0	0	0	0	0	0	0	0	0	0	0	0	0	0	0	0	0	0	0	0	0	0	0	0	0	0	0
Asteroleplasma	0.00±0.01	0	0	0	0	0	0	0	0	0	0	0	0	0	0	0	0	0	0	0	0	0	0	0	0	0	0	0	0	0	0	0	0	0	0	0.0742	0	0	0	0	0	0	0	0	0	0	0	0	0
Victivallis	0.00±0.01	0	0	0	0	0	0	0	0	0	0	0	0	0	0	0	0	0	0	0	0	0	0	0	0	0	0	0	0	0	0	0	0	0	0	0	0	0	0	0	0	0	0	0	0	0	0	0	0
Ligilactobacillus	0.00±0.01	0	0	0	0	0	0	0	0	0	0	0	0	0	0	0	0	0	0	0	0	0	0	0	0	0	0	0	0	0	0	0	0	0	0	0	0	0	0	0	0	0	0	0	0	0	0	0	0
Novosphingobium	0.00±0.01	0	0	0	0	0	0	0	0	0	0	0	0	0	0	0	0	0	0	0	0	0	0	0	0	0	0	0	0	0	0	0	0	0	0	0	0	0	0	0	0	0	0	0	0	0	0	0	0
Methylobacterium	0.00±0.01	0	0	0	0	0	0	0	0	0	0	0	0	0	0	0	0	0	0	0	0	0	0	0	0	0	0	0	0	0	0	0	0	0	0	0	0.0742	0	0	0	0	0	0	0	0	0	0	0	0
Acidibacter	0.00±0.01	0	0	0	0	0	0	0	0	0	0	0	0	0	0	0	0	0	0	0	0	0	0	0	0	0	0	0	0	0	0	0	0	0	0	0	0	0	0	0	0	0	0	0	0	0	0	0	0
Adlercreutzia	0.00±0.01	0	0	0	0	0	0	0	0	0	0	0	0	0	0	0.0742	0	0	0	0	0	0	0	0	0	0	0	0	0	0	0.0743	0	0	0.149	0	0	0.0742	0	0	0	0.0742	0	0	0	0	0	0	0	0
Pedobacter	0.00±0.01	0	0	0	0	0	0	0	0	0	0	0	0	0	0	0	0	0	0	0	0	0	0	0	0	0	0	0	0	0	0	0	0	0	0	0	0	0	0	0	0	0	0	0	0	0	0	0	0
Rothia	0.00±0.01	0	0	0	0	0	0	0	0	0	0	0	0	0	0	0.0742	0	0	0	0	0	0	0	0	0	0	0	0	0	0	0	0	0	0	0	0	0	0	0	0	0	0	0	0	0	0	0	0	0
Dysgonomonas	0.00±0.01	0	0	0	0	0	0	0	0	0	0	0	0	0	0	0	0	0	0	0	0	0	0	0	0	0	0	0	0	0	0	0	0	0	0	0	0	0	0	0	0	0	0	0	0	0	0	0	0
Petroclostridium	0.00±0.01	0	0	0	0	0	0	0	0	0	0	0	0	0	0	0	0	0	0	0	0	0	0	0	0	0	0	0	0	0	0	0	0	0	0	0	0.0742	0	0	0	0	0.148	0	0	0	0	0	0	0
Bradyrhizobium	0.00±0.01	0	0	0	0.0742	0	0	0	0	0	0	0	0	0	0	0	0	0	0	0	0	0	0	0	0	0	0	0	0	0	0	0	0	0	0	0	0	0	0	0	0	0	0	0	0	0	0	0	0
Nitrospira	0.00±0.01	0	0	0	0	0	0	0	0	0	0	0	0	0	0	0	0	0	0	0	0	0	0	0	0	0	0	0	0	0	0	0	0	0	0	0	0	0	0	0	0	0	0	0	0	0	0	0	0
Anaerofustis	0.00±0.01	0	0	0	0	0	0	0	0	0	0	0	0	0	0	0	0	0	0	0	0	0	0	0	0	0	0	0	0	0	0	0.0743	0	0	0	0	0	0	0	0	0	0.0742	0	0	0	0	0	0	0
Pseudoflavonifractor	0.00±0.01	0	0	0	0	0	0	0	0	0	0	0	0	0	0	0	0	0	0	0	0	0	0.0745	0	0	0	0	0	0	0	0	0	0	0	0	0	0	0	0	0	0	0	0	0	0	0	0	0	0
Muribaculum	0.00±0.01	0	0	0	0	0	0	0	0	0	0	0	0	0	0	0	0	0	0	0	0	0	0	0	0	0	0	0	0	0	0	0	0	0	0	0	0	0	0	0	0	0	0	0	0	0	0	0	0
Extibacter	0.00±0.01	0	0	0	0	0	0	0	0	0	0	0	0	0	0	0	0	0	0	0	0	0	0	0	0	0	0	0	0	0	0	0	0	0	0	0	0	0	0	0	0	0	0	0	0	0	0	0	0
Lactococcus	0.00±0.01	0	0	0	0	0	0	0	0	0	0	0	0	0	0	0	0	0	0	0	0	0	0	0	0	0	0	0	0	0	0	0	0	0	0	0	0	0	0	0	0	0	0	0	0	0	0	0	0
Brucella	0.00±0.01	0	0	0	0	0	0	0	0	0	0	0	0	0	0	0	0	0	0	0	0	0	0	0	0	0	0	0	0	0	0	0	0	0	0	0	0	0	0	0	0	0	0	0	0	0	0	0	0
Neisseria	0.00±0.01	0	0	0	0	0	0	0	0	0	0	0	0	0	0	0	0	0	0	0	0	0	0	0	0	0	0	0	0	0	0	0	0	0	0	0	0	0	0	0	0.0742	0	0	0	0	0	0	0	0
Povalibacter	0.00±0.01	0	0	0	0	0	0	0	0	0	0	0	0	0	0	0	0	0	0	0	0	0	0	0	0	0	0	0	0	0	0	0	0	0	0	0	0	0	0	0	0	0	0	0	0	0	0	0	0
Ralstonia	0.00±0.01	0	0	0	0	0	0	0	0	0	0	0	0	0	0	0	0	0	0	0	0	0	0	0	0	0	0	0	0	0	0	0	0	0	0	0	0	0	0	0	0	0	0	0	0	0	0	0	0
Olsenella	0.00±0.01	0	0	0	0	0	0	0	0	0	0	0	0	0	0.0743	0	0	0	0	0	0	0	0	0	0	0	0	0	0	0	0	0	0	0	0	0	0	0	0	0	0	0	0	0	0	0	0	0	0
Providencia	0.00±0.01	0	0	0	0	0	0	0	0	0	0	0	0	0	0	0	0	0	0	0	0	0	0	0	0	0	0	0	0	0	0	0	0	0	0	0	0	0	0	0	0	0	0	0	0	0	0	0	0
Malacoplasma	0.00±0.01	0	0	0	0	0	0	0	0	0	0	0	0	0	0	0	0	0	0	0	0	0	0	0	0	0	0	0	0	0	0	0	0	0	0	0	0	0	0	0	0	0	0	0	0	0	0	0	0
Butyrivibrio	0.00±0.01	0	0	0	0	0	0	0	0	0	0	0	0	0	0	0	0	0	0	0	0	0.148	0	0	0	0	0	0	0	0	0	0	0	0	0	0	0	0	0	0	0	0	0	0	0	0	0	0	0
Faecalibaculum	0.00±0.01	0	0	0	0	0	0	0	0	0	0	0	0	0	0	0	0	0	0	0	0	0	0	0	0	0	0	0	0	0	0	0	0	0	0	0	0	0	0	0	0	0	0	0	0	0	0	0	0
Ruminococcus2	0.00±0.01	0	0	0	0	0	0	0	0	0	0	0	0	0	0	0	0	0	0	0	0	0	0	0	0	0	0	0	0	0	0	0	0	0	0	0	0	0	0	0	0	0	0	0	0	0	0	0	0
Stenotrophobacter	0.00±0.01	0	0	0	0	0	0	0	0	0	0	0	0	0	0	0	0	0	0	0	0	0	0	0	0	0	0	0	0	0	0	0	0	0	0	0	0	0	0	0	0	0	0	0	0	0	0	0	0
Sphingopyxis	0.00±0.01	0	0	0	0	0	0	0	0	0	0	0	0	0	0	0	0	0	0	0	0	0	0	0	0	0	0	0	0	0	0	0	0	0	0	0	0	0	0	0	0	0	0	0	0	0	0	0	0
Ruthenibacterium	0.00±0.01	0	0	0	0	0	0	0	0	0	0	0	0	0	0	0	0	0	0	0	0	0	0	0	0	0	0	0	0	0	0	0	0	0	0	0	0	0	0	0	0	0	0	0	0	0	0	0	0
Alishewanella	0.00±0.01	0	0	0	0	0	0	0	0	0	0	0	0	0	0	0	0	0	0	0	0	0	0	0	0	0	0	0	0	0	0	0	0	0	0	0	0	0	0	0	0	0	0	0	0	0	0	0	0
Lysinibacillus	0.00±0.01	0	0	0	0	0	0	0	0	0	0	0	0	0	0	0	0	0	0	0	0	0	0	0	0	0	0	0	0	0	0	0	0	0	0	0	0	0	0	0	0	0	0	0	0	0	0	0	0
Peptoniphilus	0.00±0.00	0	0	0	0	0	0	0	0	0	0	0	0	0	0	0	0	0	0	0	0	0	0	0	0	0	0	0	0	0	0	0	0	0	0	0	0	0	0	0	0	0	0	0	0	0	0	0	0
Barnesiella	0.00±0.00	0	0	0	0	0	0	0	0	0	0	0	0	0	0	0	0	0	0	0	0	0	0	0	0	0	0	0	0	0	0	0	0	0	0	0	0	0	0	0	0	0	0	0	0	0	0	0	0
Porphyromonas	0.00±0.00	0	0	0	0	0	0	0	0	0	0	0	0	0	0	0	0	0	0	0	0	0	0	0	0	0	0	0	0	0	0	0	0	0	0	0	0	0	0	0	0	0	0	0	0	0	0	0	0
Collinsella	0.00±0.00	0	0	0	0	0	0	0	0	0	0	0	0	0	0	0	0	0	0	0	0	0	0	0	0	0	0	0	0	0	0	0	0	0	0	0	0	0	0	0	0	0	0	0	0	0	0	0	0
Fournierella	0.00±0.00	0	0	0	0	0	0	0	0	0	0	0	0	0	0	0	0	0	0	0	0	0	0	0	0	0	0	0	0	0	0	0	0	0	0	0	0	0	0	0	0	0	0	0	0	0	0	0	0
Paraprevotella	0.00±0.00	0	0	0	0	0	0	0	0	0	0	0	0	0	0	0	0	0	0	0	0	0	0	0	0	0	0	0	0	0	0	0	0	0	0	0	0	0	0	0	0	0	0	0	0	0	0	0	0
Odoribacter	0.00±0.00	0	0	0	0	0	0	0	0	0	0	0	0	0	0	0	0	0	0	0	0	0	0	0	0	0	0	0	0	0	0	0	0	0	0	0	0	0	0	0	0	0	0	0	0	0	0	0	0
Sutterella	0.00±0.00	0	0	0	0	0	0	0	0	0	0	0	0	0	0	0	0	0	0	0	0	0	0	0	0	0	0	0	0	0	0	0	0	0	0	0	0	0	0	0	0	0	0	0	0	0	0	0	0
Pseudonocardia	0.00±0.00	0	0	0	0	0	0	0	0	0	0	0	0	0	0	0	0	0	0	0	0	0	0	0	0	0	0	0	0	0	0	0	0	0	0	0	0	0	0	0	0	0	0	0	0	0	0	0	0
Sphingobacterium	0.00±0.00	0	0	0	0	0	0	0	0	0	0	0	0	0	0	0	0	0	0	0	0	0	0	0	0	0	0	0	0	0	0	0	0	0	0	0	0	0	0	0	0	0	0	0	0	0	0	0	0
Chryseobacterium	0.00±0.00	0	0	0	0	0	0	0	0	0	0	0	0	0	0	0	0	0	0	0	0	0	0	0	0	0	0	0	0	0	0	0	0	0	0	0	0	0	0	0	0	0	0	0	0	0	0	0	0
Paenibacillus	0.00±0.00	0	0	0	0	0	0	0	0	0	0	0	0	0	0	0	0	0	0	0	0	0	0	0	0	0	0	0	0	0	0	0	0	0	0	0	0	0	0	0	0	0	0	0	0	0	0	0	0
Mailhella	0.00±0.00	0	0	0	0	0	0	0	0	0	0	0	0	0	0	0	0	0	0	0	0	0	0	0	0	0	0	0	0	0	0	0	0	0	0	0	0	0	0	0	0	0	0	0	0	0	0	0	0
Clostridium_XVIII	0.00±0.00	0	0	0	0	0	0	0	0	0	0	0	0	0	0	0	0	0	0	0	0	0	0	0	0	0	0	0	0	0	0	0	0	0	0	0	0	0	0	0	0	0	0	0	0	0	0	0	0
Succinivibrio	0.00±0.00	0	0	0	0	0	0	0	0	0	0	0	0	0	0	0	0	0	0	0	0	0	0	0	0	0	0	0	0	0	0	0	0	0	0	0	0	0	0	0	0	0	0	0	0	0	0	0	0
Reyranella	0.00±0.00	0	0	0	0	0	0	0	0	0	0	0	0	0	0	0	0	0	0	0	0	0	0	0	0	0	0	0	0	0	0	0	0	0	0	0	0	0	0	0	0	0	0	0	0	0	0	0	0
Ohtaekwangia	0.00±0.00	0	0	0	0	0	0	0	0	0	0	0	0	0	0	0	0	0	0	0	0	0	0	0	0	0	0	0	0	0	0	0	0	0	0	0	0	0	0	0	0	0	0	0	0	0	0	0	0
Spartobacteria_genera_incertae_sedis	0.00±0.00	0	0	0	0	0	0	0	0	0	0	0	0	0	0	0	0	0	0	0	0	0	0	0	0	0	0	0	0	0	0	0	0	0	0	0	0	0	0	0	0	0	0	0	0	0.0743	0	0	0
Enterocloster	0.00±0.00	0	0	0	0	0	0	0	0	0	0	0	0	0	0	0	0	0	0	0	0	0	0	0	0	0	0	0	0	0	0	0	0	0	0	0	0	0	0	0	0	0	0	0	0	0	0	0	0
Massilia	0.00±0.00	0	0	0	0	0	0	0	0	0	0	0	0	0	0	0	0	0	0	0	0	0	0	0	0	0	0	0	0	0	0	0	0	0	0	0	0	0	0	0	0	0	0	0	0	0	0	0	0
Mesorhizobium	0.00±0.00	0	0	0	0	0	0	0	0	0	0	0	0	0	0	0	0	0	0	0	0	0	0	0	0	0	0	0	0	0	0	0	0	0	0	0	0	0	0	0	0	0	0	0	0	0	0	0	0
Harryflintia	0.00±0.00	0	0	0	0	0	0	0	0	0	0	0	0	0	0	0	0	0	0	0	0	0	0	0	0	0	0	0	0	0	0	0	0	0	0	0	0	0	0	0	0	0	0	0	0	0	0	0	0
Actinoplanes	0.00±0.00	0	0	0	0	0	0	0	0	0	0	0	0	0	0	0	0	0	0	0	0	0	0	0	0	0	0	0	0	0	0	0	0	0	0	0	0	0	0	0	0	0	0	0	0	0	0	0	0
Eisenbergiella	0.00±0.00	0	0	0	0	0	0	0	0	0	0	0	0	0	0	0	0	0	0	0	0	0	0	0	0	0	0	0	0	0	0	0	0	0	0	0	0	0	0	0	0	0	0	0	0	0	0	0	0
Schaalia	0.00±0.00	0	0	0	0	0	0	0	0	0	0	0	0	0	0	0	0	0	0	0	0	0	0	0	0	0	0	0	0	0	0	0	0	0	0	0	0	0	0	0	0	0	0	0	0	0	0	0	0
Megamonas	0.00±0.00	0	0	0	0	0	0	0	0	0	0	0	0	0	0	0	0	0	0	0	0	0	0	0	0	0	0	0	0	0	0	0	0	0	0	0	0	0	0	0	0	0	0	0	0	0	0	0	0
Erysipelothrix	0.00±0.00	0	0	0	0	0	0	0	0	0	0	0	0	0	0	0	0	0	0	0	0	0	0	0	0	0	0	0	0	0	0	0	0	0	0	0	0	0	0	0	0	0	0	0	0	0	0	0	0
Mitsuokella	0.00±0.00	0	0	0	0	0	0	0	0	0	0	0	0	0	0	0	0	0	0	0	0	0	0	0	0	0	0	0	0	0	0	0	0	0	0	0	0	0	0	0	0	0	0	0	0	0	0	0	0
Brachyspira	0.00±0.00	0	0	0	0	0	0	0	0	0	0	0	0	0	0	0	0	0	0	0	0	0	0	0	0	0	0	0	0	0	0	0	0	0	0	0	0	0	0	0	0	0	0	0	0	0	0	0	0
Coprobacter	0.00±0.00	0	0	0	0	0	0	0	0	0	0	0	0	0	0	0	0	0	0	0	0	0	0	0	0	0	0	0	0	0	0	0	0	0	0	0	0	0	0	0	0	0	0	0	0	0	0	0	0
Psychrobacter	0.00±0.00	0	0	0	0	0	0	0	0	0	0	0	0	0	0	0	0	0	0	0	0	0	0	0	0	0	0	0	0	0	0	0	0	0	0	0	0	0	0	0	0	0	0	0	0	0	0	0	0
Anaerobiospirillum	0.00±0.00	0	0	0	0	0	0	0	0	0	0	0	0	0	0	0	0	0	0	0	0	0	0	0	0	0	0	0	0	0	0	0	0	0	0	0	0	0	0	0	0	0	0	0	0	0	0	0	0
Bacillus	0.00±0.00	0	0	0	0	0	0	0	0	0	0	0	0	0	0	0	0	0	0	0	0	0	0	0	0	0	0	0	0	0	0	0	0	0	0	0	0	0	0	0	0	0	0	0	0	0	0	0	0
Mycobacterium	0.00±0.00	0	0	0	0	0	0	0	0	0	0	0	0	0	0	0	0	0	0	0	0	0	0	0	0	0	0	0	0	0	0	0	0	0	0	0	0	0	0	0	0	0	0	0	0	0	0	0	0
Acutalibacter	0.00±0.00	0	0	0	0	0	0	0	0	0	0	0	0	0	0	0	0	0	0	0	0	0	0	0	0	0	0	0	0	0	0	0	0	0	0	0	0	0	0	0	0	0	0	0	0	0	0	0	0
Nocardioides	0.00±0.00	0	0	0	0	0	0	0	0	0	0	0	0	0	0	0	0	0	0	0	0	0	0	0	0	0	0	0	0	0	0	0	0	0	0	0	0	0	0	0	0	0	0	0	0	0	0	0	0
Holdemania	0.00±0.00	0	0	0	0	0	0	0	0	0	0	0	0	0	0	0	0	0	0	0	0	0	0	0	0	0	0	0	0	0	0	0	0	0	0	0	0	0	0	0	0	0	0	0	0	0	0	0	0
Sellimonas	0.00±0.00	0	0	0	0	0	0	0	0	0	0	0	0	0	0	0	0	0	0	0	0	0	0	0	0	0	0	0	0	0	0	0	0	0	0	0	0	0	0	0	0	0	0	0	0	0	0	0	0
Selenomonas	0.00±0.00	0	0	0	0	0	0	0	0	0	0	0	0	0	0	0	0	0	0	0	0	0	0	0	0	0	0	0	0	0	0	0	0	0	0	0	0	0	0	0	0	0	0	0	0	0	0	0	0
Actinomyces	0.00±0.00	0	0	0	0	0	0	0	0	0	0	0	0	0	0	0	0	0	0	0	0	0	0	0	0	0	0	0	0	0	0	0	0	0	0	0	0	0	0	0	0	0	0	0	0	0	0	0	0
Ezakiella	0.00±0.00	0	0	0	0	0	0	0	0	0	0	0	0	0	0	0	0	0	0	0	0	0	0	0	0	0	0	0	0	0	0	0	0	0	0	0	0	0	0	0	0	0	0	0	0	0	0	0	0
Hungatella	0.00±0.00	0	0	0	0	0	0	0	0	0	0	0	0	0	0	0	0	0	0	0	0	0	0	0	0	0	0	0	0	0	0	0	0	0	0	0	0	0	0	0	0	0	0	0	0	0	0	0	0
Luteimonas	0.00±0.00	0	0	0	0	0	0	0	0	0	0	0	0	0	0	0	0	0	0	0	0	0	0	0	0	0	0	0	0	0	0	0	0	0	0	0	0	0	0	0	0	0	0	0	0	0	0	0	0
Anaerofilum	0.00±0.00	0	0	0	0	0	0	0	0	0	0	0	0	0	0	0	0	0	0	0	0	0	0	0	0	0	0	0	0	0	0	0	0	0	0	0	0	0	0	0	0	0	0	0	0	0	0	0	0
Christensenella	0.00±0.00	0	0	0	0	0	0	0	0	0	0	0	0	0	0	0	0	0	0	0	0	0	0	0	0	0	0	0	0	0	0	0	0	0	0	0	0	0	0	0	0	0	0	0	0	0	0	0	0
Parvimonas	0.00±0.00	0	0	0	0	0	0	0	0	0	0	0	0	0	0	0	0	0	0	0	0	0	0	0	0	0	0	0	0	0	0	0	0	0	0	0	0	0	0	0	0	0	0	0	0	0	0	0	0
Negativibacillus	0.00±0.00	0	0	0	0	0	0	0	0	0	0	0	0	0	0	0	0	0	0	0	0	0	0	0	0	0	0	0	0	0	0	0	0	0	0	0	0	0	0	0	0	0	0	0	0	0	0	0	0
Pyramidobacter	0.00±0.00	0	0	0	0	0	0	0	0	0	0	0	0	0	0	0	0	0	0	0	0	0	0	0	0	0	0	0	0	0	0	0	0	0	0	0	0	0	0	0	0	0	0	0	0	0	0	0	0
Caulobacter	0.00±0.00	0	0	0	0	0	0	0	0	0	0	0	0	0	0	0	0	0	0	0	0	0	0	0	0	0	0	0	0	0	0	0	0	0	0	0	0	0	0	0	0	0	0	0	0	0	0	0	0
Pseudoxanthomonas	0.00±0.00	0	0	0	0	0	0	0	0	0	0	0	0	0	0	0	0	0	0	0	0	0	0	0	0	0	0	0	0	0	0	0	0	0	0	0	0	0	0	0	0	0	0	0	0	0	0	0	0
Massilimicrobiota	0.00±0.00	0	0	0	0	0	0	0	0	0	0	0	0	0	0	0	0	0	0	0	0	0	0	0	0	0	0	0	0	0	0	0	0	0	0	0	0	0	0	0	0	0	0	0	0	0	0	0	0
Terrimonas	0.00±0.00	0	0	0	0	0	0	0	0	0	0	0	0	0	0	0	0	0	0	0	0	0	0	0	0	0	0	0	0	0	0	0	0	0	0	0	0	0	0	0	0	0	0	0	0	0	0	0	0
Gardnerella	0.00±0.00	0	0	0	0	0	0	0	0	0	0	0	0	0	0	0	0	0	0	0	0	0	0	0	0	0	0	0	0	0	0	0	0	0	0	0	0	0	0	0	0	0	0	0	0	0	0	0	0
Sedimentibacter	0.00±0.00	0	0	0	0	0	0	0	0	0	0	0	0	0	0	0	0	0	0	0	0	0	0	0	0	0	0	0	0	0	0	0	0	0	0	0	0	0	0	0	0	0	0	0	0	0	0	0	0
Lautropia	0.00±0.00	0	0	0	0	0	0	0	0	0	0	0	0	0	0	0	0	0	0	0	0	0	0	0	0	0	0	0	0	0	0	0	0	0	0	0	0	0	0	0	0	0	0	0	0	0	0	0	0
Parolsenella	0.00±0.00	0	0	0	0	0	0	0	0	0	0	0	0	0	0	0	0	0	0	0	0	0	0	0	0	0	0	0	0	0	0	0	0	0	0	0	0	0	0	0	0	0	0	0	0	0	0	0	0
Gordonibacter	0.00±0.00	0	0	0	0	0	0	0	0	0	0	0	0	0	0	0	0	0	0	0	0	0	0	0	0	0	0	0	0	0	0	0	0	0	0	0	0	0	0	0	0	0	0	0	0	0	0	0	0
Acidaminococcus	0.00±0.00	0	0	0	0	0	0	0	0	0	0	0	0	0	0	0	0	0	0	0	0	0	0	0	0	0	0	0	0	0	0	0	0	0	0	0	0	0	0	0	0	0	0	0	0	0	0	0	0
Atopostipes	0.00±0.00	0	0	0	0	0	0	0	0	0	0	0	0	0	0	0	0	0	0	0	0	0	0	0	0	0	0	0	0	0	0	0	0	0	0	0	0	0	0	0	0	0	0	0	0	0	0	0	0
Leuconostoc	0.00±0.00	0	0	0	0	0	0	0	0	0	0	0	0	0	0	0	0	0	0	0	0	0	0	0	0	0	0	0	0	0	0	0	0	0	0	0	0	0	0	0	0	0	0	0	0	0	0	0	0
Bilophila	0.00±0.00	0	0	0	0	0	0	0	0	0	0	0	0	0	0	0	0	0	0	0	0	0	0	0	0	0	0	0	0	0	0	0	0	0	0	0	0	0	0	0	0	0	0	0	0	0	0	0	0
Saccharibacteria_genera_incertae_sedis	0.00±0.00	0	0	0	0	0	0	0	0	0	0	0	0	0	0	0	0	0	0	0	0	0	0	0	0	0	0	0	0	0	0	0	0	0	0	0	0	0	0	0	0	0	0	0	0	0	0	0	0
Lacunisphaera	0.00±0.00	0	0	0	0	0	0	0	0	0	0	0	0	0	0	0	0	0	0	0	0	0	0	0	0	0	0	0	0	0	0	0	0	0	0	0	0	0	0	0	0	0	0	0	0	0	0	0	0
Peptostreptococcus	0.00±0.00	0	0	0	0	0	0	0	0	0	0	0	0	0	0	0	0	0	0	0	0	0	0	0	0	0	0	0	0	0	0	0	0	0	0	0	0	0	0	0	0	0	0	0	0	0	0	0	0
Sphingobium	0.00±0.00	0	0	0	0	0	0	0	0	0	0	0	0	0	0	0	0	0	0	0	0	0	0	0	0	0	0	0	0	0	0	0	0	0	0	0	0	0	0	0	0	0	0	0	0	0	0	0	0
Paracoccus	0.00±0.00	0	0	0	0	0	0	0	0	0	0	0	0	0	0	0	0	0	0	0	0	0	0	0	0	0	0	0	0	0	0	0	0	0	0	0	0	0	0	0	0	0	0	0	0	0	0	0	0
Tissierella	0.00±0.00	0	0	0	0	0	0	0	0	0	0	0	0	0	0	0	0	0	0	0	0	0	0	0	0	0	0	0	0	0	0	0	0	0	0	0	0	0	0	0	0	0	0	0	0	0	0	0	0
Caproiciproducens	0.00±0.00	0	0	0	0	0	0	0	0	0	0	0	0	0	0	0	0	0	0	0	0	0	0	0	0	0	0	0	0	0	0	0	0	0	0	0	0	0	0	0	0	0	0	0	0	0	0	0	0
Micromonospora	0.00±0.00	0	0	0	0	0	0	0	0	0	0	0	0	0	0	0	0	0	0	0	0	0	0	0	0	0	0	0	0	0	0	0	0	0	0	0	0	0	0	0	0	0	0	0	0	0	0	0	0
Kineosporia	0.00±0.00	0	0	0	0	0	0	0	0	0	0	0	0	0	0	0	0	0	0	0	0	0	0	0	0	0	0	0	0	0	0	0	0	0	0	0	0	0	0	0	0	0	0	0	0	0	0	0	0
Hyphomicrobium	0.00±0.00	0	0	0	0	0	0	0	0	0	0	0	0	0	0	0	0	0	0	0	0	0	0	0	0	0	0	0	0	0	0	0	0	0	0	0	0	0	0	0	0	0	0	0	0	0	0	0	0
Cellulomonas	0.00±0.00	0	0	0	0	0	0	0	0	0	0	0	0	0	0	0	0	0	0	0	0	0	0	0	0	0	0	0	0	0	0	0	0	0	0	0	0	0	0	0	0	0	0	0	0	0	0	0	0
Paraburkholderia	0.00±0.00	0	0	0	0	0	0	0	0	0	0	0	0	0	0	0	0	0	0	0	0	0	0	0	0	0	0	0	0	0	0	0	0	0	0	0	0	0	0	0	0	0	0	0	0	0	0	0	0
Sneathia	0.00±0.00	0	0	0	0	0	0	0	0	0	0	0	0	0	0	0	0	0	0	0	0	0	0	0	0	0	0	0	0	0	0	0	0	0	0	0	0	0	0	0	0	0	0	0	0	0	0	0	0
Brenneria	0.00±0.00	0	0	0	0	0	0	0	0	0	0	0	0	0	0	0	0	0	0	0	0	0	0	0	0	0	0	0	0	0	0	0	0	0	0	0	0	0	0	0	0	0	0	0	0	0	0	0	0
Sediminibacterium	0.00±0.00	0	0	0	0	0	0	0	0	0	0	0	0	0	0	0	0	0	0	0	0	0	0	0	0	0	0	0	0	0	0	0	0	0	0	0	0	0	0	0	0	0	0	0	0	0	0	0	0
Frisingicoccus	0.00±0.00	0	0	0	0	0	0	0	0	0	0	0	0	0	0	0	0	0	0	0	0	0	0	0	0	0	0	0	0	0	0	0	0	0	0	0	0	0	0	0	0	0	0	0	0	0	0	0	0
Lysobacter	0.00±0.00	0	0	0	0	0	0	0	0	0	0	0	0	0	0	0	0	0	0	0	0	0	0	0	0	0	0	0	0	0	0	0	0	0	0	0	0	0	0	0	0	0	0	0	0	0	0	0	0
Mucilaginibacter	0.00±0.00	0	0	0	0	0	0	0	0	0	0	0	0	0	0	0	0	0	0	0	0	0	0	0	0	0	0	0	0	0	0	0	0	0	0	0	0	0	0	0	0	0	0	0	0	0	0	0	0
Solirubrobacter	0.00±0.00	0	0	0	0	0	0	0	0	0	0	0	0	0	0	0	0	0	0	0	0	0	0	0	0	0	0	0	0	0	0	0	0	0	0	0	0	0	0	0	0	0	0	0	0	0	0	0	0
Lampropedia	0.00±0.00	0	0	0	0	0	0	0	0	0	0	0	0	0	0	0	0	0	0	0	0	0	0	0	0	0	0	0	0	0	0	0	0	0	0	0	0	0	0	0	0	0	0	0	0	0	0	0	0
Moryella	0.00±0.00	0	0	0	0	0	0	0	0	0	0	0	0	0	0	0	0	0	0	0	0	0	0	0	0	0	0	0	0	0	0	0	0	0	0	0	0	0	0	0	0	0	0	0	0	0	0	0	0
Mucispirillum	0.00±0.00	0	0	0	0	0	0	0	0	0	0	0	0	0	0	0	0	0	0	0	0	0	0	0	0	0	0	0	0	0	0	0	0	0	0	0	0	0	0	0	0	0	0	0	0	0	0	0	0
Mobiluncus	0.00±0.00	0	0	0	0	0	0	0	0	0	0	0	0	0	0	0	0	0	0	0	0	0	0	0	0	0	0	0	0	0	0	0	0	0	0	0	0	0	0	0	0	0	0	0	0	0	0	0	0
Metaprevotella	0.00±0.00	0	0	0	0	0	0	0	0	0	0	0	0	0	0	0	0	0	0	0	0	0	0	0	0	0	0	0	0	0	0	0	0	0	0	0	0	0	0	0	0	0	0	0	0	0	0	0	0
Phocea	0.00±0.00	0	0	0	0	0	0	0	0	0	0	0	0	0	0	0	0	0	0	0	0	0	0	0	0	0	0	0	0	0	0	0	0	0	0	0	0	0	0	0	0	0	0	0	0	0	0	0	0
Niastella	0.00±0.00	0	0	0	0	0	0	0	0	0	0	0	0	0	0	0	0	0	0	0	0	0	0	0	0	0	0	0	0	0	0	0	0	0	0	0	0	0	0	0	0	0	0	0	0	0	0	0	0
Pelomonas	0.00±0.00	0	0	0	0	0	0	0	0	0	0	0	0	0	0	0	0	0	0	0	0	0	0	0	0	0	0	0	0	0	0	0	0	0	0	0	0	0	0	0	0	0	0	0	0	0	0	0	0
Pedomicrobium	0.00±0.00	0	0	0	0	0	0	0	0	0	0	0	0	0	0	0	0	0	0	0	0	0	0	0	0	0	0	0	0	0	0	0.0743	0	0	0	0	0	0	0	0	0	0	0	0	0	0	0	0	0
Peptacetobacter	0.00±0.00	0	0	0	0	0	0	0	0	0	0	0	0	0	0	0	0	0	0	0	0	0	0	0	0	0	0	0	0	0	0	0	0	0	0	0	0	0	0	0	0	0	0	0	0	0	0	0	0
Oceanobacillus	0.00±0.00	0	0	0	0	0	0	0	0	0	0	0	0	0	0	0	0	0	0	0	0	0	0	0	0	0	0	0	0	0	0	0	0	0	0	0	0	0	0	0	0	0	0	0	0	0	0	0	0
Proteus	0.00±0.00	0	0	0	0	0	0	0	0	0	0	0	0	0	0	0	0	0	0	0	0	0	0	0	0	0	0	0	0	0	0	0	0	0	0	0	0	0	0	0	0	0	0	0	0	0	0	0	0
Leucobacter	0.00±0.00	0	0	0	0	0	0	0	0	0	0	0	0	0	0	0	0	0	0	0	0	0	0	0	0	0	0	0	0	0	0	0	0	0	0	0	0	0	0	0	0	0	0	0	0	0	0	0	0
Lancefieldella	0.00±0.00	0	0	0	0	0	0	0	0	0	0	0	0	0	0	0	0	0	0	0	0	0	0	0	0	0	0	0	0	0	0	0	0	0	0	0	0	0	0	0	0	0	0	0	0	0	0	0	0
Leptotrichia	0.00±0.00	0	0	0	0	0	0	0	0	0	0	0	0	0	0	0	0	0	0	0	0	0	0	0	0	0	0	0	0	0	0	0	0	0	0	0	0	0	0	0	0	0	0	0	0	0	0	0	0
Meiothermus	0.00±0.00	0	0	0	0	0	0	0	0	0	0	0	0	0	0	0	0	0	0	0	0	0	0	0	0	0	0	0	0	0	0	0	0	0	0	0	0	0	0	0	0	0	0	0	0	0	0	0	0
Mediterranea	0.00±0.00	0	0	0	0	0	0	0	0	0	0	0	0	0	0	0	0	0	0	0	0	0	0	0	0	0	0	0	0	0	0	0	0	0	0	0	0	0	0	0	0	0	0	0	0	0	0	0	0
Luteolibacter	0.00±0.00	0	0	0	0	0	0	0	0	0	0	0	0	0	0	0	0	0	0	0	0	0	0	0	0	0	0	0	0	0	0	0	0	0	0	0	0	0	0	0	0	0	0	0	0	0	0	0	0
Steroidobacter	0.00±0.00	0	0	0	0	0	0	0	0	0	0	0	0	0	0	0	0	0	0	0	0	0	0	0	0	0	0	0	0	0	0	0	0	0	0	0	0	0	0	0	0	0	0	0	0	0	0	0	0
Diplorickettsia	0.00±0.00	0	0	0	0	0	0	0	0	0	0	0	0	0	0	0	0	0	0	0	0	0	0	0	0	0	0	0	0	0	0	0	0	0	0	0	0	0	0	0	0	0	0	0	0	0	0	0	0
Delftia	0.00±0.00	0	0	0	0	0	0	0	0	0	0	0	0	0	0	0	0	0	0	0	0	0	0	0	0	0	0	0	0	0	0	0	0	0	0	0	0	0	0	0	0	0	0	0	0	0	0	0	0
Chryseolinea	0.00±0.00	0	0	0	0	0	0	0	0	0	0	0	0	0	0	0	0	0	0	0	0	0	0	0	0	0	0	0	0	0	0	0	0	0	0	0	0	0	0	0	0	0	0	0	0	0	0	0	0
Bulleidia	0.00±0.00	0	0	0	0	0	0	0	0	0	0	0	0	0	0	0	0	0	0	0	0	0	0	0	0	0	0	0	0	0	0	0	0	0	0	0	0	0	0	0	0	0	0	0	0	0	0	0	0
Catenibacterium	0.00±0.00	0	0	0	0	0	0	0	0	0	0	0	0	0	0	0	0	0	0	0	0	0	0	0	0	0	0	0	0	0	0	0	0	0	0	0	0	0	0	0	0	0	0	0	0	0	0	0	0
Caballeronia	0.00±0.00	0	0	0	0	0	0	0	0	0	0	0	0	0	0	0	0	0	0	0	0	0	0	0	0	0	0	0	0	0	0	0	0	0	0	0	0	0	0	0	0	0	0	0	0	0	0	0	0
Faecalicoccus	0.00±0.00	0	0	0	0	0	0	0	0	0	0	0	0	0	0	0	0	0	0	0	0	0	0	0	0	0	0	0	0	0	0	0	0	0	0	0	0	0	0	0	0	0	0	0	0	0	0	0	0
Faecalicatena	0.00±0.00	0	0	0	0	0	0	0	0	0	0	0	0	0	0	0	0	0	0	0	0	0	0	0	0	0	0	0	0	0	0	0	0	0	0	0	0	0	0	0	0	0	0	0	0	0	0	0	0
Sphingorhabdus	0.00±0.00	0	0	0	0	0	0	0	0	0	0	0	0	0	0	0	0	0	0	0	0	0	0	0	0	0	0	0	0	0	0	0	0	0	0	0	0	0	0	0	0	0	0	0	0	0	0	0	0
Enorma	0.00±0.00	0	0	0	0	0	0	0	0	0	0	0	0	0	0	0	0	0	0	0	0	0	0	0	0	0	0	0	0	0	0	0	0	0	0	0	0	0	0	0	0	0	0	0	0	0	0	0	0
Dyadobacter	0.00±0.00	0	0	0	0	0	0	0	0	0	0	0	0	0	0	0	0	0	0	0	0	0	0	0	0	0	0	0	0	0	0	0	0	0	0	0	0	0	0	0	0	0	0	0	0	0	0	0	0
Trichococcus	0.00±0.00	0	0	0	0	0	0	0	0	0	0	0	0	0	0	0	0	0	0	0	0	0	0	0	0	0	0	0	0	0	0	0	0	0	0	0	0	0	0	0	0	0	0	0	0	0	0	0	0
Amedibacillus	0.00±0.00	0	0	0	0	0	0	0	0	0	0	0	0	0	0	0	0	0	0	0	0	0	0	0	0	0	0	0	0	0	0	0	0	0	0	0	0	0	0	0	0	0	0	0	0	0	0	0	0
Anaeromassilibacillus	0.00±0.00	0	0	0	0	0	0	0	0	0	0	0	0	0	0	0	0	0	0	0	0	0	0	0	0	0	0	0	0	0	0	0	0	0	0	0	0	0	0	0	0	0	0	0	0	0	0	0	0
Anaeroglobus	0.00±0.00	0	0	0	0	0	0	0	0	0	0	0	0	0	0	0	0	0	0	0	0	0	0	0	0	0	0	0	0	0	0	0	0	0	0	0	0	0	0	0	0	0	0	0	0	0	0	0	0
Turicibacter	0.00±0.00	0	0	0	0	0	0	0	0	0	0	0	0	0	0	0	0	0	0	0	0	0	0	0	0	0	0	0	0	0	0	0	0	0	0	0	0	0	0	0	0	0	0	0	0	0	0	0	0
Varibaculum	0.00±0.00	0	0	0	0	0	0	0	0	0	0	0	0	0	0	0	0	0	0	0	0	0	0	0	0	0	0	0	0	0	0	0	0	0	0	0	0	0	0	0	0	0	0	0	0	0	0	0	0
Actinomycetospora	0.00±0.00	0	0	0	0	0	0	0	0	0	0	0	0	0	0	0	0	0	0	0	0	0	0	0	0	0	0	0	0	0	0	0	0	0	0	0	0	0	0	0	0	0	0	0	0	0	0	0	0
Allobaculum	0.00±0.00	0	0	0	0	0	0	0	0	0	0	0	0	0	0	0	0	0	0	0	0	0	0	0	0	0	0	0	0	0	0	0	0	0	0	0	0	0	0	0	0	0	0	0	0	0	0	0	0
Alkalihalobacillus	0.00±0.00	0	0	0	0	0	0	0	0	0	0	0	0	0	0	0	0	0	0	0	0	0	0	0	0	0	0	0	0	0	0	0	0	0	0	0	0	0	0	0	0	0	0	0	0	0	0	0	0
Asticcacaulis	0.00±0.00	0	0	0	0	0	0	0	0	0	0	0	0	0	0	0	0	0	0	0	0	0	0	0	0	0	0	0	0	0	0	0	0	0	0	0	0	0	0	0	0	0	0	0	0	0	0	0	0
Asprobacter	0.00±0.00	0	0	0	0	0	0	0	0	0	0	0	0	0	0	0	0	0	0	0	0	0	0	0	0	0	0	0	0	0	0	0	0	0	0	0	0	0	0	0	0	0	0	0	0	0	0	0	0
Blastocatella	0.00±0.00	0	0	0	0	0	0	0	0	0	0	0	0	0	0	0	0	0	0	0	0	0	0	0	0	0	0	0	0	0	0	0	0	0	0	0	0	0	0	0	0	0	0	0	0	0	0	0	0
Bacillariophyta	0.00±0.00	0	0	0	0	0	0	0	0	0	0	0	0	0	0	0	0	0	0	0	0	0	0	0	0	0	0	0	0	0	0	0	0	0	0	0	0	0	0	0	0	0	0	0	0	0	0	0	0
Asanoa	0.00±0.00	0	0	0	0	0	0	0	0	0	0	0	0	0	0	0	0	0	0	0	0	0	0	0	0	0	0	0	0	0	0	0	0	0	0	0	0	0	0	0	0	0	0	0	0	0	0	0	0
Traorella	0.00±0.00	0	0	0	0	0	0	0	0	0	0	0	0	0	0	0	0	0	0	0	0	0	0	0	0	0	0	0	0	0	0	0	0	0	0	0	0	0	0	0	0	0	0	0	0	0	0	0	0
Thermus	0.00±0.00	0	0	0	0	0	0	0	0	0	0	0	0	0	0	0	0	0	0	0	0	0	0	0	0	0	0	0	0	0	0	0	0	0	0	0	0	0	0	0	0	0	0	0	0	0	0	0	0
Arcanobacterium	0.00±0.00	0	0	0	0	0	0	0	0	0	0	0	0	0	0	0	0	0	0	0	0	0	0	0	0	0	0	0	0	0	0	0	0	0	0	0	0	0	0	0	0	0	0	0	0	0	0	0	0
Rhizobacter	0.00±0.00	0	0	0	0	0	0	0	0	0	0	0	0	0	0	0	0	0	0	0	0	0	0	0	0	0	0	0	0	0	0	0	0	0	0	0	0	0	0	0	0	0	0	0	0	0	0	0	0
Gp17	0.00±0.00	0	0	0	0	0	0	0	0	0	0	0	0	0	0	0	0	0	0	0	0	0	0	0	0	0	0	0	0	0	0	0	0	0	0	0	0	0	0	0	0	0	0	0	0	0	0	0	0
Gemella	0.00±0.00	0	0	0	0	0	0	0	0	0	0	0	0	0	0	0	0	0	0	0	0	0	0	0	0	0	0	0	0	0	0	0	0	0	0	0	0	0	0	0	0	0	0	0	0	0	0	0	0
Rhodopseudomonas	0.00±0.00	0	0	0	0	0	0	0	0	0	0	0	0	0	0	0	0	0	0	0	0	0	0	0	0	0	0	0	0	0	0	0	0	0	0	0	0	0	0	0	0	0	0	0	0	0	0	0	0
Hymenobacter	0.00±0.00	0	0	0	0	0	0	0	0	0	0	0	0	0	0	0	0	0	0	0	0	0	0	0	0	0	0	0	0	0	0	0	0	0	0	0	0	0	0	0	0	0	0	0	0	0	0	0	0
Gluconobacter	0.00±0.00	0	0	0	0	0	0	0	0	0	0	0	0	0	0	0	0	0	0	0	0	0	0	0	0	0	0	0	0	0	0	0	0	0	0	0	0	0	0	0	0	0	0	0	0	0	0	0	0
Hydrogenoanaerobacterium	0.00±0.00	0	0	0	0	0	0	0	0	0	0	0	0	0	0	0	0	0	0	0	0	0	0	0	0	0	0	0	0	0	0	0	0	0	0	0	0	0	0	0	0	0	0	0	0	0	0	0	0
Halanaerobium	0.00±0.00	0	0	0	0	0	0	0	0	0	0	0	0	0	0	0	0	0	0	0	0	0	0	0	0	0	0	0	0	0	0	0	0	0	0	0	0	0	0	0	0	0	0	0	0	0	0	0	0
Romboutsia	0.00±0.00	0	0	0	0	0	0	0	0	0	0	0	0	0	0	0	0	0	0	0	0	0	0	0	0	0	0	0	0	0	0	0	0	0	0	0	0	0	0	0	0	0	0	0	0	0	0	0	0
Roseiarcus	0.00±0.00	0	0	0	0	0	0	0	0	0	0	0	0	0	0	0	0	0	0	0	0	0	0	0	0	0	0	0	0	0	0	0	0	0	0	0	0	0	0	0	0	0	0	0	0	0	0	0	0
Flavitalea	0.00±0.00	0	0	0	0	0	0	0	0	0	0	0	0	0	0	0	0	0	0	0	0	0	0	0	0	0	0	0	0	0	0	0	0	0	0	0	0	0	0	0	0	0	0	0	0	0	0	0	0
Gp3	0.00±0.00	0	0	0	0	0	0	0	0	0	0	0	0	0	0	0	0	0	0	0	0	0	0	0	0	0	0	0	0	0	0	0	0	0	0	0	0	0	0	0	0	0	0	0	0	0	0	0	0
Gabonibacter	0.00±0.00	0	0	0	0	0	0	0	0	0	0	0	0	0	0	0	0	0	0	0	0	0	0	0	0	0	0	0	0	0	0	0	0	0	0	0	0	0	0	0	0	0	0	0	0	0	0	0	0
Psychrobacillus	0.00±0.00	0	0	0	0	0	0	0	0	0	0	0	0	0	0	0	0	0	0	0	0	0	0	0	0	0	0	0	0	0	0	0	0	0	0	0	0	0	0	0	0	0	0	0	0	0	0	0	0
Thauera	0.00±0.00	0	0	0	0	0	0	0	0	0	0	0	0	0	0	0	0	0	0	0	0	0	0	0	0	0	0	0	0	0	0	0	0	0	0	0	0	0	0	0	0	0	0	0	0	0	0	0	0
Rhodococcus	0.00±0.00	0	0	0	0	0	0	0	0	0	0	0	0	0	0	0	0	0	0	0	0	0	0	0	0	0	0	0	0	0	0	0	0	0	0	0	0	0	0	0	0	0	0	0	0	0	0	0	0
Pseudorhodoferax	0.00±0.00	0	0	0	0.0742	0	0	0	0	0	0	0	0	0	0	0	0	0	0	0	0	0	0	0	0	0	0	0	0	0	0	0	0	0	0	0	0	0	0	0	0	0	0	0	0	0	0	0	0
Rikenella	0.00±0.00	0	0	0	0	0	0	0	0	0	0	0	0	0	0	0	0	0	0	0	0	0	0	0	0	0	0	0	0	0	0	0	0	0	0	0	0	0	0	0	0	0	0	0	0	0	0	0	0
Rhodoplanes	0.00±0.00	0	0	0	0	0	0	0	0	0	0	0	0	0	0	0	0	0	0	0	0	0	0	0	0	0	0	0	0	0	0	0	0	0	0	0	0	0	0	0	0	0	0	0	0	0	0	0	0
Peptococcus	0.00±0.00	0	0	0	0	0	0	0	0	0	0	0	0	0	0	0	0	0	0	0	0	0	0	0	0	0	0	0	0	0	0	0	0	0	0	0	0	0	0	0	0	0	0	0	0	0	0	0	0
Virgisporangium	0.00±0.00	0	0	0	0	0	0	0	0	0	0	0	0	0	0	0	0	0	0	0	0	0	0	0	0	0	0	0	0	0	0	0	0	0	0	0	0	0	0	0	0	0	0	0	0	0	0	0	0
Quadrisphaera	0.00±0.00	0	0	0	0	0	0	0	0	0	0	0	0	0	0	0	0	0	0	0	0	0	0	0	0	0	0	0	0	0	0	0	0	0	0	0	0	0	0	0	0	0	0	0	0	0	0	0	0
Variovorax	0.00±0.00	0	0	0	0	0	0	0	0	0	0	0	0	0	0	0	0	0	0	0	0	0	0	0	0	0	0	0	0	0	0	0	0	0	0	0	0	0	0	0	0	0	0	0	0	0	0	0	0
Wautersiella	0.00±0.00	0	0	0	0	0	0	0	0	0	0	0	0	0	0	0	0	0	0	0	0	0	0	0	0	0	0	0	0	0	0	0	0	0	0	0	0	0	0	0	0	0	0	0	0	0	0	0	0
Zoogloea	0.00±0.00	0	0	0	0	0	0	0	0	0	0	0	0	0	0	0	0	0	0	0	0	0	0	0	0	0	0	0	0	0	0	0	0	0	0	0	0	0	0	0	0	0	0	0	0	0	0	0	0
Patulibacter	0.00±0.00	0	0	0	0	0	0	0	0	0	0	0	0	0	0	0	0	0	0	0	0	0	0	0	0	0	0	0	0	0	0	0	0	0	0	0	0	0	0	0	0	0	0	0	0	0	0	0	0
Raoultibacter	0.00±0.00	0	0	0	0	0	0	0	0	0	0	0	0	0	0	0	0	0	0	0	0	0	0	0	0	0	0	0	0	0	0	0	0	0	0	0	0	0	0	0	0	0	0	0	0	0	0	0	0
Turicimonas	0.00±0.00	0	0	0	0	0	0	0	0	0	0	0	0	0	0	0	0	0	0	0	0	0	0	0	0	0	0	0	0	0	0	0	0	0	0	0	0	0	0	0	0	0	0	0	0	0	0	0	0
Rhizorhabdus	0.00±0.00	0	0	0	0	0	0	0	0	0	0	0	0	0	0	0	0	0	0	0	0	0	0	0	0	0	0	0	0	0	0	0	0	0	0	0	0	0	0	0	0	0	0	0	0	0	0	0	0
Tsukamurella	0.00±0.00	0	0	0	0	0	0	0	0	0	0	0	0	0	0	0	0	0	0	0	0	0	0	0	0	0	0	0	0	0	0	0	0	0	0	0	0	0	0	0	0	0	0	0	0	0	0	0	0
Rhodanobacter	0.00±0.00	0	0	0	0	0	0	0	0	0	0	0	0	0	0	0	0	0	0	0	0	0	0	0	0	0	0	0	0	0	0	0	0	0	0	0	0	0	0	0	0	0	0	0	0	0	0	0	0
Pediococcus	0.00±0.00	0	0	0	0	0	0	0	0	0	0	0	0	0	0	0	0	0	0	0	0	0	0	0	0	0	0	0	0	0	0	0	0	0	0	0	0	0	0	0	0	0	0	0	0	0	0	0	0
Pectobacterium	0.00±0.00	0	0	0	0	0	0	0	0	0	0	0	0	0	0	0	0	0	0	0	0	0	0	0	0	0	0	0	0	0	0	0	0	0	0	0	0	0	0	0	0	0	0	0	0	0	0	0	0
Tyzzerella	0.00±0.00	0	0	0	0	0	0	0	0	0	0	0	0	0	0	0	0	0	0	0	0	0	0	0	0	0	0	0	0	0	0	0	0	0	0	0	0	0	0	0	0	0	0	0	0	0	0	0	0
Vagococcus	0.00±0.00	0	0	0	0	0	0	0	0	0	0	0	0	0	0	0	0	0	0	0	0	0	0	0	0	0	0	0	0	0	0	0	0	0	0	0	0	0	0	0	0	0	0	0	0	0	0	0	0
Scardovia	0.00±0.00	0	0	0	0	0	0	0	0	0	0	0	0	0	0	0	0	0	0	0	0	0	0	0	0	0	0	0	0	0	0	0	0	0	0	0	0	0	0	0	0	0	0	0	0	0	0	0	0
Spirosoma	0.00±0.00	0	0	0	0	0	0	0	0	0	0	0	0	0	0	0	0	0	0	0	0	0	0	0	0	0	0	0	0	0	0	0	0	0	0	0	0	0	0	0	0	0	0	0	0	0	0	0	0
Pseudoalteromonas	0.00±0.00	0	0	0	0	0	0	0	0	0	0	0	0	0	0	0	0	0	0	0	0	0	0	0	0	0	0	0	0	0	0	0	0	0	0	0	0	0	0	0	0	0	0	0	0	0	0	0	0
Pleomorphomonas	0.00±0.00	0	0	0	0	0	0	0	0	0	0	0	0	0	0	0	0	0	0	0	0	0	0	0	0	0	0	0	0	0	0	0	0	0	0	0	0	0	0	0	0	0	0	0	0	0	0	0	0
Stomatobaculum	0.00±0.00	0	0	0	0	0	0	0	0	0	0	0	0	0	0	0	0	0	0	0	0	0	0	0	0	0	0	0	0	0	0	0	0	0	0	0	0	0	0	0	0	0	0	0	0	0	0	0	0
Polaromonas	0.00±0.00	0	0	0	0	0	0	0	0	0	0	0	0	0	0	0	0	0	0	0	0	0	0	0	0	0	0	0	0	0	0	0	0	0	0	0	0	0	0	0	0	0	0	0	0	0	0	0	0
Schumannella	0.00±0.00	0	0	0	0	0	0	0	0	0	0	0	0	0	0	0	0	0	0	0	0	0	0	0	0	0	0	0	0	0	0	0	0	0	0	0	0	0	0	0	0	0	0	0	0	0	0	0	0
Segniliparus	0.00±0.00	0	0	0	0	0	0	0	0	0	0	0	0	0	0	0	0	0	0	0	0	0	0	0	0	0	0	0	0	0	0	0	0	0	0	0	0	0	0	0	0	0	0	0	0	0	0	0	0
Senegalimassilia	0.00±0.00	0	0	0	0	0	0	0	0	0	0	0	0	0	0	0	0	0	0	0	0	0	0	0	0	0	0	0	0	0	0	0	0	0	0	0	0	0	0	0	0	0	0	0	0	0	0	0	0
Silvibacterium	0.00±0.00	0	0	0	0	0	0	0	0	0	0	0	0	0	0	0	0	0	0	0	0	0	0	0	0	0	0	0	0	0	0	0	0	0	0	0	0	0	0	0	0	0	0	0	0	0	0	0	0
Proteiniclasticum	0.00±0.00	0	0	0	0	0	0	0	0	0	0	0	0	0	0	0	0	0	0	0	0	0	0	0	0	0	0	0	0	0	0	0	0	0	0	0	0	0	0	0	0	0	0	0	0	0	0	0	0
Schwartzia	0.00±0.00	0	0	0	0	0	0	0	0	0	0	0	0	0	0	0	0	0	0	0	0	0	0	0	0	0	0	0	0	0	0	0	0	0	0	0	0	0	0	0	0	0	0	0	0	0	0	0	0
Solobacterium	0.00±0.00	0	0	0	0	0	0	0	0	0	0	0	0	0	0	0	0	0	0	0	0	0	0	0	0	0	0	0	0	0	0	0	0	0	0	0	0	0	0	0	0	0	0	0	0	0	0	0	0
Taibaiella	0.00±0.00	0	0	0	0	0	0	0	0	0	0	0	0	0	0	0	0	0	0	0	0	0	0	0	0	0	0	0	0	0	0	0	0	0	0	0	0	0	0	0	0	0	0	0	0	0	0	0	0
Pseudochrobactrum	0.00±0.00	0	0	0	0	0	0	0	0	0	0	0	0	0	0	0	0	0	0	0	0	0	0	0	0	0	0	0	0	0	0	0	0	0	0	0	0	0	0	0	0	0	0	0	0	0	0	0	0
Tahibacter	0.00±0.00	0	0	0	0	0	0	0	0	0	0	0	0	0	0	0	0	0	0	0	0	0	0	0	0	0	0	0	0	0	0	0	0	0	0	0	0	0	0	0	0	0	0	0	0	0	0	0	0
Telmatospirillum	0.00±0.00	0	0	0	0	0	0	0	0	0	0	0	0	0	0	0	0	0	0	0	0	0	0	0	0	0	0	0	0	0	0	0	0	0	0	0	0	0	0	0	0	0	0	0	0	0	0	0	0
Terrisporobacter	0.00±0.00	0	0	0	0	0	0	0	0	0	0	0	0	0	0	0	0	0	0	0	0	0	0	0	0	0	0	0	0	0	0	0	0	0	0	0	0	0	0	0	0	0	0	0	0	0	0	0	0
Roseomonas	0.00±0.00	0	0	0	0	0	0	0	0	0	0	0	0	0	0	0	0	0	0	0	0	0	0	0	0	0	0	0	0	0	0	0	0	0	0	0	0	0	0	0	0	0	0	0	0	0	0	0	0
Terriglobus	0.00±0.00	0	0	0	0	0	0	0	0	0	0	0	0	0	0	0	0	0	0	0	0	0	0	0	0	0	0	0	0	0	0	0	0	0	0	0	0	0	0	0	0	0	0	0	0	0	0	0	0
Syntrophomonas	0.00±0.00	0	0	0	0	0	0	0	0	0	0	0	0	0	0	0	0	0	0	0	0	0	0	0	0	0	0	0	0	0	0	0	0	0	0	0	0	0	0	0	0	0	0	0	0	0	0	0	0
Subdivision5_genera_incertae_sedis	0.00±0.00	0	0	0	0	0	0	0	0	0	0	0	0	0	0	0	0	0	0	0	0	0	0	0	0	0	0	0	0	0	0	0	0	0	0	0	0	0	0	0	0	0	0	0	0	0	0	0	0
Piscinibacter	0.00±0.00	0	0	0	0	0	0	0	0	0	0	0	0	0	0	0	0	0	0	0	0	0	0	0	0	0	0	0	0	0	0	0	0	0	0	0	0	0	0	0	0	0	0	0	0	0	0	0	0
Streptobacillus	0.00±0.00	0	0	0	0	0	0	0	0	0	0	0	0	0	0	0	0	0	0	0	0	0	0	0	0	0	0	0	0	0	0	0	0	0	0	0	0	0	0	0	0	0	0	0	0	0	0	0	0
Synergistes	0.00±0.00	0	0	0	0	0	0	0	0	0	0	0	0	0	0	0	0	0	0	0	0	0	0	0	0	0	0	0	0	0	0	0	0	0	0	0	0	0	0	0	0	0	0	0	0	0	0	0	0
Succinispira	0.00±0.00	0	0	0	0	0	0	0	0	0	0	0	0	0	0	0	0	0	0	0	0	0	0	0	0	0	0.0744	0	0	0	0	0	0	0	0	0	0	0	0	0	0	0	0	0	0	0	0	0	0
Dielma	0.00±0.00	0	0	0	0	0	0	0	0	0	0	0	0	0	0	0	0	0	0	0	0	0	0	0	0	0	0	0	0	0	0	0	0	0	0	0	0	0	0	0	0	0	0	0	0	0	0	0	0
Deinococcus	0.00±0.00	0	0	0	0	0	0	0	0	0	0	0	0	0	0	0	0	0	0	0	0	0	0	0	0	0	0	0	0	0	0	0	0	0	0	0	0	0	0	0	0	0	0	0	0	0	0	0	0
Daejeonella	0.00±0.00	0	0	0	0	0	0	0	0	0	0	0	0	0	0	0	0	0	0	0	0	0	0	0	0	0	0	0	0	0	0	0	0	0	0	0	0	0	0	0	0	0	0	0	0	0	0	0	0
Dietzia	0.00±0.00	0	0	0	0	0	0	0	0	0	0	0	0	0	0	0	0	0	0	0	0	0	0	0	0	0	0	0	0	0	0	0	0	0	0	0	0	0	0	0	0	0	0	0	0	0	0	0	0
Edaphobacter	0.00±0.00	0	0	0	0	0	0	0	0	0	0	0	0	0	0	0	0	0	0	0	0	0	0	0	0	0	0	0	0	0	0	0	0	0	0	0	0	0	0	0	0	0	0	0	0	0	0	0	0
Dyella	0.00±0.00	0	0	0	0	0	0	0	0	0	0	0	0	0	0	0	0	0	0	0	0	0	0	0	0	0	0	0	0	0	0	0	0	0	0	0	0	0	0	0	0	0	0	0	0	0	0	0	0
Dongia	0.00±0.00	0	0	0	0	0	0	0	0	0	0	0	0	0	0	0	0	0	0	0	0	0	0	0	0	0	0	0	0	0	0	0	0	0	0	0	0	0	0	0	0	0	0	0	0	0	0	0	0
Dactylosporangium	0.00±0.00	0	0	0	0	0	0	0	0	0	0	0	0	0	0	0	0	0	0	0	0	0	0	0	0	0	0	0	0	0	0	0	0	0	0	0	0	0	0	0	0	0	0	0	0	0	0	0	0
Cuneatibacter	0.00±0.00	0	0	0	0	0	0	0	0	0	0	0	0	0	0	0	0	0	0	0	0	0	0	0	0	0	0	0	0	0	0	0	0	0	0	0	0	0	0	0	0	0	0	0	0	0	0	0	0
Cryptosporangium	0.00±0.00	0	0	0	0	0	0	0	0	0	0	0	0	0	0	0	0	0	0	0	0	0	0	0	0	0	0	0	0	0	0	0	0	0	0	0	0	0	0	0	0	0	0	0	0	0	0	0	0
Corticibacterium	0.00±0.00	0	0	0	0	0	0	0	0	0	0	0	0	0	0	0	0	0	0	0	0	0	0	0	0	0	0	0	0	0	0	0	0	0	0	0	0	0	0	0	0	0	0	0	0	0	0	0	0
Curtobacterium	0.00±0.00	0	0	0	0	0	0	0	0	0	0	0	0	0	0	0	0	0	0	0	0	0	0	0	0	0	0	0	0	0	0	0	0	0	0	0	0	0	0	0	0	0	0	0	0	0	0	0	0
Cystobacter	0.00±0.00	0	0	0	0	0	0	0	0	0	0	0	0	0	0	0	0	0	0	0	0	0	0	0	0	0	0	0	0	0	0	0	0	0	0	0	0	0	0	0	0	0	0	0	0	0	0	0	0
Cutibacterium	0.00±0.00	0	0	0	0	0	0	0	0	0	0	0	0	0	0	0	0	0	0	0	0	0	0	0	0	0	0	0	0	0	0	0	0	0	0	0	0	0	0	0	0	0	0	0	0	0	0	0	0
Curvibacter	0.00±0.00	0	0	0	0	0	0	0	0	0	0	0	0	0	0	0	0	0	0	0	0	0	0	0	0	0	0	0	0	0	0	0	0	0	0	0	0	0	0	0	0	0	0	0	0	0	0	0	0
Eggerthella	0.00±0.00	0	0	0	0	0	0	0	0	0	0	0	0	0	0	0	0	0	0	0	0	0	0	0	0	0	0	0	0	0	0	0	0	0	0	0	0	0	0	0	0	0	0	0	0	0	0	0	0
Flavonifractor	0.00±0.00	0	0	0	0	0	0	0	0	0	0	0	0	0	0	0	0	0	0	0	0	0	0	0	0	0	0	0	0	0	0	0	0	0	0	0	0	0	0	0	0	0	0	0	0	0	0	0	0
Flavisolibacter	0.00±0.00	0	0	0	0	0	0	0	0	0	0	0	0	0	0	0	0	0	0	0	0	0	0	0	0	0	0	0	0	0	0	0	0	0	0	0	0	0	0	0	0	0	0	0	0	0	0	0	0
Finegoldia	0.00±0.00	0	0	0	0	0	0	0	0	0	0	0	0	0	0	0	0	0	0	0	0	0	0	0	0	0	0	0	0	0	0	0	0	0	0	0	0	0	0	0	0	0	0	0	0	0	0	0	0
Fructilactobacillus	0.00±0.00	0	0	0	0	0	0	0	0	0	0	0	0	0	0	0	0	0	0	0	0	0	0	0	0	0	0	0	0	0	0	0	0	0	0	0	0	0	0	0	0	0	0	0	0	0	0	0	0
Gemmatimonas	0.00±0.00	0	0	0	0	0	0	0	0	0	0	0	0	0	0	0	0	0	0	0	0	0	0	0	0	0	0	0	0	0	0	0	0	0	0	0	0	0	0	0	0	0	0	0	0	0	0	0	0
Gallicola	0.00±0.00	0	0	0	0	0	0	0	0	0	0	0	0	0	0	0	0	0	0	0	0	0	0	0	0	0	0	0	0	0	0	0	0	0	0	0	0	0	0	0	0	0	0	0	0	0	0	0	0
Galactobacter	0.00±0.00	0	0	0	0	0	0	0	0	0	0	0	0	0	0	0	0	0	0	0	0	0	0	0	0	0	0	0	0	0	0	0	0	0	0	0	0	0	0	0	0	0	0	0	0	0	0	0	0
Ferruginibacter	0.00±0.00	0	0	0	0	0	0	0	0	0	0	0	0	0	0	0	0	0	0	0	0	0	0	0	0	0	0	0	0	0	0	0	0	0	0	0	0	0	0	0	0	0	0	0	0	0	0	0	0
Erysipelatoclostridium	0.00±0.00	0	0	0	0	0	0	0	0	0	0	0	0	0	0	0	0	0	0	0	0	0	0	0	0	0	0	0	0	0	0	0	0	0	0	0	0	0	0	0	0	0	0	0	0	0	0	0	0
Eremococcus	0.00±0.00	0	0	0	0	0	0	0	0	0	0	0	0	0	0	0	0	0	0	0	0	0	0	0	0	0	0	0	0	0	0	0	0	0	0	0	0	0	0	0	0	0	0	0	0	0	0	0	0
Enteroscipio	0.00±0.00	0	0	0	0	0	0	0	0	0	0	0	0	0	0	0	0	0	0	0	0	0	0	0	0	0	0	0	0	0	0	0	0	0	0	0	0	0	0	0	0	0	0	0	0	0	0	0	0
Faecalimonas	0.00±0.00	0	0	0	0	0	0	0	0	0	0	0	0	0	0	0	0	0	0	0	0	0	0	0	0	0	0	0	0	0	0	0	0	0	0	0	0	0	0	0	0	0	0	0	0	0	0	0	0
Fenollaria	0.00±0.00	0	0	0	0	0	0	0	0	0	0	0	0	0	0	0	0	0	0	0	0	0	0	0	0	0	0	0	0	0	0	0	0	0	0	0	0	0	0	0	0	0	0	0	0	0	0	0	0
Fannyhessea	0.00±0.00	0	0	0	0	0	0	0	0	0	0	0	0	0	0	0	0	0	0	0	0	0	0	0	0	0	0	0	0	0	0	0	0	0	0	0	0	0	0	0	0	0	0	0	0	0	0	0	0
Faecalitalea	0.00±0.00	0	0	0	0	0	0	0	0	0	0	0	0	0	0	0	0	0	0	0	0	0	0	0	0	0	0	0	0	0	0	0	0	0	0	0	0	0	0	0	0	0	0	0	0	0	0	0	0
Allisonella	0.00±0.00	0	0	0	0	0	0	0	0	0	0	0	0	0	0	0	0	0	0	0	0	0	0	0	0	0	0	0	0	0	0	0	0	0	0	0	0	0	0	0	0	0	0	0	0	0	0	0	0
Alkanindiges	0.00±0.00	0	0	0	0	0	0	0	0	0	0	0	0	0	0	0	0	0	0	0	0	0	0	0	0	0	0	0	0	0	0	0	0	0	0	0	0	0	0	0	0	0	0	0	0	0	0	0	0
Altererythrobacter	0.00±0.00	0	0	0	0	0	0	0	0	0	0	0	0	0	0	0	0	0	0	0	0	0	0	0	0	0	0	0	0	0	0	0	0	0	0	0	0	0	0	0	0	0	0	0	0	0	0	0	0
Amedibacterium	0.00±0.00	0	0	0	0	0	0	0	0	0	0	0	0	0	0	0	0	0	0	0	0	0	0	0	0	0	0	0	0	0	0	0	0	0	0	0	0	0	0	0	0	0	0	0	0	0	0	0	0
Alterileibacterium	0.00±0.00	0	0	0	0	0	0	0	0	0	0	0	0	0	0	0	0	0	0	0	0	0	0	0	0	0	0	0	0	0	0	0	0	0	0	0	0	0	0	0	0	0	0	0	0	0	0	0	0
Aliarcobacter	0.00±0.00	0	0	0	0	0	0	0	0	0	0	0	0	0	0	0	0	0	0	0	0	0	0	0	0	0	0	0	0	0	0	0	0	0	0	0	0	0	0	0	0	0	0	0	0	0	0	0	0
Actinobacillus	0.00±0.00	0	0	0	0	0	0	0	0	0	0	0	0	0	0	0	0	0	0	0	0	0	0	0	0	0	0	0	0	0	0	0	0	0	0	0	0	0	0	0	0	0	0	0	0	0	0	0	0
Acetobacter	0.00±0.00	0	0	0	0	0	0	0	0	0	0	0	0	0	0	0	0	0	0	0	0	0	0	0	0	0	0	0	0	0	0	0	0	0	0	0	0	0	0	0	0	0	0	0	0	0	0	0	0
Abiotrophia	0.00±0.00	0	0	0	0	0	0	0	0	0	0	0	0	0	0	0	0	0	0	0	0	0	0	0	0	0	0	0	0	0	0	0	0	0	0	0	0	0	0	0	0	0	0	0	0	0	0	0	0
Actinophytocola	0.00±0.00	0	0	0	0	0	0	0	0	0	0	0	0	0	0	0	0	0	0	0	0	0	0	0	0	0	0	0	0	0	0	0	0	0	0	0	0	0	0	0	0	0	0	0	0	0	0	0	0
Agrobacterium	0.00±0.00	0	0	0	0	0	0	0	0	0	0	0	0	0	0	0	0	0	0	0	0	0	0	0	0	0	0	0	0	0	0	0	0	0	0	0	0	0	0	0	0	0	0	0	0	0	0	0	0
Aeromonas	0.00±0.00	0	0	0	0	0	0	0	0	0	0	0	0	0	0	0	0	0	0	0	0	0	0	0	0	0	0	0	0	0	0	0	0	0	0	0	0	0	0	0	0	0	0	0	0	0	0	0	0
Aerococcus	0.00±0.00	0	0	0	0	0	0	0	0	0	0	0	0	0	0	0	0	0	0	0	0	0	0	0	0	0	0	0	0	0	0	0	0	0	0	0	0	0	0	0	0	0	0	0	0	0	0	0	0
Amnibacterium	0.00±0.00	0	0	0	0	0	0	0	0	0	0	0	0	0	0	0	0	0	0	0	0	0	0	0	0	0	0	0	0	0	0	0	0	0	0	0	0	0	0	0	0	0	0	0	0	0	0	0	0
Cellulosilyticum	0.00±0.00	0	0	0	0	0	0	0	0	0	0	0	0	0	0	0	0	0	0	0	0	0	0	0	0	0	0	0	0	0	0	0	0	0	0	0	0	0	0	0	0	0	0	0	0	0	0	0	0
Catenuloplanes	0.00±0.00	0	0	0	0	0	0	0	0	0	0	0	0	0	0	0	0	0	0	0	0	0	0	0	0	0	0	0	0	0	0	0	0	0	0	0	0	0	0	0	0	0	0	0	0	0	0	0	0
Catabacter	0.00±0.00	0	0	0	0	0	0	0	0	0	0	0	0	0	0	0	0	0	0	0	0	0	0	0	0	0	0	0	0	0	0	0	0	0	0	0	0	0	0	0	0	0	0	0	0	0	0	0	0
Cellvibrio	0.00±0.00	0	0	0	0	0	0	0	0	0	0	0	0	0	0	0	0	0	0	0	0	0	0	0	0	0	0	0	0	0	0	0	0	0	0	0	0	0	0	0	0	0	0	0	0	0	0	0	0
Coprobacillus	0.00±0.00	0	0	0	0	0	0	0	0	0	0	0	0	0	0	0	0	0	0	0	0	0	0	0	0	0	0	0	0	0	0	0	0	0	0	0	0	0	0	0	0	0	0	0	0	0	0	0	0
Companilactobacillus	0.00±0.00	0	0	0	0	0	0	0	0	0	0	0	0	0	0	0	0	0	0	0	0	0	0	0	0	0	0	0	0	0	0	0	0	0	0	0	0	0	0	0	0	0	0	0	0	0	0	0	0
Cloacibacterium	0.00±0.00	0	0	0	0	0	0	0	0	0	0	0	0	0	0	0	0	0	0	0	0	0	0	0	0	0	0	0	0	0	0	0	0	0	0	0	0	0	0	0	0	0	0	0	0	0	0	0	0
Brachybacterium	0.00±0.00	0	0	0	0	0	0	0	0	0	0	0	0	0	0	0	0	0	0	0	0	0	0	0	0	0	0	0	0	0	0	0	0	0	0	0	0	0	0	0	0	0	0	0	0	0	0	0	0
Arenimonas	0.00±0.00	0	0	0	0	0	0	0	0	0	0	0	0	0	0	0	0	0	0	0	0	0	0	0	0	0	0	0	0	0	0	0	0	0	0	0	0	0	0	0	0	0	0	0	0	0	0	0	0
Arenibacter	0.00±0.00	0	0	0	0	0	0	0	0	0	0	0	0	0	0	0	0	0	0	0	0	0	0	0	0	0	0	0	0	0	0	0	0	0	0	0	0	0	0	0	0	0	0	0	0	0	0	0	0
Aquincola	0.00±0.00	0	0	0	0	0	0	0	0	0	0	0	0	0	0	0	0	0	0	0	0	0	0	0	0	0	0	0	0	0	0	0	0	0	0	0	0	0	0	0	0	0	0	0	0	0	0	0	0
Atopobium	0.00±0.00	0	0	0	0	0	0	0	0	0	0	0	0	0	0	0	0	0	0	0	0	0	0	0	0	0	0	0	0	0	0	0	0	0	0	0	0	0	0	0	0	0	0	0	0	0	0	0	0
Bosea	0.00±0.00	0	0	0	0	0	0	0	0	0	0	0	0	0	0	0	0	0	0	0	0	0	0	0	0	0	0	0	0	0	0	0	0	0	0	0	0	0	0	0	0	0	0	0	0	0	0	0	0
Beduinibacterium	0.00±0.00	0	0	0	0	0	0	0	0	0	0	0	0	0	0	0	0	0	0	0	0	0	0	0	0	0	0	0	0	0	0	0	0	0	0	0	0	0	0	0	0	0	0	0	0	0	0	0	0
Aureimonas	0.00±0.00	0	0	0	0	0	0	0	0	0	0	0	0	0	0	0	0	0	0	0	0	0	0	0	0	0	0	0	0	0	0	0	0	0	0	0	0	0	0	0	0	0	0	0	0	0	0	0	0
Marseilla	0.00±0.00	0	0	0	0	0	0	0	0	0	0	0	0	0	0	0	0	0	0	0	0	0	0	0	0	0	0	0	0	0	0	0	0	0	0	0	0	0	0	0	0	0	0	0	0	0	0	0	0
Lysinimonas	0.00±0.00	0	0	0	0	0	0	0	0	0	0	0	0	0	0	0	0	0	0	0	0	0	0	0	0	0	0	0	0	0	0	0	0	0	0	0	0	0	0	0	0	0	0	0	0	0	0	0	0
Massiliimalia	0.00±0.00	0	0	0	0	0	0	0	0	0	0	0	0	0	0	0	0	0	0	0	0	0	0	0	0	0	0	0	0	0	0	0	0	0	0	0	0	0	0	0	0	0	0	0	0	0	0	0	0
Methylobacillus	0.00±0.00	0	0	0	0	0	0	0	0	0	0	0	0	0	0	0	0	0	0	0	0	0	0	0	0	0	0	0	0	0	0	0	0	0	0	0	0	0	0	0	0	0	0	0	0	0	0	0	0
Metamycoplasma	0.00±0.00	0	0	0	0	0	0	0	0	0	0	0	0	0	0	0	0	0	0	0	0	0	0	0	0	0	0	0	0	0	0	0	0	0	0	0	0	0	0	0	0	0	0	0	0	0	0	0	0
Merdimonas	0.00±0.00	0	0	0	0	0	0	0	0	0	0	0	0	0	0	0	0	0	0	0	0	0	0	0	0	0	0	0	0	0	0	0	0	0	0	0	0	0	0	0	0	0	0	0	0	0	0	0	0
Luteibacter	0.00±0.00	0	0	0	0	0	0	0	0	0	0	0	0	0	0	0	0	0	0	0	0	0	0	0	0	0	0	0	0	0	0	0	0	0	0	0	0	0	0	0	0	0	0	0	0	0	0	0	0
Lentilactobacillus	0.00±0.00	0	0	0	0	0	0	0	0	0	0	0	0	0	0	0	0	0	0	0	0	0	0	0	0	0	0	0	0	0	0	0	0	0	0	0	0	0	0	0	0	0	0	0	0	0	0	0	0
Legionella	0.00±0.00	0	0	0	0	0	0	0	0	0	0	0	0	0	0	0	0	0	0	0	0	0	0	0	0	0	0	0	0	0	0	0	0	0	0	0	0	0	0	0	0	0	0	0	0	0	0	0	0
Lawsonella	0.00±0.00	0	0	0	0	0	0	0	0	0	0	0	0	0	0	0	0	0	0	0	0	0	0	0	0	0	0	0	0	0	0	0	0	0	0	0	0	0	0	0	0	0	0	0	0	0	0	0	0
Lentzea	0.00±0.00	0	0	0	0	0	0	0	0	0	0	0	0	0	0	0	0	0	0	0	0	0	0	0	0	0	0	0	0	0	0	0	0	0	0	0	0	0	0	0	0	0	0	0	0	0	0	0	0
Longicatena	0.00±0.00	0	0	0	0	0	0	0	0	0	0	0	0	0	0	0	0	0	0	0	0	0	0	0	0	0	0	0	0	0	0	0	0	0	0	0	0	0	0	0	0	0	0	0	0	0	0	0	0
Longibaculum	0.00±0.00	0	0	0	0	0	0	0	0	0	0	0	0	0	0	0	0	0	0	0	0	0	0	0	0	0	0	0	0	0	0	0	0	0	0	0	0	0	0	0	0	0	0	0	0	0	0	0	0
Liquorilactobacillus	0.00±0.00	0	0	0	0	0	0	0	0	0	0	0	0	0	0	0	0	0	0	0	0	0	0	0	0	0	0	0	0	0	0	0	0	0	0	0	0	0	0	0	0	0	0	0	0	0	0	0	0
Methylophilus	0.00±0.00	0	0	0	0	0	0	0	0	0	0	0	0	0	0	0	0	0	0	0	0	0	0	0	0	0	0	0	0	0	0	0	0	0	0	0	0	0	0	0	0	0	0	0	0	0	0	0	0
Paenalcaligenes	0.00±0.00	0	0	0	0	0	0	0	0	0	0	0	0	0	0	0	0	0	0	0	0	0	0	0	0	0	0	0	0	0	0	0	0	0	0	0	0	0	0	0	0	0	0	0	0	0	0	0	0
Ornithinimicrobium	0.00±0.00	0	0	0	0	0	0	0	0	0	0	0	0	0	0	0	0	0	0	0	0	0	0	0	0	0	0	0	0	0	0	0	0	0	0	0	0	0	0	0	0	0	0	0	0	0	0	0	0
Orbus	0.00±0.00	0	0	0	0	0	0	0	0	0	0	0	0	0	0	0	0	0	0	0	0	0	0	0	0	0	0	0	0	0	0	0	0	0	0	0	0	0	0	0	0	0	0	0	0	0	0	0	0
Paeniclostridium	0.00±0.00	0	0	0	0	0	0	0	0	0	0	0	0	0	0	0	0	0	0	0	0	0	0	0	0	0	0	0	0	0	0	0	0	0	0	0	0	0	0	0	0	0	0	0	0	0	0	0	0
Parasegetibacter	0.00±0.00	0	0	0	0	0	0	0	0	0	0	0	0	0	0	0	0	0	0	0	0	0	0	0	0	0	0	0	0	0	0	0	0	0	0	0	0	0	0	0	0	0	0	0	0	0	0	0	0
Paeniglutamicibacter	0.00±0.00	0	0	0	0	0	0	0	0	0	0	0	0	0	0	0	0	0	0	0	0	0	0	0	0	0	0	0	0	0	0	0	0	0	0	0	0	0	0	0	0	0	0	0	0	0	0	0	0
Occallatibacter	0.00±0.00	0	0	0	0	0	0	0	0	0	0	0	0	0	0	0	0	0	0	0	0	0	0	0	0	0	0	0	0	0	0	0	0	0	0	0	0	0	0	0	0	0	0	0	0	0	0	0	0
Micrococcus	0.00±0.00	0	0	0	0	0	0	0	0	0	0	0	0	0	0	0	0	0	0	0	0	0	0	0	0	0	0	0	0	0	0	0	0	0	0	0	0	0	0	0	0	0	0	0	0	0	0	0	0
Microbacterium	0.00±0.00	0	0	0	0	0	0	0	0	0	0	0	0	0	0	0	0	0	0	0	0	0	0	0	0	0	0	0	0	0	0	0	0	0	0	0	0	0	0	0	0	0	0	0	0	0	0	0	0
Methylovirgula	0.00±0.00	0	0	0	0	0	0	0	0	0	0	0	0	0	0	0	0	0	0	0	0	0	0	0	0	0	0	0	0	0	0	0	0	0	0	0	0	0	0	0	0	0	0	0	0	0	0	0	0
Microvirga	0.00±0.00	0	0	0	0	0	0	0	0	0	0	0	0	0	0	0	0	0	0	0	0	0	0	0	0	0	0	0	0	0	0	0	0	0	0	0	0	0	0	0	0	0	0	0	0	0	0	0	0
Myroides	0.00±0.00	0	0	0	0	0	0	0	0	0	0	0	0	0	0	0	0	0	0	0	0	0	0	0	0	0	0	0	0	0	0	0	0	0	0	0	0	0	0	0	0	0	0	0	0	0	0	0	0
Murdochiella	0.00±0.00	0	0	0	0	0	0	0	0	0	0	0	0	0	0	0	0	0	0	0	0	0	0	0	0	0	0	0	0	0	0	0	0	0	0	0	0	0	0	0	0	0	0	0	0	0	0	0	0
Morganella	0.00±0.00	0	0	0	0	0	0	0	0	0	0	0	0	0	0	0	0	0	0	0	0	0	0	0	0	0	0	0	0	0	0	0	0	0	0	0	0	0	0	0	0	0	0	0	0	0	0	0	0
Herbaspirillum	0.00±0.00	0	0	0	0	0	0	0	0	0	0	0	0	0	0	0	0	0	0	0	0	0	0	0	0	0	0	0	0	0	0	0	0	0	0	0	0	0	0	0	0	0	0	0	0	0	0	0	0
Halomonas	0.00±0.00	0	0	0	0	0	0	0	0	0	0	0	0	0	0	0	0	0	0	0	0	0	0	0	0	0	0	0	0	0	0	0	0	0	0	0	0	0	0	0	0	0	0	0	0	0	0	0	0
Herminiimonas	0.00±0.00	0	0	0	0	0	0	0	0	0	0	0	0	0	0	0	0	0	0	0	0	0	0	0	0	0	0	0	0	0	0	0	0	0	0	0	0	0	0	0	0	0	0	0	0	0	0	0	0
Hydrogenophaga	0.00±0.00	0	0	0	0	0	0	0	0	0	0	0	0	0	0	0	0	0	0	0	0	0	0	0	0	0	0	0	0	0	0	0	0	0	0	0	0	0	0	0	0	0	0	0	0	0	0	0	0
Hydrogeniiclostridium	0.00±0.00	0	0	0	0	0	0	0	0	0	0	0	0	0	0	0	0	0	0	0	0	0	0	0	0	0	0	0	0	0	0	0	0	0	0	0	0	0	0	0	0	0	0	0	0	0	0	0	0
Herpetosiphon	0.00±0.00	0	0	0	0	0	0	0	0	0	0	0	0	0	0	0	0	0	0	0	0	0	0	0	0	0	0	0	0	0	0	0	0	0	0	0	0	0	0	0	0	0	0	0	0	0	0	0	0
Granulicella	0.00±0.00	0	0	0	0	0	0	0	0	0	0	0	0	0	0	0	0	0	0	0	0	0	0	0	0	0	0	0	0	0	0	0	0	0	0	0	0	0	0	0	0	0	0	0	0	0	0	0	0
Georgfuchsia	0.00±0.00	0	0	0	0	0	0	0	0	0	0	0	0	0	0	0	0	0	0	0	0	0	0	0	0	0	0	0	0	0	0	0	0	0	0	0	0	0	0	0	0	0	0	0	0	0	0	0	0
Geobacillus	0.00±0.00	0	0	0	0	0	0	0	0	0	0	0	0	0	0	0	0	0	0	0	0	0	0	0	0	0	0	0	0	0	0	0	0	0	0	0	0	0	0	0	0	0	0	0	0	0	0	0	0
Gemmobacter	0.00±0.00	0	0	0	0	0	0	0	0	0	0	0	0	0	0	0	0	0	0	0	0	0	0	0	0	0	0	0	0	0	0	0	0	0	0	0	0	0	0	0	0	0	0	0	0	0	0	0	0
Glutamicibacter	0.00±0.00	0	0	0	0	0	0	0	0	0	0	0	0	0	0	0	0	0	0	0	0	0	0	0	0	0	0	0	0	0	0	0	0	0	0	0	0	0	0	0	0	0	0	0	0	0	0	0	0
Gp4	0.00±0.00	0	0	0	0	0	0	0	0	0	0	0	0	0	0	0	0	0	0	0	0	0	0	0	0	0	0	0	0	0	0	0	0	0	0	0	0	0	0	0	0	0	0	0	0	0	0	0	0
Gp2	0.00±0.00	0	0	0	0	0	0	0	0	0	0	0	0	0	0	0	0	0	0	0	0	0	0	0	0	0	0	0	0	0	0	0	0	0	0	0	0	0	0	0	0	0	0	0	0	0	0	0	0
Gp1	0.00±0.00	0	0	0	0	0	0	0	0	0	0	0	0	0	0	0	0	0	0	0	0	0	0	0	0	0	0	0	0	0	0	0	0	0	0	0	0	0	0	0	0	0	0	0	0	0	0	0	0
Labilithrix	0.00±0.00	0	0	0	0	0	0	0	0	0	0	0	0	0	0	0	0	0	0	0	0	0	0	0	0	0	0	0	0	0	0	0	0	0	0	0	0	0	0	0	0	0	0	0	0	0	0	0	0
Kocuria	0.00±0.00	0	0	0	0	0	0	0	0	0	0	0	0	0	0	0	0	0	0	0	0	0	0	0	0	0	0	0	0	0	0	0	0	0	0	0	0	0	0	0	0	0	0	0	0	0	0	0	0
Lachnoanaerobaculum	0.00±0.00	0	0	0	0	0	0	0	0	0	0	0	0	0	0	0	0	0	0	0	0	0	0	0	0	0	0	0	0	0	0	0	0	0	0	0	0	0	0	0	0	0	0	0	0	0	0	0	0
Latilactobacillus	0.00±0.00	0	0	0	0	0	0	0	0	0	0	0	0	0	0	0	0	0	0	0	0	0	0	0	0	0	0	0	0	0	0	0	0	0	0	0	0	0	0	0	0	0	0	0	0	0	0	0	0
Lacticaseibacillus	0.00±0.00	0	0	0	0	0	0	0	0	0	0	0	0	0	0	0	0	0	0	0	0	0	0	0	0	0	0	0	0	0	0	0	0	0	0	0	0	0	0	0	0	0	0	0	0	0	0	0	0
Klenkia	0.00±0.00	0	0	0	0	0	0	0	0	0	0	0	0	0	0	0	0	0	0	0	0	0	0	0	0	0	0	0	0	0	0	0	0	0	0	0	0	0	0	0	0	0	0	0	0	0	0	0	0
Jeotgalibaca	0.00±0.00	0	0	0	0	0	0	0	0	0	0	0	0	0	0	0	0	0	0	0	0	0	0	0	0	0	0	0	0	0	0	0	0	0	0	0	0	0	0	0	0	0	0	0	0	0	0	0	0
Janthinobacterium	0.00±0.00	0	0	0	0	0	0	0	0	0	0	0	0	0	0	0	0	0	0	0	0	0	0	0	0	0	0	0	0	0	0	0	0	0	0	0	0	0	0	0	0	0	0	0	0	0	0	0	0
Ilumatobacter	0.00±0.00	0	0	0	0	0	0	0	0	0	0	0	0	0	0	0	0	0	0	0	0	0	0	0	0	0	0	0	0	0	0	0	0	0	0	0	0	0	0	0	0	0	0	0	0	0	0	0	0
Jeotgalicoccus	0.00±0.00	0	0	0	0	0	0	0	0	0	0	0	0	0	0	0	0	0	0	0	0	0	0	0	0	0	0	0	0	0	0	0	0	0	0	0	0	0	0	0	0	0	0	0	0	0	0	0	0
Kineothrix	0.00±0.00	0	0	0	0	0	0	0	0	0	0	0	0	0	0	0	0	0	0	0	0	0	0	0	0	0	0	0	0	0	0	0	0	0	0	0	0	0	0	0	0	0	0	0	0	0	0	0	0
Kineococcus	0.00±0.00	0	0	0	0	0	0	0	0	0	0	0	0	0	0	0	0	0	0	0	0	0	0	0	0	0	0	0	0	0	0	0	0	0	0	0	0	0	0	0	0	0	0	0	0	0	0	0	0
Kibdelosporangium	0.00±0.00	0	0	0	0	0	0	0	0	0	0	0	0	0	0	0	0	0	0	0	0	0	0	0	0	0	0	0	0	0	0	0	0	0	0	0	0	0	0	0	0	0	0	0	0	0	0	0	0
(Unassigned)	69.45±10.63	70.2	59.5	69.6	59.8	77.5	56.4	68.8	68.5	82.8	76.4	77.9	35.9	74.7	57.4	61.6	79.3	77.1	61.5	70.7	66.5	71.3	61.5	62.4	78.5	79	81.3	59.2	76.7	84.8	77	70.9	71.2	62.5	81.8	61	78.9	83.6	76.7	88.7	63.5	79.4	83.4	69.8	70.2	67.2	83.5	78	78.8
[truncated: 404 more columns]

## Sheet: Chinese
TABLE S7. Summarizing the relative abundance of all gut bacterial genera in seven host groups - Chinese
Genus	Mean±SD(%)	Median(%)	3	5	6	7	9	10	12	13	14	15	16	21	22	23	25	26	27	30	32	33	34	37	38	40	42	43	44	45	46	113	114	116	118	119	120	121	122	123	124	125	126	127	128	129	130	131	133
Phocaeicola	15.58±15.13	10.85	0.742	49.7	4.01	26.4	40.7	10.6	9.28	16.8	12.7	24.1	1.48	0.0742	4.97	7.42	5.79	0.0742	12.2	38.2	24.6	3.93	22.3	43.4	11.5	16.5	28.7	1.41	1.34	0.594	32.7	17.1	0.223	1.71	6.68	0.742	7.2	5.72	1.63	7.94	0	22.3	41.1	36.7	0.371	2.38	24.4	26.1	7.42
Prevotella	15.30±22.75	0.1855	32.6	0.0742	44.9	0.0742	0.223	34.9	16.4	0	16.2	0	26.3	53.1	29	9.65	7.65	2.3	29.3	0	15.4	56.5	0	0.445	5.94	16	0	58.9	72.8	61.2	0.148	0.0742	66.5	0.0742	32.9	49.1	3.71	37.6	0.0742	0.148	0	0	0	0	0.445	0	0	0	0.0742
Faecalibacterium	9.24±8.33	6.79	3.49	3.41	5.64	11.2	15.6	12.8	8.54	7.5	5.72	18.2	21.8	5.57	18.6	3.12	3.19	6.09	13.3	15.4	6.61	11.8	12	0.371	0.742	9.95	6.9	8.02	6.38	10.8	11.9	30.5	5.64	2.08	15.3	12.5	21.9	1.04	0.594	0.297	23.4	22.9	12.5	5.27	11.4	0	4.16	0.0742	0.0742
Bacteroides	7.78±9.25	5.01	1.19	8.24	0.817	16	4.53	2.97	2.9	18.9	5.94	15.7	0.965	0.297	3.64	0.891	3.12	31.9	1.63	12.4	3.86	0.594	7.65	12.7	17.1	3.86	16.7	0.223	1.19	0.594	21.9	3.86	0.668	0.223	1.71	2.82	5.64	5.79	2.97	9.21	0	12	9.28	2.6	0.445	4.53	9.43	15.3	4.38
Escherichia/Shigella	4.60±9.69	0.668	11.1	1.48	0.817	0.965	0	0.817	1.19	0.223	0	0.0742	0.594	0	0.0742	4.75	0.223	0.594	0.445	0.148	0	0.0742	0	10.9	3.71	0	0	0	0	0	0.297	0.223	0	0.0742	0.148	1.26	38.4	0	0.148	19	1.34	0.668	0.148	1.56	1.63	45.4	0.0742	6.24	4.01
Agathobacter	2.64±5.69	0.371	2.15	1.34	0.0742	8.46	0.0742	0	9.5	7.65	4.45	2.75	11.1	4.23	2.15	0	0.52	0	0	0.297	0	7.28	0.0742	0	0	5.72	10.5	2.15	0	0	0	8.39	3.56	0.817	0.742	0.371	2	0.297	44.2	0	16.6	0.148	0.668	0	0.148	0.0742	1.19	0	0
Roseburia	2.47±3.22	1.075	1.41	0.148	0.668	2.97	0.742	6.16	17.1	3.19	3.34	2.15	1.41	0.817	1.04	5.27	0.445	0	1.19	6.76	0.742	0.445	8.46	0	0.742	4.9	2.08	2.82	0.297	1.71	8.24	4.23	1.41	0.223	3.12	1.11	2.38	3.64	0.371	0.297	1.04	0.594	4.68	7.72	1.04	0.0742	6.46	1.04	0
Dialister	2.02±5.11	0	0	0	16.8	0.0742	1.34	0	0.223	3.86	0	0	0	0.148	0.668	33.2	0	7.13	0	1.11	0	4.45	4.53	0	0	11.5	0	10	7.13	1.56	0	0	0	1.41	0	0	1.56	0	0	0	0	0	0	0	0	0	0	0	0
Ruminococcus	1.48±2.83	0.371	0	0.297	1.04	0.52	0.371	0.223	0.965	3.04	4.31	1.26	2.3	0.668	0.0742	0.445	0.742	18.6	0	11.5	0	0.148	6.31	0	0.0742	0.594	3.12	0.0742	0.223	0	0	0.594	0.594	0.965	2.52	0.223	1.63	0.52	4.9	0.148	4.9	5.2	4.08	4.83	0	0	2.82	0	0
Veillonella	1.27±4.48	0	0	0	0	0	0.0742	0	2.9	0.0742	0	0	0.0742	0	0	0.0742	0	0	0	0	0	0	0.0742	0.297	0	0.445	0.0742	0	0.0742	0	0.148	0	0	0	0	0	0	0	0	7.72	0	0	0	0	0	0.148	0.148	0	0
Alistipes	1.26±3.27	0.0742	0.0742	0	1.48	1.04	3.27	3.49	0.371	2.23	0.52	2.45	0.297	0	2.38	0	1.19	0	2.15	0	0	0.0742	0.668	0	0.371	2.6	0.223	0.668	0.0742	0.0742	1.71	0.891	0.223	0	0.297	0.0742	0.445	0.0742	2	0.0742	0.0742	2.6	0.891	0	0	0	0.891	0	0
Parabacteroides	1.16±2.18	0.445	0.445	0.668	1.41	1.86	0.742	1.04	0.52	0	0.594	0.891	0.445	0.297	4.16	1.19	0.742	17.1	0.445	0.0742	0.668	0.223	1.11	1.78	3.64	1.26	0.297	0	0	0.0742	1.71	0.223	0.148	0	0.52	0	0.371	0.52	0	0.148	0.0742	1.93	1.56	0.148	0	0.297	0.297	2.15	0
Megamonas	1.05±4.15	0	0	0	0	0	2.23	0	1.11	0	0.223	2.3	0	0	0	0	0	0	0	0	34.1	0	0.148	0	0	0	0	0.223	0.0742	4.75	0	0	0	0	0.817	0	0	0	0	2.38	0	0	0	0.0742	0	0	0	0	0
Phascolarctobacterium	1.01±1.82	0.297	3.04	0	0	0.297	0	1.34	1.19	0	0.445	0.594	0.445	2.23	5.27	0	0.297	0	1.86	0	0.594	0	0	0.223	0.445	0.0742	0	0	0	0.445	2.38	0.371	0.817	0	0.965	0	0.297	7.8	0.0742	0	0.0742	0.148	0.297	0	0.445	1.93	1.56	2.82	0.0742
Blautia	1.00±2.18	0.371	0.371	0.445	0.594	0.297	0.52	0.52	0.445	0.594	0.371	0.445	0.223	0.0742	0.148	0.817	1.04	0.52	0.0742	0.817	1.41	0.148	0.965	1.78	0.371	0.0742	2.23	0.148	0.148	0.0742	1.34	1.11	0.742	16.4	1.41	0.148	0	0.371	4.23	9.13	6.09	1.26	0.371	2.08	4.23	3.93	1.78	0.52	0.148
Coprococcus	0.93±1.92	0.1855	0.0742	0	0.148	6.53	1.86	0.297	1.71	0.0742	1.63	0.0742	0.445	1.93	0.148	0.0742	12	0	8.39	0	0	0.52	0.148	0	2.08	1.93	0.297	1.41	0	2.52	0	0.223	4.68	2.15	5.12	0.223	2.15	0.371	0.891	0	2.6	0.965	0.148	0	0.223	0	0.445	0	0
Fusobacterium	0.79±4.30	0	0	5.79	0	0	0	0	0.0742	0.0742	0	0	0	0	0	0	0	0	0	0.148	0	0	0	1.56	0	0.0742	0.0742	0	0	0.148	0.148	0	0	0	0	0	0	0	0	0	0	0	0	0	0	0	0	1.19	0
Gemmiger	0.76±1.20	0.148	1.41	0	0.52	1.11	0.668	2.3	1.71	1.48	4.16	0.297	0.668	0.965	0.371	0.0742	3.64	0	5.27	0	0	2.15	0	0	2.67	0	0	0.297	0.594	0.445	0	2.08	0.371	1.26	0	0.148	0.297	0.223	0	0	6.01	0	1.19	2.23	1.11	0	1.71	0	0
Psychrobacter	0.66±6.14	0	0	0	0	0	0	0	0	0	0	0	0	0	0	0	0	0	0	0	0	0	0	0	0	0	0	0	0	0	0	0	0	0	0	0	0	0	0	0.223	0	0	0	0	0	0	0	0.371	57.6
Lachnospiracea_incertae_sedis	0.64±1.87	0.148	0	4.53	0.148	0.0742	0	0.297	0.148	0	0	0	0	0	0.148	0.148	0.0742	0.297	0	0.297	0.371	0	0	1.34	0	0.0742	0.223	0.223	0.148	0	0.891	0.223	0	0.297	0.148	0	0.0742	0	1.48	5.49	0.52	0.148	0.668	0.668	0.0742	8.61	0.0742	0.52	13
Haemophilus	0.62±2.29	0	0	0.445	0.0742	0.223	0.148	0	12.5	0.0742	0	0	0.297	0.0742	0	0	0	0	0	0.0742	0	0.817	0	0	0	0.148	0	0.594	0.297	0	0	0	0	0	0.0742	0	0	0.0742	0	0	0.0742	0	0	0.0742	0	0	0.371	0	0
Parasutterella	0.44±1.71	0	0	0	0.223	0.0742	0.223	0	0	0.223	0	0.371	0	1.63	1.26	0	0	0	0.817	0	0	0.965	1.71	0	0	0.52	0.594	0.297	0	0	0	0	0.297	0	0.668	0	0.223	0.0742	0	0	0	0	0	0	0	0	0	0	0
Faecalibacillus	0.41±1.02	0.0742	0.0742	1.71	0	0.148	0	0.52	0	0	0.223	0	0	0	0	0	0.668	0	0	0	0	0	0.148	0	0	0	0.223	0	0.0742	0	0	1.48	1.41	0.371	3.04	0.0742	0	0.371	0.297	1.41	1.86	0.52	3.12	7.87	1.19	0	1.04	0	0
Megasphaera	0.37±1.78	0	0	0	0.0742	0	0	0	0	0	0	0	0	0	0	10.4	0	2.82	0	0	0	0	0.148	0	0	0	0	0	0	0	0	0	0	0	0	0	0	0	0	0	0	0	0	0	0	0.742	0	0	0
Enterocloster	0.36±1.01	0.0742	0	0.0742	0.0742	0	0.0742	0	0.0742	0.148	0	0	0	0	0.0742	1.19	0.0742	1.78	0.0742	0	0	0	0	0.52	0	0	0.0742	0	0	0	0.0742	0	0.0742	0	0	0.148	0.0742	0.0742	0.0742	1.71	0.0742	0.0742	0.0742	0.0742	0	7.57	0.223	1.56	0.594
Akkermansia	0.35±1.39	0	0	0	0	0	0	0	0	0	0.0742	0	0	0.0742	0	0	0	0	0	0	0	0	0	0	0.965	0	0	0	0.297	0	0	0.0742	0.52	3.04	0	0	0	0	0	0	0	0	0	0	0	0.0742	0	0	0
Tyzzerella	0.35±1.34	0	0	1.93	0	0	0.0742	0	0	0.0742	0	0	0.0742	0	0	0.371	0	1.48	0	0	0.0742	0	0	1.19	0	0	0	0	0	0	1.34	0	0	0	0	0	0	0	0.0742	9.13	0	0.0742	0.371	0	0	8.02	0.148	1.26	2.08
Oscillibacter	0.35±0.85	0.0742	0.594	0	0.297	0.148	0.0742	0.148	0.0742	0	0.148	0.297	0	0.0742	0	0.0742	0.594	0	0.0742	0	0	0	0	0	1.93	0.148	0	0	0	0.148	0	0.148	0	3.27	0.371	0.148	0.223	0.0742	0	0	0.52	3.19	0.148	5.86	0	0	0	0	0
Prevotellamassilia	0.34±1.52	0	0.223	0	0	0	0	0.965	0	0	0	0	7.87	1.26	0	0	0	0	0	0	0	0	0	0	0	0	0	5.42	0	0	0	0	0	0	0	10.2	0	0	0	0	0	0	0	0	0	0	0	0	0
Morganella	0.32±1.94	0	0	0	0	0.148	0	0	0	0	0	0	0	0	0	0	0	0	0	0	0	0	0	0	0	0	0	0	0	0	0	0	0	0	0	0	0	0	0	0	0	0	0	0	0	0	0	1.86	0
Streptococcus	0.29±0.92	0	0	0	0	0	0	0	1.04	0	0	0	0.0742	0	0	0.0742	0	0	0	0.148	0	0	0	0	0.0742	0.742	0	0	0.0742	0	0.0742	0	0	0.371	0.0742	0.0742	0	0	0	0.445	0.297	0.297	0	0	0.445	0.0742	0.0742	0	0
Eubacterium	0.28±1.48	0	0	0	0.223	0	0	0	0	0	0	0	1.19	0	0	0	0	0	0.297	0	0	0	0.297	0	0	0	0	0.297	0	0	0	0.52	0	13	0.52	0.742	0.297	0.0742	0.445	0	0	0.223	0.817	0	0	0	0	0	0
Clostridium_sensu_stricto	0.28±0.88	0	0	0	0	0.0742	0	0	0	0	0	0	0.371	0	0	0.0742	0	0	0	0	0	0	0.52	0.297	0.297	0	0	0.223	0.742	0	0	0	0	0.297	0	0.223	2.23	0.223	0.0742	2.45	0.0742	0.0742	0	0	5.79	0	3.19	0.0742	0.297
Romboutsia	0.25±1.25	0	0	0.0742	0	0	0	0	0	0.0742	0.0742	0	1.11	0	0	0.148	0	0	0	0	0	0	0.223	0.52	0	0	0	0	0.371	0.148	0.0742	0	0	1.19	0.148	0.445	0.0742	0.0742	0.0742	0.445	0.52	0.0742	0	0	11.4	0	2.6	0	0
Mediterraneibacter	0.23±0.42	0.0742	0.445	0.223	0	0.148	0.0742	0	0.297	0.371	0.668	0.0742	0.0742	0	0	0	1.71	0.965	0	0.0742	0.148	0.148	0.0742	0	0.297	0	0	0	0	0	0	0.0742	0.297	1.71	0	0.148	0.0742	0	0.0742	0.297	0.594	0.0742	0.0742	0.297	2.08	0.594	0.445	0.223	0
Ruminococcus2	0.21±0.41	0	0	0	0.0742	0.0742	0.148	0	0	0	0.668	0.445	0	0	0.0742	0.0742	0	0	0	0.0742	0.668	0	0.148	0.445	0	0	1.41	0	0.148	0	0	0.148	0.0742	0.891	0.0742	0	0	0	0.965	0	0.52	0.0742	0.371	1.63	0	0	0.223	2.08	0
Lachnospira	0.17±0.47	0	0.594	0.148	0	0.148	0.817	0	0	0	0.0742	0.371	0	2.82	0.817	0	0.223	0.148	2.9	0	0	0	1.19	0	0.223	0	0	0	0	0	0	0	0.594	0.223	0	0	0.0742	0	0	0	0	0.0742	0	0.891	0.371	0	0	0	0
Bifidobacterium	0.17±0.46	0	0	0	0	0	0	0	0	0	0	0	0	0	0	0	0.742	0.891	0	1.11	0	0.148	0	1.19	0	0	0	0	0	0	0.223	0.297	0.668	2.75	0	0	0	0	0	0	0.223	0	0.0742	0.148	0	1.34	0	0	0.297
Ruthenibacterium	0.17±0.44	0	0	0	0.0742	0	0	0	0	0	0	0	0	0	0	1.04	0.0742	0	0	0	0	0	0	0	0.52	0	0.148	0	0	0	0	0	0	2.6	0	0	0	0.0742	1.86	0	0.297	0.148	0.0742	0.742	0	0.371	0	0	0
Collinsella	0.16±0.75	0	0.0742	0	0	0	0	0	0	0	0.0742	0	0.817	0	0	0	0.148	0	0	0	0.297	0	0	0	0	0	0	0.297	0.0742	0.0742	0.0742	0	0.0742	1.48	0.148	0	0	0	1.56	0	0.0742	6.68	0.0742	0	0.371	0	0.148	0	0.52
Paraprevotella	0.16±0.42	0	0	0	0.965	0.0742	0	0.0742	0	0.0742	0.148	0	0.0742	0.0742	0	0	0	0	1.26	0	0.223	0	0	0	0	0	0	0.148	0	0	0	0	0.148	0	0.891	0	0	0.223	0	0	0	0	0	0	0	0	0	0	0
Massiliprevotella	0.15±0.98	0	0	0	0	0	0	0	0	0	0	0	0	0	0	0	0	0	0	0	0	0	0	0	0	0	0	0	0	0	0	0	0	0	4.01	0	0	0	0	0	0	0	0	0	0.0742	0	0	0	0
Sutterella	0.15±0.78	0	0	0.594	0	0	0	0.0742	0	0	0	0.297	0.223	0	0	0	0	0	0	0	0	0	0	0	0	0	0	0	0.668	0	0	0	0	0	0	0	0	0	0	0	0	0	0	0	0	0	0	0	0
Holdemanella	0.15±0.61	0	4.9	0	0.148	0	0	0	0	0	0.0742	0	0.52	0	0	0	1.48	0	0	0	0	0	0	0	0.223	0.0742	0	0	0.52	0	0	0	1.26	0	0	0.52	0	0	0	0	2.23	0	0	0	0	0	0	0	0
Dorea	0.15±0.27	0.0742	0.223	0.223	0.0742	0.0742	0	0	0.445	0	0.0742	0.0742	0.0742	0	0	0	0.148	0	0	0	0.0742	0.0742	0.297	0.742	0	0	0.0742	0	0	0	0.0742	0.297	0	1.71	0.223	0.0742	0	0.0742	0.223	0	1.11	0.148	0.148	0.0742	0.742	0.0742	0.371	0	0
Clostridium_IV	0.14±0.43	0	0	0	0.148	0.297	0	0	0	0	0	2.15	0.371	0.223	0	0	0	0	0	0	0	0	0	0	0.223	0	0	0	0	0	0	1.04	0	0.371	0	0	0.445	1.04	0	0	0	0	2.67	0.0742	0	0	0	0	0
Desulfovibrio	0.14±0.27	0	0.297	0	1.04	0.297	0	0.445	0	0	0.223	0.371	0.445	0	0	1.34	0	0	0	0	0	0	0	0	0.297	0.445	0	0.148	0	0	0	0	0	0	0	0	0	0	0	0	0	0	0.148	0	0	0	0.0742	0.0742	0
Anaerostipes	0.13±0.76	0	0	7.05	0	0	0	0.0742	0	0	0	0	0	0.52	0	0	0	0	0	0.148	0	0	0.371	0	0	0.0742	0.223	0	0	0	0.594	0	0	0.0742	0	0.0742	0.0742	0	0.0742	0.0742	0.297	0	0.0742	0	0	0.0742	0.668	0	0
Flavonifractor	0.12±0.28	0	0.0742	0	0	0	0	0	0	0	0	0.0742	0	0	0	0	0	0.891	0.0742	0	0.148	0	0	0.445	0	0.0742	0.148	0	0	0	0.0742	0	0	0	0	0	0	0.0742	0	1.34	0	0.297	0	0.0742	0	0.0742	0	0.148	0.148
Fusicatenibacter	0.11±0.33	0	0.148	0.148	0	0	0	0	0	0.0742	0	0.148	0	0	0	0	0.223	0	0.148	0	0.0742	0.223	0.223	0	0	0	0.148	0	0	0	0	0.0742	0.148	0.0742	0.148	0	0	0.0742	1.56	0	0.371	0.148	0.223	0.594	0	0	0.297	0	0
Clostridium_XlVa	0.10±0.41	0	0	0	0	0	0	0	0	0.0742	0	0.223	0	0	0	0	0	0.297	0.0742	0	0	0	0	0	0	0	0	0	0.0742	0	0	0	0	0	0	0	0.0742	0	0.148	3.04	0	0.297	0	0.148	0	1.34	0	2	0
Anaerotignum	0.10±0.17	0	0.0742	0	0.0742	0.223	0.297	0.445	0	0	0.148	0.0742	0.0742	0	0.223	0.0742	0.0742	0	0.297	0	0	0	0	0	0.223	0.445	0	0	0.0742	0	0	0	0	0	0	0	0.0742	0	0.0742	0	0	0.668	0	0	0.0742	0	0.0742	0.371	0
Limosilactobacillus	0.09±0.73	0	0	0	0.0742	0	0	0	0	0	0	0	0	0	0	0	0	0	0	0	0	0	0	0	0	0	0	0	0	0	0	0	0	0	0	0	0	0	0	0	0	0	0	0	0	0	0	0	0
Proteus	0.08±0.75	0	0	0	0	0	0	0	0	0	0	0	0	0	0	0	0	0	0	0	0	0	0	0	0	0	0	0	0	0	0	0	0	0	0	0	0	0	0	0	0	0	0	0	0	0	0	0	0
Intestinibacter	0.08±0.38	0	0	0	0	0	0	0	0	0	0	0	0	0	0	0	0	0	0	0	0	0	0	0	0	0	0.0742	0	0.445	0	0	0	0	1.41	0	0	0	0	0	0.0742	0.594	0.0742	0.52	0.297	3.19	0.0742	0.0742	0	0.148
Barnesiella	0.08±0.26	0	0	0	0	0	1.04	0	0.223	0	0.0742	0.148	0	0.0742	0	0	1.34	0	0.668	0	0	0	0	0	0.0742	0	0	0.0742	0	0	0.0742	0	0.0742	0.0742	0.0742	0.0742	0	0	0	0	0	0	0	0	0	0	0	0	0
Hungatella	0.08±0.22	0	0	0	0.0742	0	0	0	0	0	0.0742	0	0	0	0	0.371	0	0.0742	0	0	0	0	0.0742	0.445	0.594	0	0	0	0	0	0	0	0	0	0	0	0	0	0	1.63	0.0742	0	0	0.0742	0	0.223	0	0.297	0.445
Amedibacillus	0.07±0.56	0	0	0	0	0	0	0	0	0	0	0	0	0	0	0	0	0	0	0	0	0	0	0	0	0	0	0	0	0	0	0	0	0	0	0	0	0	0.148	5.27	0	0	0	0.0742	0.0742	0	0	0	0
Acidaminococcus	0.07±0.34	0	0	0	0	0	0	0	0	0	0	0	0	0	0	0.445	0	2.67	0	0	0	0	0	0	0	0	0	0	0	0	0	0	0	0	0	0	0	0	0	0	0	0	0	0.0742	0	0.0742	0	0	0
Catenibacterium	0.07±0.34	0	0.148	0	0	0	0	0	0	0	0	0	0	0	0	0	0	0	0	0	0	0	0	0	0.594	0	0	0.891	2.82	0.297	0	0	0	0	0	0	0	0	0	0	0	0	0	0	0	0	0	0	0
Erysipelatoclostridium	0.07±0.24	0	0	0	0	0	0	0	0	0	0	0.0742	0	0	0	0	0	0	0	0	0	0	0	1.34	0	0	0	0	0	0	0	0	0	0	0	0	0	0	0	1.04	0.223	0.0742	0	0	0	0.891	0	0	0.965
Odoribacter	0.07±0.21	0	0.0742	0	0	0.223	0	0.445	0	0.0742	0	0.148	0	0	0	0	0	0	0.371	0	0.0742	0	0	0	1.71	0	0	0.0742	0	0	0	0	0	0	0	0	0	0.0742	0	0	0	0	0.148	0	0	0	0	0	0
Eisenbergiella	0.06±0.27	0	0	0	0	0	0	0	0	0	0	0	0	0	0	1.86	0	0	0	0	0	0	0.0742	0	0	0	0	0	0	0	0	0	0	0	0	0	0	0	0	0	0	0	0	0.148	0	1.63	0	0	0
Butyricimonas	0.06±0.21	0	0.148	0	0.297	0.148	0	0.223	0	0	0	0.148	0	0.297	0	0	0.0742	0	0.0742	0	0	0	0	0	0	0.297	0	0	0	0	0	0	0	0	0.148	0	0	0	0	0	0	0.445	0	0	0	0	0	0	0
Caproiciproducens	0.06±0.14	0	0	0	0	0	0	0	0	0	0	0	0	0	0	0.223	0	0	0	0.148	0	0.0742	0	0.297	0	0.0742	0.223	0	0	0	0.0742	0	0	0.297	0	0	0.148	0	0.445	0.594	0	0	0	0.817	0.0742	0.52	0	0	0
Lactobacillus	0.05±0.36	0	0	0	0	0	0	0	0	0	0	0	0	0	0	1.56	0	0	0	0	0	0	0	0	0	0	0	0	0	0	0	0	0	0	0	0	0	0	0	0	0	0	0	0	0.0742	0	0	0	0
Chryseobacterium	0.04±0.36	0	0	0	0	0	0	0	0	0	0	0	0	0	0	0	0	0	0	0	0	0	0	0	0	0	0	0	0	0	0	0	0	0	0	0	0	0	0	0	0	0	0	0	0	0	0	3.41	0
Erysipelothrix	0.04±0.33	0	0	0	0	0	0	0	0	0	0	0	0	0	0	0	0	0	0	0	0	0	0	0	0	0	0	0	0	0	0	0	0	0	0	0	0	0	0	0	0	0	0	0	0	0	0	3.12	0
Acinetobacter	0.04±0.32	0	0	0	0	0.0742	0	0	0	0	0	0	0	0	0	0	0	0	0	0	0	0	0	0	0	0	0	0	0	0	0	0	0	0	0	0	0	0	0	0	0	0	0	0	0	0	0	0.668	2.9
Frisingicoccus	0.04±0.17	0	0	0	0	0	0	0	0	0	0	0	0	0	0	0	0	0	0	0	0	0	0	0	0	0	0	0	0	0	0	0	0	1.34	0	0	0	0	0.223	0	0	0.0742	0.0742	0.742	0	0	0	0	0
Bilophila	0.04±0.12	0	0	0	0.148	0.0742	0	0.148	0	0	0	0.148	0	0	0.0742	0	0	0	0	0.148	0	0	0	0	0	0.0742	0	0	0	0	0.0742	0.0742	0	0	0	0	0	0	0	0	0	0	0.148	0	0	0	0	0	0
Dysosmobacter	0.04±0.10	0	0.297	0	0	0	0	0	0	0	0.0742	0.223	0	0	0	0	0	0	0	0	0	0	0.0742	0	0	0	0	0	0	0.148	0	0	0	0.0742	0	0	0	0	0	0	0	0.0742	0	0	0	0	0	0	0
Marseilla	0.03±0.30	0	0	0	0	0	0	0	0	0	0	0	0	0	0	0	0	0	0	0	0	0	2.82	0	0	0	0	0	0	0	0	0	0	0	0	0	0	0	0	0	0	0	0	0	0	0	0	0	0
Pyramidobacter	0.03±0.25	0	0	0	0	0	0	0	0	0	0	0	0	0	0	0	0	0	0	0	0	0	0	0	0	0	0	0	0	0	0	0	0	0	0	0	0	0	0	0	0	0	0	0.0742	0	0	0	0	0
Terrisporobacter	0.03±0.15	0	0.0742	0	0	0	0	0	0	0	0	0	0	0	0	0	0	0	0	0	0	0	0	0	0	0	0	0	0	0	0	0	0	1.04	0	0.148	0	0	0	0	0	0	0.371	0	0.891	0	0.0742	0	0.0742
Clostridium_XlVb	0.03±0.14	0	0	0	0	0.223	0	0	0	0	0	0	0	0	0	0	0	0	0	0.371	0	0	0	0	0	0	0	0	0	0	0	0.0742	0	0	0	0	0	0	0.0742	0	0	0.0742	0	1.19	0	0	0.148	0.223	0
Comamonas	0.02±0.22	0	0	0	0	0.0742	0	0	0	0	0	0	0	0	0	0	0	0	0	0	0	0	0	0	0	0	0	0	0	0	0	0	0	0	0	0	0	0	0	0	0	0	0	0	0	0	0	2.08	0
Monoglobus	0.02±0.18	0	0	0	0	0	0	0	0	0	0	0	0	0	0	0.0742	0	0	0	0	0	0	0	0	0	0	0	0	0	0	0	0	0	0.148	0.0742	0	0	0	0	0	0	0	0	0.223	0	0	0	0	0
Amedibacterium	0.02±0.15	0	0	0	0	0	0	0	0	0	0	0	0	0	0	0	0	0	0	0	0.297	0	0	0	0	0	0.148	0	0	0	0	0	0	0	0	0	0	0	0	0	0	0	0	0	0	0	0	0	0
Ligilactobacillus	0.02±0.14	0	0	0	0	0	0	0	0	0	0	0	0.148	0	0	0	0	0	0	0	0	0	0	0	0	0	0	0	0	0	0	0	0	0	0	0	0	0	0	0	0	0	0	0	0	0	0	0	0
Faecalimonas	0.02±0.09	0	0	0.0742	0	0	0	0	0	0	0	0	0	0	0	0	0	0	0	0	0.0742	0	0	0	0	0	0	0	0	0	0	0	0	0	0	0	0	0	0	0.594	0	0	0	0	0	0	0	0.148	0
Holdemania	0.02±0.08	0	0	0	0	0	0.0742	0	0	0	0	0	0	0.0742	0	0	0	0	0	0	0	0	0	0	0	0.0742	0	0	0	0.0742	0	0	0	0	0	0	0	0.0742	0.668	0	0.148	0.148	0	0.223	0	0	0	0	0
Anaerobutyricum	0.02±0.07	0	0	0	0	0	0	0	0	0	0	0	0	0	0	0	0	0	0.0742	0	0	0	0	0	0.0742	0	0	0	0	0	0	0	0.148	0.148	0	0.0742	0.0742	0	0	0	0	0	0	0.0742	0.297	0	0.594	0	0
Allisonella	0.02±0.06	0	0	0	0	0	0	0	0	0	0	0.223	0	0	0	0	0	0.148	0	0	0	0	0	0	0	0	0	0	0	0.0742	0	0	0	0	0	0	0.148	0	0	0	0	0.0742	0	0	0	0	0	0	0
Intestinimonas	0.02±0.05	0	0	0	0	0	0	0	0	0	0.148	0	0.0742	0.0742	0	0	0	0	0	0	0	0	0	0	0	0	0	0	0	0	0	0	0	0.371	0	0	0	0.148	0	0	0	0	0	0	0	0	0	0	0
Succinivibrio	0.01±0.13	0	0	0	0	0	0	0	0	0	0	0	0	0	0	0	0	0	0	0	0	0	0	0	0	0	0	0	0	1.26	0	0	0	0	0	0	0	0	0	0	0	0	0	0	0	0	0	0	0
Eggerthella	0.01±0.10	0	0	0	0	0	0	0	0	0	0	0	0	0	0	0.0742	0	0	0	0	0	0	0	0	0	0	0	0	0	0	0	0	0	0	0	0	0	0	0	0.891	0	0	0.0742	0	0	0.0742	0	0	0
Butyrivibrio	0.01±0.09	0	0	0	0	0	0	0	0	0	0	0	0	0	0	0	0	0	0	0	0	0	0	0	0	0	0	0	0	0	0	0	0.594	0	0	0	0	0	0	0	0	0	0	0	0	0	0	0	0
Enterococcus	0.01±0.08	0	0	0	0	0	0	0	0	0	0	0	0	0	0	0	0	0	0	0	0	0	0	0	0	0	0	0	0	0	0	0	0	0	0	0	0	0	0	0.0742	0	0	0	0	0	0	0	0	0.742
Duodenibacillus	0.01±0.07	0	0	0	0	0	0	0	0	0	0	0	0	0	0	0	0	0	0	0	0	0	0	0	0	0	0	0	0	0	0	0	0	0	0	0	0	0	0	0	0	0	0.668	0	0	0	0	0	0
Turicibacter	0.01±0.07	0	0	0	0	0	0	0	0	0	0	0	0	0	0	0	0	0	0	0	0	0.0742	0	0	0	0	0	0	0	0	0	0	0	0	0	0.0742	0	0	0	0	0.148	0	0	0	0.668	0	0	0	0
Mailhella	0.01±0.06	0	0	0	0	0	0	0	0	0	0	0	0	0	0	0	0	0	0	0	0	0	0	0	0	0	0	0	0	0	0	0	0	0	0	0	0	0	0	0	0	0	0	0	0	0	0	0	0
Proteiniclasticum	0.01±0.06	0	0	0	0	0	0	0	0	0	0	0	0	0	0	0	0	0	0	0	0	0	0	0	0	0	0	0	0	0	0	0	0	0	0	0	0	0	0	0	0	0	0	0	0	0	0	0.594	0
Clostridium_XVIII	0.01±0.05	0	0	0.0742	0	0	0	0	0	0	0	0	0	0	0	0.148	0	0	0	0	0	0	0	0	0	0	0	0	0	0	0	0	0	0	0	0	0	0	0.0742	0	0.371	0	0	0.148	0	0	0	0	0
Coprobacter	0.01±0.05	0	0	0	0	0	0	0.297	0	0	0	0.223	0	0	0	0	0	0	0	0	0	0	0	0	0	0	0	0	0	0	0	0	0	0	0	0	0.0742	0	0	0	0	0	0.148	0	0	0	0	0	0
Negativibacillus	0.01±0.05	0	0	0	0	0	0	0	0	0	0	0.0742	0	0	0	0	0	0	0	0	0	0.0742	0	0	0.148	0.0742	0	0	0	0.0742	0	0	0	0	0	0	0.0742	0	0	0	0	0.371	0	0	0.0742	0	0	0	0
Thermus	0.01±0.05	0	0	0	0	0	0	0	0	0	0	0	0	0	0	0	0	0	0	0	0	0	0	0	0	0	0	0	0	0	0	0	0	0	0	0	0	0	0	0	0	0	0	0	0	0.371	0	0	0
Fenollaria	0.01±0.04	0	0	0	0	0	0	0	0	0	0	0	0	0	0	0	0	0	0	0	0	0	0	0	0	0	0	0	0	0	0	0	0	0	0	0	0	0	0	0	0.0742	0	0	0	0.371	0	0	0	0
Neglecta	0.01±0.03	0	0.0742	0	0	0	0	0.0742	0	0	0	0	0	0.0742	0	0	0	0	0	0	0	0	0	0	0	0	0	0	0	0	0	0	0	0.0742	0	0.0742	0	0	0.0742	0	0	0	0	0	0	0	0.0742	0	0
Rothia	0.01±0.03	0	0	0	0	0	0	0	0	0	0	0	0	0	0	0	0	0	0	0	0	0	0	0	0	0	0	0	0	0	0	0	0	0	0	0	0	0.0742	0	0	0	0	0	0.297	0	0	0	0	0
Howardella	0.01±0.03	0	0.223	0	0	0	0	0	0	0	0	0	0	0	0	0	0	0	0	0	0	0	0	0	0	0	0	0	0	0	0	0	0	0	0	0	0	0	0	0	0.148	0	0	0	0	0	0	0	0
Faecalicatena	0.01±0.03	0	0	0	0	0	0	0	0.0742	0	0	0	0	0	0	0.0742	0	0	0	0	0	0	0	0	0	0	0	0	0	0	0	0	0	0.0742	0	0	0	0	0	0	0.0742	0.0742	0	0	0	0	0	0	0
Hydrogeniiclostridium	0.01±0.03	0	0	0	0	0	0	0	0	0	0	0	0	0	0	0	0	0	0	0	0	0	0	0	0	0	0	0	0	0	0	0	0	0.148	0	0	0	0	0	0	0	0	0	0.148	0	0	0	0	0
Flintibacter	0.01±0.02	0	0.0742	0	0	0	0	0	0	0	0	0	0	0	0	0	0	0	0	0	0	0	0	0	0	0.148	0	0	0	0	0	0	0	0	0	0	0	0	0	0	0	0	0	0	0	0	0	0	0
Harryflintia	0.01±0.02	0	0	0	0	0	0	0	0	0	0	0	0	0	0	0	0	0	0	0	0	0	0	0	0.0742	0	0	0	0	0	0	0	0	0.0742	0	0	0	0.0742	0.0742	0	0	0	0	0	0	0	0	0	0
Schaalia	0.01±0.02	0	0	0	0	0	0	0	0	0	0	0	0	0	0	0	0	0	0	0	0	0	0	0.0742	0	0	0	0	0	0	0	0	0	0	0	0	0	0	0	0	0	0	0	0	0.0742	0	0	0	0
Anaerotruncus	0.01±0.02	0	0	0	0	0	0	0	0	0	0	0	0	0	0	0	0.0742	0	0	0	0	0	0	0	0	0.0742	0	0	0	0	0	0	0	0	0	0	0	0	0	0.0742	0	0	0	0	0	0	0	0.0742	0
Lawsonibacter	0.01±0.02	0	0	0	0	0	0	0	0	0	0	0	0	0	0	0	0	0	0	0	0	0	0	0	0	0	0	0	0	0	0	0	0	0	0	0	0	0	0.0742	0	0	0	0	0	0	0	0	0	0
Fournierella	0.00±0.03	0	0.0742	0	0	0	0	0	0	0	0	0	0	0	0	0.223	0	0	0	0	0	0	0	0	0	0	0	0	0	0	0	0	0	0	0	0	0	0	0	0	0	0	0	0	0	0	0	0	0
Gordonibacter	0.00±0.03	0	0	0	0	0	0	0	0	0	0	0	0	0	0	0	0	0	0	0	0	0	0	0	0	0	0	0	0	0	0	0	0	0.0742	0	0	0	0	0	0	0	0.223	0	0	0	0	0	0.0742	0
Jeotgalibaca	0.00±0.03	0	0	0	0	0	0	0	0	0	0	0	0	0	0	0	0	0	0	0	0	0	0	0	0	0	0	0	0	0	0	0	0	0	0	0	0	0	0	0	0	0	0	0	0	0	0	0.297	0
Pseudomonas	0.00±0.02	0	0	0.0742	0	0	0	0	0	0	0	0	0	0	0	0	0	0	0	0	0	0	0	0	0	0	0	0	0	0	0	0	0	0	0	0	0	0	0	0	0.0742	0	0	0	0	0	0	0	0
Peptoniphilus	0.00±0.02	0	0	0	0	0	0	0	0	0	0	0	0	0	0	0	0	0	0	0	0	0	0	0.148	0	0	0	0	0	0	0	0	0	0	0	0	0	0	0	0	0	0	0	0	0.0742	0	0.0742	0	0
Brevundimonas	0.00±0.02	0	0	0	0	0	0	0	0	0	0	0	0	0	0.0742	0	0	0	0	0	0	0	0	0	0	0	0	0	0	0	0	0	0	0.0742	0	0	0	0	0	0	0	0.0742	0	0	0	0.0742	0	0	0
Flavobacterium	0.00±0.02	0	0	0	0	0	0	0	0	0	0	0	0	0	0	0	0	0	0	0	0	0	0	0	0	0	0	0	0	0	0	0	0	0	0	0	0	0	0.0742	0	0	0	0	0	0	0	0	0.148	0
Streptophyta	0.00±0.02	0	0	0	0	0	0	0	0	0	0	0	0	0	0	0	0	0	0	0	0	0	0	0	0	0	0	0	0	0	0	0	0	0	0	0	0	0	0	0	0	0	0	0	0	0	0	0	0
Stenotrophomonas	0.00±0.02	0	0	0	0	0	0	0	0	0	0	0	0	0	0	0	0	0	0	0	0	0	0	0	0	0	0	0	0	0	0	0	0	0	0	0	0	0	0	0	0	0	0	0	0	0	0	0.148	0
Ihubacter	0.00±0.02	0	0	0	0	0	0	0	0	0	0	0	0	0	0	0	0	0	0	0	0	0	0	0	0	0	0	0	0	0	0	0	0	0	0	0	0	0	0	0	0	0	0	0	0	0	0	0	0
Adlercreutzia	0.00±0.02	0	0	0	0	0	0	0	0	0	0	0	0	0	0	0	0	0	0	0	0	0	0	0	0	0	0	0	0	0	0	0	0	0	0	0	0	0	0	0	0	0	0.0742	0	0	0	0	0	0
Oribacterium	0.00±0.02	0	0	0	0	0	0	0	0	0	0	0	0.0742	0	0	0	0	0	0	0	0	0	0	0	0	0	0	0	0	0	0	0	0.0742	0	0	0	0	0	0	0.0742	0	0	0	0	0	0	0	0	0
Colidextribacter	0.00±0.02	0	0	0	0	0	0	0	0	0	0	0	0	0	0	0	0	0	0	0	0	0	0	0	0	0	0	0	0	0	0	0	0	0	0	0	0	0	0	0	0	0	0	0	0	0	0	0	0
Sellimonas	0.00±0.02	0	0	0	0	0	0	0	0	0	0	0	0	0	0	0	0	0	0	0	0	0	0	0	0	0.0742	0	0	0	0	0	0	0	0	0	0	0	0	0	0	0	0.148	0	0	0	0	0	0	0
Parvimonas	0.00±0.02	0	0	0	0	0	0	0	0	0	0	0	0	0	0	0	0	0	0	0	0	0	0	0	0	0	0	0	0	0	0	0	0	0	0	0	0	0	0	0	0	0	0	0	0	0	0	0	0
Leucobacter	0.00±0.02	0	0	0	0	0	0	0	0	0	0	0	0	0	0	0	0	0	0	0	0	0	0	0	0	0	0	0	0	0	0	0	0	0	0	0	0	0	0	0	0	0	0	0	0	0	0	0	0.223
Anaeromassilibacillus	0.00±0.02	0	0	0	0	0	0	0	0	0	0	0	0	0	0	0	0	0	0	0	0	0	0	0	0	0	0	0	0	0	0	0	0	0.0742	0	0	0	0	0	0	0	0	0	0	0	0	0	0	0
Gemella	0.00±0.02	0	0	0	0	0	0	0	0.148	0	0	0	0	0	0	0	0	0	0	0	0	0	0	0	0	0	0	0	0	0	0	0	0	0	0	0	0	0	0	0	0	0	0	0	0.0742	0	0	0	0
Aliarcobacter	0.00±0.02	0	0	0	0	0	0	0	0	0	0	0	0	0	0	0	0	0	0	0	0	0	0	0	0	0	0	0	0	0	0	0	0	0	0	0	0	0	0	0	0	0	0	0	0	0	0	0.148	0
Longibaculum	0.00±0.02	0	0	0	0	0	0	0	0	0	0	0	0	0	0	0	0	0	0	0	0	0	0	0	0	0	0	0	0	0	0	0	0	0	0	0	0	0	0.148	0	0	0	0	0	0	0	0	0	0
Paeniglutamicibacter	0.00±0.02	0	0	0	0	0	0	0	0	0	0	0	0	0	0	0	0	0	0	0	0	0	0	0	0	0	0	0	0	0	0	0	0	0	0	0	0	0	0	0	0	0	0	0	0	0	0	0	0.223
Glutamicibacter	0.00±0.02	0	0	0	0	0	0	0	0	0	0	0	0	0	0	0	0	0	0	0	0	0	0	0	0	0	0	0	0	0	0	0	0	0	0	0	0	0	0	0	0	0	0	0	0	0	0	0	0.148
Sphingomonas	0.00±0.01	0	0	0	0	0	0	0	0	0	0	0	0	0	0	0	0	0	0	0	0	0	0	0	0	0	0	0	0	0	0	0	0	0	0	0	0	0	0	0	0	0	0	0	0	0	0	0	0
Pseudobutyrivibrio	0.00±0.01	0	0	0	0	0	0	0	0	0	0	0	0	0	0	0	0	0	0	0	0	0	0	0	0	0	0	0	0	0	0	0	0	0	0	0	0	0.0742	0	0	0	0	0	0	0	0	0	0	0
Sporobacter	0.00±0.01	0	0	0	0	0	0	0	0	0	0	0	0	0	0	0	0	0	0	0	0	0	0	0	0.0742	0	0	0	0	0	0	0	0	0	0	0	0	0	0	0	0	0	0	0	0	0	0	0	0
Corynebacterium	0.00±0.01	0	0	0	0	0	0	0	0	0	0	0	0	0	0	0	0	0	0	0	0	0	0	0	0	0	0	0	0	0	0	0	0	0	0	0	0	0	0	0	0	0	0	0	0	0.0742	0	0	0
Campylobacter	0.00±0.01	0	0	0	0	0	0	0	0	0	0	0	0	0	0	0	0	0	0	0	0	0	0	0	0	0	0	0	0	0	0	0	0	0	0	0	0	0	0	0	0	0	0	0	0	0	0	0	0
Butyricicoccus	0.00±0.01	0	0	0	0	0	0	0	0	0	0	0	0	0	0	0	0	0	0	0	0	0	0	0	0	0	0	0	0	0	0	0	0	0	0	0	0	0	0	0	0	0	0	0	0	0	0	0	0
Cloacibacillus	0.00±0.01	0	0	0.0742	0	0	0	0	0	0	0	0	0	0	0	0	0	0	0	0	0	0	0	0	0	0	0	0	0	0	0	0	0	0	0	0	0	0	0	0	0	0	0	0	0	0	0	0	0
Methylobacterium	0.00±0.01	0	0	0	0	0	0	0	0	0	0	0	0	0	0	0	0	0	0	0	0	0	0	0	0	0	0	0	0	0	0	0	0	0	0	0	0	0	0	0	0	0	0.0742	0	0	0	0	0	0
Mitsuokella	0.00±0.01	0	0	0	0	0	0	0	0	0	0	0	0	0	0	0	0	0	0	0	0	0	0	0	0	0	0	0	0	0	0	0	0	0	0	0	0	0	0	0	0	0	0	0	0	0	0	0	0
Actinomyces	0.00±0.01	0	0	0	0	0	0	0	0	0	0	0	0	0	0	0	0	0	0	0	0	0	0	0	0	0	0	0	0	0	0	0	0	0.0742	0	0	0	0	0	0	0	0	0	0	0	0.0742	0	0	0
Ezakiella	0.00±0.01	0	0	0	0	0	0	0	0	0	0	0	0	0	0	0	0	0	0	0	0	0	0	0	0	0.0742	0	0	0	0	0	0	0	0	0	0	0	0	0	0	0	0	0	0	0	0	0	0	0
Anaerofilum	0.00±0.01	0	0	0	0	0	0	0	0	0	0.0742	0	0	0	0	0	0	0	0	0	0	0	0	0	0	0	0	0	0	0	0	0	0	0	0	0	0	0	0	0	0	0	0	0	0	0	0	0	0
Christensenella	0.00±0.01	0	0	0	0	0	0	0	0	0	0.0742	0	0	0	0	0	0.0742	0	0	0	0	0	0	0	0	0	0	0	0	0	0	0	0	0	0	0	0	0	0	0	0	0	0	0	0	0	0	0	0
Pseudoflavonifractor	0.00±0.01	0	0	0	0	0	0	0	0	0	0	0	0	0	0	0	0.0742	0	0	0	0	0	0	0	0	0	0	0	0	0	0	0	0	0	0	0	0	0	0	0	0	0	0	0	0	0	0	0	0
Sphingobium	0.00±0.01	0	0	0	0	0	0	0	0	0	0	0	0	0	0	0	0.0742	0	0	0	0	0	0	0	0	0	0	0	0	0	0	0	0	0	0	0	0	0	0	0	0	0	0	0	0	0	0	0	0
Extibacter	0.00±0.01	0	0	0	0	0	0	0	0	0	0	0	0	0	0	0	0	0	0	0	0	0	0	0	0	0	0	0	0	0	0	0	0	0.0742	0	0	0	0	0	0	0	0	0	0	0	0.0742	0	0	0
Lactococcus	0.00±0.01	0	0	0	0	0	0	0	0	0	0	0	0	0	0	0	0	0	0	0	0	0	0	0	0	0	0	0	0	0	0	0	0	0	0	0	0	0	0	0	0	0	0	0	0	0	0	0	0
Neisseria	0.00±0.01	0	0	0	0	0	0	0	0	0	0	0	0	0	0	0	0	0	0	0	0	0	0	0	0	0	0	0	0	0	0	0	0	0	0	0	0	0	0	0	0	0	0	0	0	0	0	0	0
Lactonifactor	0.00±0.01	0	0	0	0	0	0.0742	0	0	0	0	0	0	0	0	0	0	0	0	0	0	0	0	0	0.0742	0	0	0	0	0	0	0	0	0	0	0	0	0	0	0	0	0	0	0	0	0	0	0	0
Phocea	0.00±0.01	0	0	0	0	0	0	0	0	0	0	0	0	0	0	0	0	0	0	0	0	0	0	0	0	0	0	0	0	0	0	0	0	0	0	0	0	0	0	0	0	0	0	0	0	0	0.0742	0	0
Providencia	0.00±0.01	0	0	0	0	0	0	0	0	0	0	0	0	0	0	0	0	0	0	0	0	0	0	0	0	0	0	0	0	0	0	0	0	0	0	0	0	0	0	0	0	0	0	0	0	0	0	0	0
Lancefieldella	0.00±0.01	0	0	0	0	0	0	0	0	0	0	0	0	0	0	0	0	0	0	0	0	0	0	0	0	0	0	0	0	0	0	0	0	0	0	0	0	0	0	0	0.0742	0	0	0	0	0	0	0	0
Staphylococcus	0.00±0.01	0	0	0	0	0	0	0	0	0	0	0	0	0	0	0	0	0	0	0	0	0	0	0	0	0	0	0	0	0	0	0	0	0	0	0	0	0	0	0	0	0	0	0	0.0742	0	0	0	0
Enorma	0.00±0.01	0	0	0	0	0	0	0	0	0	0	0	0	0	0	0	0	0	0	0	0	0	0	0	0	0	0	0	0	0	0	0	0	0	0	0	0	0	0	0	0	0	0	0	0	0	0	0	0
Rhizobacter	0.00±0.01	0	0	0	0	0	0	0	0	0	0	0	0	0	0	0	0	0	0	0	0	0	0	0	0	0	0	0	0	0	0	0	0	0	0	0	0	0	0	0	0	0	0	0	0	0	0	0	0
Halanaerobium	0.00±0.01	0	0	0	0	0	0	0	0	0	0	0	0	0	0	0	0	0	0	0	0	0	0	0	0	0	0	0.0742	0	0	0	0	0	0	0	0	0	0	0	0	0	0	0	0	0	0	0	0	0
Vagococcus	0.00±0.01	0	0	0	0	0	0	0	0	0	0	0	0	0	0	0	0	0	0	0	0	0	0	0	0	0	0	0	0	0	0	0	0	0	0	0	0	0	0	0	0	0	0	0	0	0	0	0.0742	0
Stomatobaculum	0.00±0.01	0	0	0	0	0	0	0	0	0	0	0	0	0	0	0	0	0	0	0	0	0	0	0	0	0	0	0	0	0	0	0	0	0	0	0	0	0	0	0	0	0	0	0	0	0	0	0	0
Pseudochrobactrum	0.00±0.01	0	0	0	0	0	0	0	0	0	0	0	0	0	0	0	0	0	0	0	0	0	0	0	0	0	0	0	0	0	0	0	0	0	0	0	0	0	0	0	0	0	0	0	0	0	0	0.0742	0
Synergistes	0.00±0.01	0	0	0	0	0	0	0	0	0	0	0	0	0	0	0	0	0	0	0	0	0	0	0	0	0	0	0	0	0	0	0	0	0	0	0	0	0	0	0	0	0	0	0	0	0	0	0	0
Dielma	0.00±0.01	0	0	0	0	0	0	0	0	0	0	0	0	0	0	0	0	0	0	0	0	0	0	0	0	0	0	0	0	0	0	0	0	0	0	0	0	0	0	0	0	0	0	0	0	0	0	0	0
Fructilactobacillus	0.00±0.01	0	0	0	0	0	0	0	0	0	0	0	0	0	0	0	0	0	0	0	0	0	0	0	0	0	0	0	0	0	0	0	0	0	0	0	0	0	0	0	0	0	0	0	0	0	0	0	0
Actinobacillus	0.00±0.01	0	0	0	0	0	0	0	0	0	0	0	0	0	0	0	0	0	0	0	0	0	0	0	0	0	0	0	0	0	0	0	0	0	0	0	0	0	0	0	0	0	0	0	0	0	0	0	0
Abiotrophia	0.00±0.01	0	0	0	0	0	0	0	0	0	0	0	0	0	0	0	0	0	0	0	0	0	0	0	0	0	0	0	0	0	0	0	0	0	0	0	0	0	0	0	0	0	0	0	0.0742	0	0	0	0
Coprobacillus	0.00±0.01	0	0	0	0	0	0	0	0	0	0	0	0	0	0	0	0	0	0	0	0	0	0	0	0	0	0	0	0.0742	0	0	0	0	0	0.0742	0	0	0	0	0	0	0	0	0	0	0	0	0	0
Brachybacterium	0.00±0.01	0	0	0	0	0	0	0	0	0	0	0	0	0	0	0	0	0	0	0	0	0	0	0	0	0	0	0	0	0	0	0	0	0	0	0	0	0	0	0	0	0	0	0	0	0	0	0	0.0742
Arenibacter	0.00±0.01	0	0	0	0	0	0	0	0	0	0	0	0	0	0	0	0	0	0	0	0	0	0	0	0	0	0	0	0	0	0	0	0	0	0	0	0	0	0	0	0	0	0	0	0	0	0	0	0.0742
Merdimonas	0.00±0.01	0	0	0	0	0	0	0	0	0	0	0	0	0	0	0	0	0	0	0	0	0	0	0	0	0	0	0	0	0	0	0	0	0	0	0	0	0	0	0	0	0.0742	0	0	0	0	0	0	0
Lawsonella	0.00±0.01	0	0	0	0	0	0	0	0	0	0	0	0	0	0	0	0	0	0	0	0	0	0	0	0	0	0	0	0	0	0	0	0	0	0	0	0	0	0	0	0	0	0	0	0.0742	0	0	0	0
Geobacillus	0.00±0.01	0	0	0	0	0	0	0	0	0	0	0	0	0	0	0	0	0	0	0	0	0	0	0	0	0	0	0	0	0	0	0	0	0	0	0	0	0	0	0	0	0	0	0	0	0	0	0	0
Janthinobacterium	0.00±0.01	0	0	0	0	0	0	0	0	0	0	0	0	0	0	0	0	0	0	0	0	0	0	0	0	0	0	0	0	0	0	0	0	0	0	0	0	0	0.0742	0	0	0	0	0	0	0	0	0	0
Treponema	0.00±0.00	0	0	0	0	0	0	0	0	0	0	0	0	0	0	0	0	0	0	0	0	0	0	0	0	0	0	0	0	0	0	0	0	0	0	0	0	0	0	0	0	0	0	0	0	0	0	0	0
Duncaniella	0.00±0.00	0	0	0	0	0	0	0	0	0	0	0	0	0	0	0	0	0	0	0	0	0	0	0	0	0	0	0	0	0	0	0	0	0	0	0	0	0	0	0	0	0	0	0	0	0	0	0	0
Helicobacter	0.00±0.00	0	0	0	0	0	0	0	0	0	0	0	0	0	0	0	0	0	0	0	0	0	0	0	0	0	0	0	0	0	0	0	0	0	0	0	0	0	0	0	0	0	0	0	0	0	0	0	0
Gp6	0.00±0.00	0	0	0	0	0	0	0	0	0	0	0	0	0	0	0	0	0	0	0	0	0	0	0	0	0	0	0	0	0	0	0	0	0	0	0	0	0	0	0	0	0	0	0	0	0	0	0	0
Porphyromonas	0.00±0.00	0	0	0	0	0	0	0	0	0	0	0	0	0	0	0	0	0	0	0	0	0	0	0	0	0	0	0	0	0	0	0	0	0	0	0	0	0	0	0	0	0	0	0	0	0	0	0	0
Devosia	0.00±0.00	0	0	0	0	0	0	0	0	0	0	0	0	0	0	0	0	0	0	0	0	0	0	0	0	0	0	0	0	0	0	0	0	0	0	0	0	0	0	0	0	0	0	0	0	0	0	0	0
Fibrobacter	0.00±0.00	0	0	0	0	0	0	0	0	0	0	0	0	0	0	0	0	0	0	0	0	0	0	0	0	0	0	0	0	0	0	0	0	0	0	0	0	0	0	0	0	0	0	0	0	0	0	0	0
Anaerococcus	0.00±0.00	0	0	0	0	0	0	0	0	0	0	0	0	0	0	0	0	0	0	0	0	0	0	0	0	0	0	0	0	0	0	0	0	0	0	0	0	0	0	0	0	0	0	0	0	0	0	0	0
Pseudonocardia	0.00±0.00	0	0	0	0	0	0	0	0	0	0	0	0	0	0	0	0	0	0	0	0	0	0	0	0	0	0	0	0	0	0	0	0	0	0	0	0	0	0	0	0	0	0	0	0	0	0	0	0
Phenylobacterium	0.00±0.00	0	0	0	0	0	0	0	0	0	0	0	0	0	0	0	0	0	0	0	0	0	0	0	0	0	0	0	0	0	0	0	0	0	0	0	0	0	0	0	0	0	0	0	0	0	0	0	0
Sphingobacterium	0.00±0.00	0	0	0	0	0	0	0	0	0	0	0	0	0	0	0	0	0	0	0	0	0	0	0	0	0	0	0	0	0	0	0	0	0	0	0	0	0	0	0	0	0	0	0	0	0	0	0	0
Paenibacillus	0.00±0.00	0	0	0	0	0	0	0	0	0	0	0	0	0	0	0	0	0	0	0	0	0	0	0	0	0	0	0	0	0	0	0	0	0	0	0	0	0	0	0	0	0	0	0	0	0	0	0	0
Rhizobium	0.00±0.00	0	0	0	0	0	0	0	0	0	0	0	0	0	0	0	0	0	0	0	0	0	0	0	0	0	0	0	0	0	0	0	0	0	0	0	0	0	0	0	0	0	0	0	0	0	0	0	0
Asteroleplasma	0.00±0.00	0	0	0	0	0	0	0	0	0	0	0	0	0	0	0	0	0	0	0	0	0	0	0	0	0	0	0	0	0	0	0	0	0	0	0	0	0	0	0	0	0	0	0	0	0	0	0	0
Victivallis	0.00±0.00	0	0	0	0	0	0	0	0	0	0	0	0	0	0	0	0	0	0	0	0	0	0	0	0	0	0	0	0	0	0	0	0	0	0	0	0	0	0	0	0	0	0	0	0	0	0	0	0
Novosphingobium	0.00±0.00	0	0	0	0	0	0	0	0	0	0	0	0	0	0	0	0	0	0	0	0	0	0	0	0	0	0	0	0	0	0	0	0	0	0	0	0	0	0	0	0	0	0	0	0	0	0	0	0
Reyranella	0.00±0.00	0	0	0	0	0	0	0	0	0	0	0	0	0	0	0	0	0	0	0	0	0	0	0	0	0	0	0	0	0	0	0	0	0	0	0	0	0	0	0	0	0	0	0	0	0	0	0	0
Acidibacter	0.00±0.00	0	0	0	0	0	0	0	0	0	0	0	0	0	0	0	0	0	0	0	0	0	0	0	0	0	0	0	0	0	0	0	0	0	0	0	0	0	0	0	0	0	0	0	0	0	0	0	0
Ohtaekwangia	0.00±0.00	0	0	0	0	0	0	0	0	0	0	0	0	0	0	0	0	0	0	0	0	0	0	0	0	0	0	0	0	0	0	0	0	0	0	0	0	0	0	0	0	0	0	0	0	0	0	0	0
Spartobacteria_genera_incertae_sedis	0.00±0.00	0	0	0	0	0	0	0	0	0	0	0	0	0	0	0	0	0	0	0	0	0	0	0	0	0	0	0	0	0	0	0	0	0	0	0	0	0	0	0	0	0	0	0	0	0	0	0	0
Massilia	0.00±0.00	0	0	0	0	0	0	0	0	0	0	0	0	0	0	0	0	0	0	0	0	0	0	0	0	0	0	0	0	0	0	0	0	0	0	0	0	0	0	0	0	0	0	0	0	0	0	0	0
Paramuribaculum	0.00±0.00	0	0	0	0	0	0	0	0	0	0	0	0	0	0	0	0	0	0	0	0	0	0	0	0	0	0	0	0	0	0	0	0	0	0	0	0	0	0	0	0	0	0	0	0	0	0	0	0
Pedobacter	0.00±0.00	0	0	0	0	0	0	0	0	0	0	0	0	0	0	0	0	0	0	0	0	0	0	0	0	0	0	0	0	0	0	0	0	0	0	0	0	0	0	0	0	0	0	0	0	0	0	0	0
Mesorhizobium	0.00±0.00	0	0	0	0	0	0	0	0	0	0	0	0	0	0	0	0	0	0	0	0	0	0	0	0	0	0	0	0	0	0	0	0	0	0	0	0	0	0	0	0	0	0	0	0	0	0	0	0
Actinoplanes	0.00±0.00	0	0	0	0	0	0	0	0	0	0	0	0	0	0	0	0	0	0	0	0	0	0	0	0	0	0	0	0	0	0	0	0	0	0	0	0	0	0	0	0	0	0	0	0	0	0	0	0
Dysgonomonas	0.00±0.00	0	0	0	0	0	0	0	0	0	0	0	0	0	0	0	0	0	0	0	0	0	0	0	0	0	0	0	0	0	0	0	0	0	0	0	0	0	0	0	0	0	0	0	0	0	0	0	0
Petroclostridium	0.00±0.00	0	0	0	0	0	0	0	0	0	0	0	0	0	0	0	0	0	0	0	0	0	0	0	0	0	0	0	0	0	0	0	0	0	0	0	0	0	0	0	0	0	0	0	0	0	0	0	0
Brachyspira	0.00±0.00	0	0	0	0	0	0	0	0	0	0	0	0	0	0	0	0	0	0	0	0	0	0	0	0	0	0	0	0	0	0	0	0	0	0	0	0	0	0	0	0	0	0	0	0	0	0	0	0
Anaerobiospirillum	0.00±0.00	0	0	0	0	0	0	0	0	0	0	0	0	0	0	0	0	0	0	0	0	0	0	0	0	0	0	0	0	0	0	0	0	0	0	0	0	0	0	0	0	0	0	0	0	0	0	0	0
Bacillus	0.00±0.00	0	0	0	0	0	0	0	0	0	0	0	0	0	0	0	0	0	0	0	0	0	0	0	0	0	0	0	0	0	0	0	0	0	0	0	0	0	0	0	0	0	0	0	0	0	0	0	0
Mycobacterium	0.00±0.00	0	0	0	0	0	0	0	0	0	0	0	0	0	0	0	0	0	0	0	0	0	0	0	0	0	0	0	0	0	0	0	0	0	0	0	0	0	0	0	0	0	0	0	0	0	0	0	0
Acutalibacter	0.00±0.00	0	0	0	0	0	0	0	0	0	0	0	0	0	0	0	0	0	0	0	0	0	0	0	0	0	0	0	0	0	0	0	0	0	0	0	0	0	0	0	0	0	0	0	0	0	0	0	0
Nocardioides	0.00±0.00	0	0	0	0	0	0	0	0	0	0	0	0	0	0	0	0	0	0	0	0	0	0	0	0	0	0	0	0	0	0	0	0	0	0	0	0	0	0	0	0	0	0	0	0	0	0	0	0
Bradyrhizobium	0.00±0.00	0	0	0	0	0	0	0	0	0	0	0	0	0	0	0	0	0	0	0	0	0	0	0	0	0	0	0	0	0	0	0	0	0	0	0	0	0	0	0	0	0	0	0	0	0	0	0	0
Selenomonas	0.00±0.00	0	0	0	0	0	0	0	0	0	0	0	0	0	0	0	0	0	0	0	0	0	0	0	0	0	0	0	0	0	0	0	0	0	0	0	0	0	0	0	0	0	0	0	0	0	0	0	0
Slackia	0.00±0.00	0	0	0	0	0	0	0	0	0	0	0	0	0	0	0	0	0	0	0	0	0	0	0	0	0	0	0	0	0	0	0	0	0	0	0	0	0	0	0	0	0	0	0	0	0	0	0	0
Luteimonas	0.00±0.00	0	0	0	0	0	0	0	0	0	0	0	0	0	0	0	0	0	0	0	0	0	0	0	0	0	0	0	0	0	0	0	0	0	0	0	0	0	0	0	0	0	0	0	0	0	0	0	0
Nitrospira	0.00±0.00	0	0	0	0	0	0	0	0	0	0	0	0	0	0	0	0	0	0	0	0	0	0	0	0	0	0	0	0	0	0	0	0	0	0	0	0	0	0	0	0	0	0	0	0	0	0	0	0
Anaerofustis	0.00±0.00	0	0	0	0	0	0	0	0	0	0	0	0	0	0	0	0	0	0	0	0	0	0	0	0	0	0	0	0	0	0	0	0	0	0	0	0	0	0	0	0	0	0	0	0	0	0	0	0
Caulobacter	0.00±0.00	0	0	0	0	0	0	0	0	0	0	0	0	0	0	0	0	0	0	0	0	0	0	0	0	0	0	0	0	0	0	0	0	0	0	0	0	0	0	0	0	0	0	0	0	0	0	0	0
Mogibacterium	0.00±0.00	0	0	0	0	0	0	0	0	0	0	0	0	0	0	0	0	0	0	0	0	0	0	0	0	0	0	0	0	0	0	0	0	0	0	0	0	0	0	0	0	0	0	0	0	0	0	0	0
Pseudoxanthomonas	0.00±0.00	0	0	0	0	0	0	0	0	0	0	0	0	0	0	0	0	0	0	0	0	0	0	0	0	0	0	0	0	0	0	0	0	0	0	0	0	0	0	0	0	0	0	0	0	0	0	0	0
Massilimicrobiota	0.00±0.00	0	0	0	0	0	0	0	0	0	0	0	0	0	0	0	0	0	0	0	0	0	0	0	0	0	0	0	0	0	0	0	0	0	0	0	0	0	0	0	0	0	0	0	0	0	0	0	0
Terrimonas	0.00±0.00	0	0	0	0	0	0	0	0	0	0	0	0	0	0	0	0	0	0	0	0	0	0	0	0	0	0	0	0	0	0	0	0	0	0	0	0	0	0	0	0	0	0	0	0	0	0	0	0
Gardnerella	0.00±0.00	0	0	0	0	0	0	0	0	0	0	0	0	0	0	0	0	0	0	0	0	0	0	0	0	0	0	0	0	0	0	0	0	0	0	0	0	0	0	0	0	0	0	0	0	0	0	0	0
Muribaculum	0.00±0.00	0	0	0	0	0	0	0	0	0	0	0	0	0	0	0	0	0	0	0	0	0	0	0	0	0	0	0	0	0	0	0	0	0	0	0	0	0	0	0	0	0	0	0	0	0	0	0	0
Sedimentibacter	0.00±0.00	0	0	0	0	0	0	0	0	0	0	0	0	0	0	0	0	0	0	0	0	0	0	0	0	0	0	0	0	0	0	0	0	0	0	0	0	0	0	0	0	0	0	0	0	0	0	0	0
Lautropia	0.00±0.00	0	0	0	0	0	0	0	0	0	0	0	0	0	0	0	0	0	0	0	0	0	0	0	0	0	0	0	0	0	0	0	0	0	0	0	0	0	0	0	0	0	0	0	0	0	0	0	0
Parolsenella	0.00±0.00	0	0	0	0	0	0	0	0	0	0	0	0	0	0	0	0	0	0	0	0	0	0	0	0	0	0	0	0	0	0	0	0	0	0	0	0	0	0	0	0	0	0	0	0	0	0	0	0
Weissella	0.00±0.00	0	0	0	0	0	0	0	0	0	0	0	0	0	0	0	0	0	0	0	0	0	0	0	0	0	0	0	0	0	0	0	0	0	0	0	0	0	0	0	0	0	0	0	0	0	0	0	0
Atopostipes	0.00±0.00	0	0	0	0	0	0	0	0	0	0	0	0	0	0	0	0	0	0	0	0	0	0	0	0	0	0	0	0	0	0	0	0	0	0	0	0	0	0	0	0	0	0	0	0	0	0	0	0
Leuconostoc	0.00±0.00	0	0	0	0	0	0	0	0	0	0	0	0	0	0	0	0	0	0	0	0	0	0	0	0	0	0	0	0	0	0	0	0	0	0	0	0	0	0	0	0	0	0	0	0	0	0	0	0
Saccharibacteria_genera_incertae_sedis	0.00±0.00	0	0	0	0	0	0	0	0	0	0	0	0	0	0	0	0	0	0	0	0	0	0	0	0	0	0	0	0	0	0	0	0	0	0	0	0	0	0	0	0	0	0	0	0	0	0	0	0
Sarcina	0.00±0.00	0	0	0	0	0	0	0	0	0	0	0	0	0	0	0	0	0	0	0	0	0	0	0	0	0	0	0	0	0	0	0	0	0	0	0	0	0	0	0	0	0	0	0	0	0	0	0	0
Lacunisphaera	0.00±0.00	0	0	0	0	0	0	0	0	0	0	0	0	0	0	0	0	0	0	0	0	0	0	0	0	0	0	0	0	0	0	0	0	0	0	0	0	0	0	0	0	0	0	0	0	0	0	0	0
Peptostreptococcus	0.00±0.00	0	0	0	0	0	0	0	0	0	0	0	0	0	0	0	0	0	0	0	0	0	0	0	0	0	0	0	0	0	0	0	0	0	0	0	0	0	0	0	0	0	0	0	0	0	0	0	0
Elusimicrobium	0.00±0.00	0	0	0	0	0	0	0	0	0	0	0	0	0	0	0	0	0	0	0	0	0	0	0	0	0	0	0	0	0	0	0	0	0	0	0	0	0	0	0	0	0	0	0	0	0	0	0	0
Paracoccus	0.00±0.00	0	0	0	0	0	0	0	0	0	0	0	0	0	0	0	0	0	0	0	0	0	0	0	0	0	0	0	0	0	0	0	0	0	0	0	0	0	0	0	0	0	0	0	0	0	0	0	0
Tissierella	0.00±0.00	0	0	0	0	0	0	0	0	0	0	0	0	0	0	0	0	0	0	0	0	0	0	0	0	0	0	0	0	0	0	0	0	0	0	0	0	0	0	0	0	0	0	0	0	0	0	0	0
Micromonospora	0.00±0.00	0	0	0	0	0	0	0	0	0	0	0	0	0	0	0	0	0	0	0	0	0	0	0	0	0	0	0	0	0	0	0	0	0	0	0	0	0	0	0	0	0	0	0	0	0	0	0	0
Kineosporia	0.00±0.00	0	0	0	0	0	0	0	0	0	0	0	0	0	0	0	0	0	0	0	0	0	0	0	0	0	0	0	0	0	0	0	0	0	0	0	0	0	0	0	0	0	0	0	0	0	0	0	0
Hyphomicrobium	0.00±0.00	0	0	0	0	0	0	0	0	0	0	0	0	0	0	0	0	0	0	0	0	0	0	0	0	0	0	0	0	0	0	0	0	0	0	0	0	0	0	0	0	0	0	0	0	0	0	0	0
Cellulomonas	0.00±0.00	0	0	0	0	0	0	0	0	0	0	0	0	0	0	0	0	0	0	0	0	0	0	0	0	0	0	0	0	0	0	0	0	0	0	0	0	0	0	0	0	0	0	0	0	0	0	0	0
Paraburkholderia	0.00±0.00	0	0	0	0	0	0	0	0	0	0	0	0	0	0	0	0	0	0	0	0	0	0	0	0	0	0	0	0	0	0	0	0	0	0	0	0	0	0	0	0	0	0	0	0	0	0	0	0
Brucella	0.00±0.00	0	0	0	0	0	0	0	0	0	0	0	0	0	0	0	0	0	0	0	0	0	0	0	0	0	0	0	0	0	0	0	0	0	0	0	0	0	0	0	0	0	0	0	0	0	0	0	0
Sneathia	0.00±0.00	0	0	0	0	0	0	0	0	0	0	0	0	0	0	0	0	0	0	0	0	0	0	0	0	0	0	0	0	0	0	0	0	0	0	0	0	0	0	0	0	0	0	0	0	0	0	0	0
Brenneria	0.00±0.00	0	0	0	0	0	0	0	0	0	0	0	0	0	0	0	0	0	0	0	0	0	0	0	0	0	0	0	0	0	0	0	0	0	0	0	0	0	0	0	0	0	0	0	0	0	0	0	0
Sediminibacterium	0.00±0.00	0	0	0	0	0	0	0	0	0	0	0	0	0	0	0	0	0	0	0	0	0	0	0	0	0	0	0	0	0	0	0	0	0	0	0	0	0	0	0	0	0	0	0	0	0	0	0	0
Povalibacter	0.00±0.00	0	0	0	0	0	0	0	0	0	0	0	0	0	0	0	0	0	0	0	0	0	0	0	0	0	0	0	0	0	0	0	0	0	0	0	0	0	0	0	0	0	0	0	0	0	0	0	0
Lysobacter	0.00±0.00	0	0	0	0	0	0	0	0	0	0	0	0	0	0	0	0	0	0	0	0	0	0	0	0	0	0	0	0	0	0	0	0	0	0	0	0	0	0	0	0	0	0	0	0	0	0	0	0
Mucilaginibacter	0.00±0.00	0	0	0	0	0	0	0	0	0	0	0	0	0	0	0	0	0	0	0	0	0	0	0	0	0	0	0	0	0	0	0	0	0	0	0	0	0	0	0	0	0	0	0	0	0	0	0	0
Solirubrobacter	0.00±0.00	0	0	0	0	0	0	0	0	0	0	0	0	0	0	0	0	0	0	0	0	0	0	0	0	0	0	0	0	0	0	0	0	0	0	0	0	0	0	0	0	0	0	0	0	0	0	0	0
Ralstonia	0.00±0.00	0	0	0	0	0	0	0	0	0	0	0	0	0	0	0	0	0	0	0	0	0	0	0	0	0	0	0	0	0	0	0	0	0	0	0	0	0	0	0	0	0	0	0	0	0	0	0	0
Lampropedia	0.00±0.00	0	0	0	0	0	0	0	0	0	0	0	0	0	0	0	0	0	0	0	0	0	0	0	0	0	0	0	0	0	0	0	0	0	0	0	0	0	0	0	0	0	0	0	0	0	0	0	0
Kosakonia	0.00±0.00	0	0	0	0	0	0	0	0	0	0	0	0	0	0	0	0	0	0	0	0	0	0	0	0	0	0	0	0	0	0	0	0	0	0	0	0	0	0	0	0	0	0	0	0	0	0	0	0
Moryella	0.00±0.00	0	0	0	0	0	0	0	0	0	0	0	0	0	0	0	0	0	0	0	0	0	0	0	0	0	0	0	0	0	0	0	0	0	0	0	0	0	0	0	0	0	0	0	0	0	0	0	0
Mucispirillum	0.00±0.00	0	0	0	0	0	0	0	0	0	0	0	0	0	0	0	0	0	0	0	0	0	0	0	0	0	0	0	0	0	0	0	0	0	0	0	0	0	0	0	0	0	0	0	0	0	0	0	0
Mobiluncus	0.00±0.00	0	0	0	0	0	0	0	0	0	0	0	0	0	0	0	0	0	0	0	0	0	0	0	0	0	0	0	0	0	0	0	0	0	0	0	0	0	0	0	0	0	0	0	0	0	0	0	0
Metaprevotella	0.00±0.00	0	0	0	0	0	0	0	0	0	0	0	0	0	0	0	0	0	0	0	0	0	0	0	0	0	0	0	0	0	0	0	0	0	0	0	0	0	0	0	0	0	0	0	0	0	0	0	0
Niastella	0.00±0.00	0	0	0	0	0	0	0	0	0	0	0	0	0	0	0	0	0	0	0	0	0	0	0	0	0	0	0	0	0	0	0	0	0	0	0	0	0	0	0	0	0	0	0	0	0	0	0	0
Pelomonas	0.00±0.00	0	0	0	0	0	0	0	0	0	0	0	0	0	0	0	0	0	0	0	0	0	0	0	0	0	0	0	0	0	0	0	0	0	0	0	0	0	0	0	0	0	0	0	0	0	0	0	0
Pedomicrobium	0.00±0.00	0	0	0	0	0	0	0	0	0	0	0	0	0	0	0	0	0	0	0	0	0	0	0	0	0	0	0	0	0	0	0	0	0	0	0	0	0	0	0	0	0	0	0	0	0	0	0	0
Peptacetobacter	0.00±0.00	0	0	0	0	0	0	0	0	0	0	0	0	0	0	0	0	0	0	0	0	0	0	0	0	0	0	0	0	0	0	0	0	0	0	0	0	0	0	0	0	0	0	0	0	0	0	0	0
Oceanobacillus	0.00±0.00	0	0	0	0	0	0	0	0	0	0	0	0	0	0	0	0	0	0	0	0	0	0	0	0	0	0	0	0	0	0	0	0	0	0	0	0	0	0	0	0	0	0	0	0	0	0	0	0
Olsenella	0.00±0.00	0	0	0	0	0	0	0	0	0	0	0	0	0	0	0	0	0	0	0	0	0	0	0	0	0	0	0	0	0	0	0	0	0	0	0	0	0	0	0	0	0	0	0	0	0	0	0	0
Mesomycoplasma	0.00±0.00	0	0	0	0	0	0	0	0	0	0	0	0	0	0	0	0	0	0	0	0	0	0	0	0	0	0	0	0	0	0	0	0	0	0	0	0	0	0	0	0	0	0	0	0	0	0	0	0
Leptotrichia	0.00±0.00	0	0	0	0	0	0	0	0	0	0	0	0	0	0	0	0	0	0	0	0	0	0	0	0	0	0	0	0	0	0	0	0	0	0	0	0	0	0	0	0	0	0	0	0	0	0	0	0
Propionispira	0.00±0.00	0	0	0	0	0	0	0	0	0	0	0	0	0	0	0	0	0	0	0	0	0	0	0	0	0	0	0	0	0	0	0	0	0	0	0	0	0	0	0	0	0	0	0	0	0	0	0	0
Meiothermus	0.00±0.00	0	0	0	0	0	0	0	0	0	0	0	0	0	0	0	0	0	0	0	0	0	0	0	0	0	0	0	0	0	0	0	0	0	0	0	0	0	0	0	0	0	0	0	0	0	0	0	0
Populibacterium	0.00±0.00	0	0	0	0	0	0	0	0	0	0	0	0	0	0	0	0	0	0	0	0	0	0	0	0	0	0	0	0	0	0	0	0	0	0	0	0	0	0	0	0	0	0	0	0	0	0	0	0
Mediterranea	0.00±0.00	0	0	0	0	0	0	0	0	0	0	0	0	0	0	0	0	0	0	0	0	0	0	0	0	0	0	0	0	0	0	0	0	0	0	0	0	0	0	0	0	0	0	0	0	0	0	0	0
Luteolibacter	0.00±0.00	0	0	0	0	0	0	0	0	0	0	0	0	0	0	0	0	0	0	0	0	0	0	0	0	0	0	0	0	0	0	0	0	0	0	0	0	0	0	0	0	0	0	0	0	0	0	0	0
Malacoplasma	0.00±0.00	0	0	0	0	0	0	0	0	0	0	0	0	0	0	0	0	0	0	0	0	0	0	0	0	0	0	0	0	0	0	0	0	0	0	0	0	0	0	0	0	0	0	0	0	0	0	0	0
Steroidobacter	0.00±0.00	0	0	0	0	0	0	0	0	0	0	0	0	0	0	0	0	0	0	0	0	0	0	0	0	0	0	0	0	0	0	0	0	0	0	0	0	0	0	0	0	0	0	0	0	0	0	0	0
Diplorickettsia	0.00±0.00	0	0	0	0	0	0	0	0	0	0	0	0	0	0	0	0	0	0	0	0	0	0	0	0	0	0	0	0	0	0	0	0	0	0	0	0	0	0	0	0	0	0	0	0	0	0	0	0
Delftia	0.00±0.00	0	0	0	0	0	0	0	0	0	0	0	0	0	0	0	0	0	0	0	0	0	0	0	0	0	0	0	0	0	0	0	0	0	0	0	0	0	0	0	0	0	0	0	0	0	0	0	0
Chryseolinea	0.00±0.00	0	0	0	0	0	0	0	0	0	0	0	0	0	0	0	0	0	0	0	0	0	0	0	0	0	0	0	0	0	0	0	0	0	0	0	0	0	0	0	0	0	0	0	0	0	0	0	0
Bulleidia	0.00±0.00	0	0	0	0	0	0	0	0	0	0	0	0	0	0	0	0	0	0	0	0	0	0	0	0	0	0	0	0	0	0	0	0	0	0	0	0	0	0	0	0	0	0	0	0	0	0	0	0
Caballeronia	0.00±0.00	0	0	0	0	0	0	0	0	0	0	0	0	0	0	0	0	0	0	0	0	0	0	0	0	0	0	0	0	0	0	0	0	0	0	0	0	0	0	0	0	0	0	0	0	0	0	0	0
Faecalibaculum	0.00±0.00	0	0	0	0	0	0	0	0	0	0	0	0	0	0	0	0	0	0	0	0	0	0	0	0	0	0	0	0	0	0	0	0	0	0	0	0	0	0	0	0	0	0	0	0	0	0	0	0
Faecalibacter	0.00±0.00	0	0	0	0	0	0	0	0	0	0	0	0	0	0	0	0	0	0	0	0	0	0	0	0	0	0	0	0	0	0	0	0	0	0	0	0	0	0	0	0	0	0	0	0	0	0	0	0
Faecalicoccus	0.00±0.00	0	0	0	0	0	0	0	0	0	0	0	0	0	0	0	0	0	0	0	0	0	0	0	0	0	0	0	0	0	0	0	0	0	0	0	0	0	0	0	0	0	0	0	0	0	0	0	0
Dubosiella	0.00±0.00	0	0	0	0	0	0	0	0	0	0	0	0	0	0	0	0	0	0	0	0	0	0	0	0	0	0	0	0	0	0	0	0	0	0	0	0	0	0	0	0	0	0	0	0	0	0	0	0
Sphingorhabdus	0.00±0.00	0	0	0	0	0	0	0	0	0	0	0	0	0	0	0	0	0	0	0	0	0	0	0	0	0	0	0	0	0	0	0	0	0	0	0	0	0	0	0	0	0	0	0	0	0	0	0	0
Dyadobacter	0.00±0.00	0	0	0	0	0	0	0	0	0	0	0	0	0	0	0	0	0	0	0	0	0	0	0	0	0	0	0	0	0	0	0	0	0	0	0	0	0	0	0	0	0	0	0	0	0	0	0	0
Trichococcus	0.00±0.00	0	0	0	0	0	0	0	0	0	0	0	0	0	0	0	0	0	0	0	0	0	0	0	0	0	0	0	0	0	0	0	0	0	0	0	0	0	0	0	0	0	0	0	0	0	0	0	0
Anaeroglobus	0.00±0.00	0	0	0	0	0	0	0	0	0	0	0	0	0	0	0	0	0	0	0	0	0	0	0	0	0	0	0	0	0	0	0	0	0	0	0	0	0	0	0	0	0	0	0	0	0	0	0	0
Varibaculum	0.00±0.00	0	0	0	0	0	0	0	0	0	0	0	0	0	0	0	0	0	0	0	0	0	0	0	0	0	0	0	0	0	0	0	0	0	0	0	0	0	0	0	0	0	0	0	0	0	0	0	0
Actinomycetospora	0.00±0.00	0	0	0	0	0	0	0	0	0	0	0	0	0	0	0	0	0	0	0	0	0	0	0	0	0	0	0	0	0	0	0	0	0	0	0	0	0	0	0	0	0	0	0	0	0	0	0	0
Allobaculum	0.00±0.00	0	0	0	0	0	0	0	0	0	0	0	0	0	0	0	0	0	0	0	0	0	0	0	0	0	0	0	0	0	0	0	0	0	0	0	0	0	0	0	0	0	0	0	0	0	0	0	0
Alkalihalobacillus	0.00±0.00	0	0	0	0	0	0	0	0	0	0	0	0	0	0	0	0	0	0	0	0	0	0	0	0	0	0	0	0	0	0	0	0	0	0	0	0	0	0	0	0	0	0	0	0	0	0	0	0
Asticcacaulis	0.00±0.00	0	0	0	0	0	0	0	0	0	0	0	0	0	0	0	0	0	0	0	0	0	0	0	0	0	0	0	0	0	0	0	0	0	0	0	0	0	0	0	0	0	0	0	0	0	0	0	0
Asprobacter	0.00±0.00	0	0	0	0	0	0	0	0	0	0	0	0	0	0	0	0	0	0	0	0	0	0	0	0	0	0	0	0	0	0	0	0	0	0	0	0	0	0	0	0	0	0	0	0	0	0	0	0
Blastocatella	0.00±0.00	0	0	0	0	0	0	0	0	0	0	0	0	0	0	0	0	0	0	0	0	0	0	0	0	0	0	0	0	0	0	0	0	0	0	0	0	0	0	0	0	0	0	0	0	0	0	0	0
Bacillariophyta	0.00±0.00	0	0	0	0	0	0	0	0	0	0	0	0	0	0	0	0	0	0	0	0	0	0	0	0	0	0	0	0	0	0	0	0	0	0	0	0	0	0	0	0	0	0	0	0	0	0	0	0
Asanoa	0.00±0.00	0	0	0	0	0	0	0	0	0	0	0	0	0	0	0	0	0	0	0	0	0	0	0	0	0	0	0	0	0	0	0	0	0	0	0	0	0	0	0	0	0	0	0	0	0	0	0	0
Traorella	0.00±0.00	0	0	0	0	0	0	0	0	0	0	0	0	0	0	0	0	0	0	0	0	0	0	0	0	0	0	0	0	0	0	0	0	0	0	0	0	0	0	0	0	0	0	0	0	0	0	0	0
Anaerovibrio	0.00±0.00	0	0	0	0	0	0	0	0	0	0	0	0	0	0	0	0	0	0	0	0	0	0	0	0	0	0	0	0	0	0	0	0	0	0	0	0	0	0	0	0	0	0	0	0	0	0	0	0
Arcanobacterium	0.00±0.00	0	0	0	0	0	0	0	0	0	0	0	0	0	0	0	0	0	0	0	0	0	0	0	0	0	0	0	0	0	0	0	0	0	0	0	0	0	0	0	0	0	0	0	0	0	0	0	0
Gp17	0.00±0.00	0	0	0	0	0	0	0	0	0	0	0	0	0	0	0	0	0	0	0	0	0	0	0	0	0	0	0	0	0	0	0	0	0	0	0	0	0	0	0	0	0	0	0	0	0	0	0	0
Rhodopseudomonas	0.00±0.00	0	0	0	0	0	0	0	0	0	0	0	0	0	0	0	0	0	0	0	0	0	0	0	0	0	0	0	0	0	0	0	0	0	0	0	0	0	0	0	0	0	0	0	0	0	0	0	0
Hymenobacter	0.00±0.00	0	0	0	0	0	0	0	0	0	0	0	0	0	0	0	0	0	0	0	0	0	0	0	0	0	0	0	0	0	0	0	0	0	0	0	0	0	0	0	0	0	0	0	0	0	0	0	0
Gluconobacter	0.00±0.00	0	0	0	0	0	0	0	0	0	0	0	0	0	0	0	0	0	0	0	0	0	0	0	0	0	0	0	0	0	0	0	0	0	0	0	0	0	0	0	0	0	0	0	0	0	0	0	0
Hydrogenoanaerobacterium	0.00±0.00	0	0	0	0	0	0	0	0	0	0	0	0	0	0	0	0	0	0	0	0	0	0	0	0	0	0	0	0	0	0	0	0	0	0	0	0	0	0	0	0	0	0	0	0	0	0	0	0
Roseiarcus	0.00±0.00	0	0	0	0	0	0	0	0	0	0	0	0	0	0	0	0	0	0	0	0	0	0	0	0	0	0	0	0	0	0	0	0	0	0	0	0	0	0	0	0	0	0	0	0	0	0	0	0
Flavitalea	0.00±0.00	0	0	0	0	0	0	0	0	0	0	0	0	0	0	0	0	0	0	0	0	0	0	0	0	0	0	0	0	0	0	0	0	0	0	0	0	0	0	0	0	0	0	0	0	0	0	0	0
Gp3	0.00±0.00	0	0	0	0	0	0	0	0	0	0	0	0	0	0	0	0	0	0	0	0	0	0	0	0	0	0	0	0	0	0	0	0	0	0	0	0	0	0	0	0	0	0	0	0	0	0	0	0
Gabonibacter	0.00±0.00	0	0	0	0	0	0	0	0	0	0	0	0	0	0	0	0	0	0	0	0	0	0	0	0	0	0	0	0	0	0	0	0	0	0	0	0	0	0	0	0	0	0	0	0	0	0	0	0
Flexilinea	0.00±0.00	0	0	0	0	0	0	0	0	0	0	0	0	0	0	0	0	0	0	0	0	0	0	0	0	0	0	0	0	0	0	0	0	0	0	0	0	0	0	0	0	0	0	0	0	0	0	0	0
Psychrobacillus	0.00±0.00	0	0	0	0	0	0	0	0	0	0	0	0	0	0	0	0	0	0	0	0	0	0	0	0	0	0	0	0	0	0	0	0	0	0	0	0	0	0	0	0	0	0	0	0	0	0	0	0
Thauera	0.00±0.00	0	0	0	0	0	0	0	0	0	0	0	0	0	0	0	0	0	0	0	0	0	0	0	0	0	0	0	0	0	0	0	0	0	0	0	0	0	0	0	0	0	0	0	0	0	0	0	0
Rhodococcus	0.00±0.00	0	0	0	0	0	0	0	0	0	0	0	0	0	0	0	0	0	0	0	0	0	0	0	0	0	0	0	0	0	0	0	0	0	0	0	0	0	0	0	0	0	0	0	0	0	0	0	0
Pseudorhodoferax	0.00±0.00	0	0	0	0	0	0	0	0	0	0	0	0	0	0	0	0	0	0	0	0	0	0	0	0	0	0	0	0	0	0	0	0	0	0	0	0	0	0	0	0	0	0	0	0	0	0	0	0
Rikenella	0.00±0.00	0	0	0	0	0	0	0	0	0	0	0	0	0	0	0	0	0	0	0	0	0	0	0	0	0	0	0	0	0	0	0	0	0	0	0	0	0	0	0	0	0	0	0	0	0	0	0	0
Rhodoplanes	0.00±0.00	0	0	0	0	0	0	0	0	0	0	0	0	0	0	0	0	0	0	0	0	0	0	0	0	0	0	0	0	0	0	0	0	0	0	0	0	0	0	0	0	0	0	0	0	0	0	0	0
Peptococcus	0.00±0.00	0	0	0	0	0	0	0	0	0	0	0	0	0	0	0	0	0	0	0	0	0	0	0	0	0	0	0	0	0	0	0	0	0	0	0	0	0	0	0	0	0	0	0	0	0	0	0	0
Virgisporangium	0.00±0.00	0	0	0	0	0	0	0	0	0	0	0	0	0	0	0	0	0	0	0	0	0	0	0	0	0	0	0	0	0	0	0	0	0	0	0	0	0	0	0	0	0	0	0	0	0	0	0	0
Vitreoscilla	0.00±0.00	0	0	0	0	0	0	0	0	0	0	0	0	0	0	0	0	0	0	0	0	0	0	0	0	0	0	0	0	0	0	0	0	0	0	0	0	0	0	0	0	0	0	0	0	0	0	0	0
Quadrisphaera	0.00±0.00	0	0	0	0	0	0	0	0	0	0	0	0	0	0	0	0	0	0	0	0	0	0	0	0	0	0	0	0	0	0	0	0	0	0	0	0	0	0	0	0	0	0	0	0	0	0	0	0
Variovorax	0.00±0.00	0	0	0	0	0	0	0	0	0	0	0	0	0	0	0	0	0	0	0	0	0	0	0	0	0	0	0	0	0	0	0	0	0	0	0	0	0	0	0	0	0	0	0	0	0	0	0	0
Wautersiella	0.00±0.00	0	0	0	0	0	0	0	0	0	0	0	0	0	0	0	0	0	0	0	0	0	0	0	0	0	0	0	0	0	0	0	0	0	0	0	0	0	0	0	0	0	0	0	0	0	0	0	0
Zoogloea	0.00±0.00	0	0	0	0	0	0	0	0	0	0	0	0	0	0	0	0	0	0	0	0	0	0	0	0	0	0	0	0	0	0	0	0	0	0	0	0	0	0	0	0	0	0	0	0	0	0	0	0
Patulibacter	0.00±0.00	0	0	0	0	0	0	0	0	0	0	0	0	0	0	0	0	0	0	0	0	0	0	0	0	0	0	0	0	0	0	0	0	0	0	0	0	0	0	0	0	0	0	0	0	0	0	0	0
Raoultibacter	0.00±0.00	0	0	0	0	0	0	0	0	0	0	0	0	0	0	0	0	0	0	0	0	0	0	0	0	0	0	0	0	0	0	0	0	0	0	0	0	0	0	0	0	0	0	0	0	0	0	0	0
Turicimonas	0.00±0.00	0	0	0	0	0	0	0	0	0	0	0	0	0	0	0	0	0	0	0	0	0	0	0	0	0	0	0	0	0	0	0	0	0	0	0	0	0	0	0	0	0	0	0	0	0	0	0	0
Rhizorhabdus	0.00±0.00	0	0	0	0	0	0	0	0	0	0	0	0	0	0	0	0	0	0	0	0	0	0	0	0	0	0	0	0	0	0	0	0	0	0	0	0	0	0	0	0	0	0	0	0	0	0	0	0
Tsukamurella	0.00±0.00	0	0	0	0	0	0	0	0	0	0	0	0	0	0	0	0	0	0	0	0	0	0	0	0	0	0	0	0	0	0	0	0	0	0	0	0	0	0	0	0	0	0	0	0	0	0	0	0
Rhodanobacter	0.00±0.00	0	0	0	0	0	0	0	0	0	0	0	0	0	0	0	0	0	0	0	0	0	0	0	0	0	0	0	0	0	0	0	0	0	0	0	0	0	0	0	0	0	0	0	0	0	0	0	0
Pediococcus	0.00±0.00	0	0	0	0	0	0	0	0	0	0	0	0	0	0	0	0	0	0	0	0	0	0	0	0	0	0	0	0	0	0	0	0	0	0	0	0	0	0	0	0	0	0	0	0	0	0	0	0
Pectobacterium	0.00±0.00	0	0	0	0	0	0	0	0	0	0	0	0	0	0	0	0	0	0	0	0	0	0	0	0	0	0	0	0	0	0	0	0	0	0	0	0	0	0	0	0	0	0	0	0	0	0	0	0
Stenotrophobacter	0.00±0.00	0	0	0	0	0	0	0	0	0	0	0	0	0	0	0	0	0	0	0	0	0	0	0	0	0	0	0	0	0	0	0	0	0	0	0	0	0	0	0	0	0	0	0	0	0	0	0	0
Scardovia	0.00±0.00	0	0	0	0	0	0	0	0	0	0	0	0	0	0	0	0	0	0	0	0	0	0	0	0	0	0	0	0	0	0	0	0	0	0	0	0	0	0	0	0	0	0	0	0	0	0	0	0
Spirosoma	0.00±0.00	0	0	0	0	0	0	0	0	0	0	0	0	0	0	0	0	0	0	0	0	0	0	0	0	0	0	0	0	0	0	0	0	0	0	0	0	0	0	0	0	0	0	0	0	0	0	0	0
Pseudoalteromonas	0.00±0.00	0	0	0	0	0	0	0	0	0	0	0	0	0	0	0	0	0	0	0	0	0	0	0	0	0	0	0	0	0	0	0	0	0	0	0	0	0	0	0	0	0	0	0	0	0	0	0	0
Pleomorphomonas	0.00±0.00	0	0	0	0	0	0	0	0	0	0	0	0	0	0	0	0	0	0	0	0	0	0	0	0	0	0	0	0	0	0	0	0	0	0	0	0	0	0	0	0	0	0	0	0	0	0	0	0
Polaromonas	0.00±0.00	0	0	0	0	0	0	0	0	0	0	0	0	0	0	0	0	0	0	0	0	0	0	0	0	0	0	0	0	0	0	0	0	0	0	0	0	0	0	0	0	0	0	0	0	0	0	0	0
Schumannella	0.00±0.00	0	0	0	0	0	0	0	0	0	0	0	0	0	0	0	0	0	0	0	0	0	0	0	0	0	0	0	0	0	0	0	0	0	0	0	0	0	0	0	0	0	0	0	0	0	0	0	0
Segniliparus	0.00±0.00	0	0	0	0	0	0	0	0	0	0	0	0	0	0	0	0	0	0	0	0	0	0	0	0	0	0	0	0	0	0	0	0	0	0	0	0	0	0	0	0	0	0	0	0	0	0	0	0
Senegalimassilia	0.00±0.00	0	0	0	0	0	0	0	0	0	0	0	0	0	0	0	0	0	0	0	0	0	0	0	0	0	0	0	0	0	0	0	0	0	0	0	0	0	0	0	0	0	0	0	0	0	0	0	0
Silvibacterium	0.00±0.00	0	0	0	0	0	0	0	0	0	0	0	0	0	0	0	0	0	0	0	0	0	0	0	0	0	0	0	0	0	0	0	0	0	0	0	0	0	0	0	0	0	0	0	0	0	0	0	0
Schwartzia	0.00±0.00	0	0	0	0	0	0	0	0	0	0	0	0	0	0	0	0	0	0	0	0	0	0	0	0	0	0	0	0	0	0	0	0	0	0	0	0	0	0	0	0	0	0	0	0	0	0	0	0
Sphingopyxis	0.00±0.00	0	0	0	0	0	0	0	0	0	0	0	0	0	0	0	0	0	0	0	0	0	0	0	0	0	0	0	0	0	0	0	0	0	0	0	0	0	0	0	0	0	0	0	0	0	0	0	0
Solobacterium	0.00±0.00	0	0	0	0	0	0	0	0	0	0	0	0	0	0	0	0	0	0	0	0	0	0	0	0	0	0	0	0	0	0	0	0	0	0	0	0	0	0	0	0	0	0	0	0	0	0	0	0
Taibaiella	0.00±0.00	0	0	0	0	0	0	0	0	0	0	0	0	0	0	0	0	0	0	0	0	0	0	0	0	0	0	0	0	0	0	0	0	0	0	0	0	0	0	0	0	0	0	0	0	0	0	0	0
Tahibacter	0.00±0.00	0	0	0	0	0	0	0	0	0	0	0	0	0	0	0	0	0	0	0	0	0	0	0	0	0	0	0	0	0	0	0	0	0	0	0	0	0	0	0	0	0	0	0	0	0	0	0	0
Telmatospirillum	0.00±0.00	0	0	0	0	0	0	0	0	0	0	0	0	0	0	0	0	0	0	0	0	0	0	0	0	0	0	0	0	0	0	0	0	0	0	0	0	0	0	0	0	0	0	0	0	0	0	0	0
Roseomonas	0.00±0.00	0	0	0	0	0	0	0	0	0	0	0	0	0	0	0	0	0	0	0	0	0	0	0	0	0	0	0	0	0	0	0	0	0	0	0	0	0	0	0	0	0	0	0	0	0	0	0	0
Terriglobus	0.00±0.00	0	0	0	0	0	0	0	0	0	0	0	0	0	0	0	0	0	0	0	0	0	0	0	0	0	0	0	0	0	0	0	0	0	0	0	0	0	0	0	0	0	0	0	0	0	0	0	0
Syntrophomonas	0.00±0.00	0	0	0	0	0	0	0	0	0	0	0	0	0	0	0	0	0	0	0	0	0	0	0	0	0	0	0	0	0	0	0	0	0	0	0	0	0	0	0	0	0	0	0	0	0	0	0	0
Subdivision5_genera_incertae_sedis	0.00±0.00	0	0	0	0	0	0	0	0	0	0	0	0	0	0	0	0	0	0	0	0	0	0	0	0	0	0	0	0	0	0	0	0	0	0	0	0	0	0	0	0	0	0	0	0	0	0	0	0
Piscinibacter	0.00±0.00	0	0	0	0	0	0	0	0	0	0	0	0	0	0	0	0	0	0	0	0	0	0	0	0	0	0	0	0	0	0	0	0	0	0	0	0	0	0	0	0	0	0	0	0	0	0	0	0
Streptobacillus	0.00±0.00	0	0	0	0	0	0	0	0	0	0	0	0	0	0	0	0	0	0	0	0	0	0	0	0	0	0	0	0	0	0	0	0	0	0	0	0	0	0	0	0	0	0	0	0	0	0	0	0
Subdoligranulum	0.00±0.00	0	0	0	0	0	0	0	0	0	0	0	0	0	0	0	0	0	0	0	0	0	0	0	0	0	0	0	0	0	0	0	0	0	0	0	0	0	0	0	0	0	0	0	0	0	0	0	0
Succinispira	0.00±0.00	0	0	0	0	0	0	0	0	0	0	0	0	0	0	0	0	0	0	0	0	0	0	0	0	0	0	0	0	0	0	0	0	0	0	0	0	0	0	0	0	0	0	0	0	0	0	0	0
Deinococcus	0.00±0.00	0	0	0	0	0	0	0	0	0	0	0	0	0	0	0	0	0	0	0	0	0	0	0	0	0	0	0	0	0	0	0	0	0	0	0	0	0	0	0	0	0	0	0	0	0	0	0	0
Daejeonella	0.00±0.00	0	0	0	0	0	0	0	0	0	0	0	0	0	0	0	0	0	0	0	0	0	0	0	0	0	0	0	0	0	0	0	0	0	0	0	0	0	0	0	0	0	0	0	0	0	0	0	0
Dietzia	0.00±0.00	0	0	0	0	0	0	0	0	0	0	0	0	0	0	0	0	0	0	0	0	0	0	0	0	0	0	0	0	0	0	0	0	0	0	0	0	0	0	0	0	0	0	0	0	0	0	0	0
Edaphobacter	0.00±0.00	0	0	0	0	0	0	0	0	0	0	0	0	0	0	0	0	0	0	0	0	0	0	0	0	0	0	0	0	0	0	0	0	0	0	0	0	0	0	0	0	0	0	0	0	0	0	0	0
Dyella	0.00±0.00	0	0	0	0	0	0	0	0	0	0	0	0	0	0	0	0	0	0	0	0	0	0	0	0	0	0	0	0	0	0	0	0	0	0	0	0	0	0	0	0	0	0	0	0	0	0	0	0
Dongia	0.00±0.00	0	0	0	0	0	0	0	0	0	0	0	0	0	0	0	0	0	0	0	0	0	0	0	0	0	0	0	0	0	0	0	0	0	0	0	0	0	0	0	0	0	0	0	0	0	0	0	0
Dactylosporangium	0.00±0.00	0	0	0	0	0	0	0	0	0	0	0	0	0	0	0	0	0	0	0	0	0	0	0	0	0	0	0	0	0	0	0	0	0	0	0	0	0	0	0	0	0	0	0	0	0	0	0	0
Cuneatibacter	0.00±0.00	0	0	0	0	0	0	0	0	0	0	0	0	0	0	0	0	0	0	0	0	0	0	0	0	0	0	0	0	0	0	0	0	0	0	0	0	0	0	0	0	0	0	0	0	0	0	0	0
Cryptosporangium	0.00±0.00	0	0	0	0	0	0	0	0	0	0	0	0	0	0	0	0	0	0	0	0	0	0	0	0	0	0	0	0	0	0	0	0	0	0	0	0	0	0	0	0	0	0	0	0	0	0	0	0
Corticibacterium	0.00±0.00	0	0	0	0	0	0	0	0	0	0	0	0	0	0	0	0	0	0	0	0	0	0	0	0	0	0	0	0	0	0	0	0	0	0	0	0	0	0	0	0	0	0	0	0	0	0	0	0
Curtobacterium	0.00±0.00	0	0	0	0	0	0	0	0	0	0	0	0	0	0	0	0	0	0	0	0	0	0	0	0	0	0	0	0	0	0	0	0	0	0	0	0	0	0	0	0	0	0	0	0	0	0	0	0
Cystobacter	0.00±0.00	0	0	0	0	0	0	0	0	0	0	0	0	0	0	0	0	0	0	0	0	0	0	0	0	0	0	0	0	0	0	0	0	0	0	0	0	0	0	0	0	0	0	0	0	0	0	0	0
Cutibacterium	0.00±0.00	0	0	0	0	0	0	0	0	0	0	0	0	0	0	0	0	0	0	0	0	0	0	0	0	0	0	0	0	0	0	0	0	0	0	0	0	0	0	0	0	0	0	0	0	0	0	0	0
Curvibacter	0.00±0.00	0	0	0	0	0	0	0	0	0	0	0	0	0	0	0	0	0	0	0	0	0	0	0	0	0	0	0	0	0	0	0	0	0	0	0	0	0	0	0	0	0	0	0	0	0	0	0	0
Flavisolibacter	0.00±0.00	0	0	0	0	0	0	0	0	0	0	0	0	0	0	0	0	0	0	0	0	0	0	0	0	0	0	0	0	0	0	0	0	0	0	0	0	0	0	0	0	0	0	0	0	0	0	0	0
Finegoldia	0.00±0.00	0	0	0	0	0	0	0	0	0	0	0	0	0	0	0	0	0	0	0	0	0	0	0	0	0	0	0	0	0	0	0	0	0	0	0	0	0	0	0	0	0	0	0	0	0	0	0	0
Gemmatimonas	0.00±0.00	0	0	0	0	0	0	0	0	0	0	0	0	0	0	0	0	0	0	0	0	0	0	0	0	0	0	0	0	0	0	0	0	0	0	0	0	0	0	0	0	0	0	0	0	0	0	0	0
Gallicola	0.00±0.00	0	0	0	0	0	0	0	0	0	0	0	0	0	0	0	0	0	0	0	0	0	0	0	0	0	0	0	0	0	0	0	0	0	0	0	0	0	0	0	0	0	0	0	0	0	0	0	0
Galactobacter	0.00±0.00	0	0	0	0	0	0	0	0	0	0	0	0	0	0	0	0	0	0	0	0	0	0	0	0	0	0	0	0	0	0	0	0	0	0	0	0	0	0	0	0	0	0	0	0	0	0	0	0
Ferruginibacter	0.00±0.00	0	0	0	0	0	0	0	0	0	0	0	0	0	0	0	0	0	0	0	0	0	0	0	0	0	0	0	0	0	0	0	0	0	0	0	0	0	0	0	0	0	0	0	0	0	0	0	0
Eremococcus	0.00±0.00	0	0	0	0	0	0	0	0	0	0	0	0	0	0	0	0	0	0	0	0	0	0	0	0	0	0	0	0	0	0	0	0	0	0	0	0	0	0	0	0	0	0	0	0	0	0	0	0
Enteroscipio	0.00±0.00	0	0	0	0	0	0	0	0	0	0	0	0	0	0	0	0	0	0	0	0	0	0	0	0	0	0	0	0	0	0	0	0	0	0	0	0	0	0	0	0	0	0	0	0	0	0	0	0
Fannyhessea	0.00±0.00	0	0	0	0	0	0	0	0	0	0	0	0	0	0	0	0	0	0	0	0	0	0	0	0	0	0	0	0	0	0	0	0	0	0	0	0	0	0	0	0	0	0	0	0	0	0	0	0
Faecalitalea	0.00±0.00	0	0	0	0	0	0	0	0	0	0	0	0	0	0	0	0	0	0	0	0	0	0	0	0	0	0	0	0	0	0	0	0	0	0	0	0	0	0	0	0	0	0	0	0	0	0	0	0
Alkanindiges	0.00±0.00	0	0	0	0	0	0	0	0	0	0	0	0	0	0	0	0	0	0	0	0	0	0	0	0	0	0	0	0	0	0	0	0	0	0	0	0	0	0	0	0	0	0	0	0	0	0	0	0
Alishewanella	0.00±0.00	0	0	0	0	0	0	0	0	0	0	0	0	0	0	0	0	0	0	0	0	0	0	0	0	0	0	0	0	0	0	0	0	0	0	0	0	0	0	0	0	0	0	0	0	0	0	0	0
Altererythrobacter	0.00±0.00	0	0	0	0	0	0	0	0	0	0	0	0	0	0	0	0	0	0	0	0	0	0	0	0	0	0	0	0	0	0	0	0	0	0	0	0	0	0	0	0	0	0	0	0	0	0	0	0
Aminipila	0.00±0.00	0	0	0	0	0	0	0	0	0	0	0	0	0	0	0	0	0	0	0	0	0	0	0	0	0	0	0	0	0	0	0	0	0	0	0	0	0	0	0	0	0	0	0	0	0	0	0	0
Alterileibacterium	0.00±0.00	0	0	0	0	0	0	0	0	0	0	0	0	0	0	0	0	0	0	0	0	0	0	0	0	0	0	0	0	0	0	0	0	0	0	0	0	0	0	0	0	0	0	0	0	0	0	0	0
Acetobacter	0.00±0.00	0	0	0	0	0	0	0	0	0	0	0	0	0	0	0	0	0	0	0	0	0	0	0	0	0	0	0	0	0	0	0	0	0	0	0	0	0	0	0	0	0	0	0	0	0	0	0	0
Actinophytocola	0.00±0.00	0	0	0	0	0	0	0	0	0	0	0	0	0	0	0	0	0	0	0	0	0	0	0	0	0	0	0	0	0	0	0	0	0	0	0	0	0	0	0	0	0	0	0	0	0	0	0	0
Agrobacterium	0.00±0.00	0	0	0	0	0	0	0	0	0	0	0	0	0	0	0	0	0	0	0	0	0	0	0	0	0	0	0	0	0	0	0	0	0	0	0	0	0	0	0	0	0	0	0	0	0	0	0	0
Aeromonas	0.00±0.00	0	0	0	0	0	0	0	0	0	0	0	0	0	0	0	0	0	0	0	0	0	0	0	0	0	0	0	0	0	0	0	0	0	0	0	0	0	0	0	0	0	0	0	0	0	0	0	0
Aerococcus	0.00±0.00	0	0	0	0	0	0	0	0	0	0	0	0	0	0	0	0	0	0	0	0	0	0	0	0	0	0	0	0	0	0	0	0	0	0	0	0	0	0	0	0	0	0	0	0	0	0	0	0
Amnibacterium	0.00±0.00	0	0	0	0	0	0	0	0	0	0	0	0	0	0	0	0	0	0	0	0	0	0	0	0	0	0	0	0	0	0	0	0	0	0	0	0	0	0	0	0	0	0	0	0	0	0	0	0
Cellulosilyticum	0.00±0.00	0	0	0	0	0	0	0	0	0	0	0	0	0	0	0	0	0	0	0	0	0	0	0	0	0	0	0	0	0	0	0	0	0	0	0	0	0	0	0	0	0	0	0	0	0	0	0	0
Catenuloplanes	0.00±0.00	0	0	0	0	0	0	0	0	0	0	0	0	0	0	0	0	0	0	0	0	0	0	0	0	0	0	0	0	0	0	0	0	0	0	0	0	0	0	0	0	0	0	0	0	0	0	0	0
Catabacter	0.00±0.00	0	0	0	0	0	0	0	0	0	0	0	0	0	0	0	0	0	0	0	0	0	0	0	0	0	0	0	0	0	0	0	0	0	0	0	0	0	0	0	0	0	0	0	0	0	0	0	0
Cellvibrio	0.00±0.00	0	0	0	0	0	0	0	0	0	0	0	0	0	0	0	0	0	0	0	0	0	0	0	0	0	0	0	0	0	0	0	0	0	0	0	0	0	0	0	0	0	0	0	0	0	0	0	0
Companilactobacillus	0.00±0.00	0	0	0	0	0	0	0	0	0	0	0	0	0	0	0	0	0	0	0	0	0	0	0	0	0	0	0	0	0	0	0	0	0	0	0	0	0	0	0	0	0	0	0	0	0	0	0	0
Cloacibacterium	0.00±0.00	0	0	0	0	0	0	0	0	0	0	0	0	0	0	0	0	0	0	0	0	0	0	0	0	0	0	0	0	0	0	0	0	0	0	0	0	0	0	0	0	0	0	0	0	0	0	0	0
Arenimonas	0.00±0.00	0	0	0	0	0	0	0	0	0	0	0	0	0	0	0	0	0	0	0	0	0	0	0	0	0	0	0	0	0	0	0	0	0	0	0	0	0	0	0	0	0	0	0	0	0	0	0	0
Aquincola	0.00±0.00	0	0	0	0	0	0	0	0	0	0	0	0	0	0	0	0	0	0	0	0	0	0	0	0	0	0	0	0	0	0	0	0	0	0	0	0	0	0	0	0	0	0	0	0	0	0	0	0
Atopobium	0.00±0.00	0	0	0	0	0	0	0	0	0	0	0	0	0	0	0	0	0	0	0	0	0	0	0	0	0	0	0	0	0	0	0	0	0	0	0	0	0	0	0	0	0	0	0	0	0	0	0	0
Bosea	0.00±0.00	0	0	0	0	0	0	0	0	0	0	0	0	0	0	0	0	0	0	0	0	0	0	0	0	0	0	0	0	0	0	0	0	0	0	0	0	0	0	0	0	0	0	0	0	0	0	0	0
Beduinibacterium	0.00±0.00	0	0	0	0	0	0	0	0	0	0	0	0	0	0	0	0	0	0	0	0	0	0	0	0	0	0	0	0	0	0	0	0	0	0	0	0	0	0	0	0	0	0	0	0	0	0	0	0
Aureimonas	0.00±0.00	0	0	0	0	0	0	0	0	0	0	0	0	0	0	0	0	0	0	0	0	0	0	0	0	0	0	0	0	0	0	0	0	0	0	0	0	0	0	0	0	0	0	0	0	0	0	0	0
Lysinimonas	0.00±0.00	0	0	0	0	0	0	0	0	0	0	0	0	0	0	0	0	0	0	0	0	0	0	0	0	0	0	0	0	0	0	0	0	0	0	0	0	0	0	0	0	0	0	0	0	0	0	0	0
Lysinibacillus	0.00±0.00	0	0	0	0	0	0	0	0	0	0	0	0	0	0	0	0	0	0	0	0	0	0	0	0	0	0	0	0	0	0	0	0	0	0	0	0	0	0	0	0	0	0	0	0	0	0	0	0
Massiliimalia	0.00±0.00	0	0	0	0	0	0	0	0	0	0	0	0	0	0	0	0	0	0	0	0	0	0	0	0	0	0	0	0	0	0	0	0	0	0	0	0	0	0	0	0	0	0	0	0	0	0	0	0
Methylobacillus	0.00±0.00	0	0	0	0	0	0	0	0	0	0	0	0	0	0	0	0	0	0	0	0	0	0	0	0	0	0	0	0	0	0	0	0	0	0	0	0	0	0	0	0	0	0	0	0	0	0	0	0
Metamycoplasma	0.00±0.00	0	0	0	0	0	0	0	0	0	0	0	0	0	0	0	0	0	0	0	0	0	0	0	0	0	0	0	0	0	0	0	0	0	0	0	0	0	0	0	0	0	0	0	0	0	0	0	0
Luteibacter	0.00±0.00	0	0	0	0	0	0	0	0	0	0	0	0	0	0	0	0	0	0	0	0	0	0	0	0	0	0	0	0	0	0	0	0	0	0	0	0	0	0	0	0	0	0	0	0	0	0	0	0
Lentilactobacillus	0.00±0.00	0	0	0	0	0	0	0	0	0	0	0	0	0	0	0	0	0	0	0	0	0	0	0	0	0	0	0	0	0	0	0	0	0	0	0	0	0	0	0	0	0	0	0	0	0	0	0	0
Legionella	0.00±0.00	0	0	0	0	0	0	0	0	0	0	0	0	0	0	0	0	0	0	0	0	0	0	0	0	0	0	0	0	0	0	0	0	0	0	0	0	0	0	0	0	0	0	0	0	0	0	0	0
Lentzea	0.00±0.00	0	0	0	0	0	0	0	0	0	0	0	0	0	0	0	0	0	0	0	0	0	0	0	0	0	0	0	0	0	0	0	0	0	0	0	0	0	0	0	0	0	0	0	0	0	0	0	0
Longicatena	0.00±0.00	0	0	0	0	0	0	0	0	0	0	0	0	0	0	0	0	0	0	0	0	0	0	0	0	0	0	0	0	0	0	0	0	0	0	0	0	0	0	0	0	0	0	0	0	0	0	0	0
Liquorilactobacillus	0.00±0.00	0	0	0	0	0	0	0	0	0	0	0	0	0	0	0	0	0	0	0	0	0	0	0	0	0	0	0	0	0	0	0	0	0	0	0	0	0	0	0	0	0	0	0	0	0	0	0	0
Methylophilus	0.00±0.00	0	0	0	0	0	0	0	0	0	0	0	0	0	0	0	0	0	0	0	0	0	0	0	0	0	0	0	0	0	0	0	0	0	0	0	0	0	0	0	0	0	0	0	0	0	0	0	0
Paenalcaligenes	0.00±0.00	0	0	0	0	0	0	0	0	0	0	0	0	0	0	0	0	0	0	0	0	0	0	0	0	0	0	0	0	0	0	0	0	0	0	0	0	0	0	0	0	0	0	0	0	0	0	0	0
Ornithinimicrobium	0.00±0.00	0	0	0	0	0	0	0	0	0	0	0	0	0	0	0	0	0	0	0	0	0	0	0	0	0	0	0	0	0	0	0	0	0	0	0	0	0	0	0	0	0	0	0	0	0	0	0	0
Orbus	0.00±0.00	0	0	0	0	0	0	0	0	0	0	0	0	0	0	0	0	0	0	0	0	0	0	0	0	0	0	0	0	0	0	0	0	0	0	0	0	0	0	0	0	0	0	0	0	0	0	0	0
Paeniclostridium	0.00±0.00	0	0	0	0	0	0	0	0	0	0	0	0	0	0	0	0	0	0	0	0	0	0	0	0	0	0	0	0	0	0	0	0	0	0	0	0	0	0	0	0	0	0	0	0	0	0	0	0
Parasegetibacter	0.00±0.00	0	0	0	0	0	0	0	0	0	0	0	0	0	0	0	0	0	0	0	0	0	0	0	0	0	0	0	0	0	0	0	0	0	0	0	0	0	0	0	0	0	0	0	0	0	0	0	0
Papillibacter	0.00±0.00	0	0	0	0	0	0	0	0	0	0	0	0	0	0	0	0	0	0	0	0	0	0	0	0	0	0	0	0	0	0	0	0	0	0	0	0	0	0	0	0	0	0	0	0	0	0	0	0
Occallatibacter	0.00±0.00	0	0	0	0	0	0	0	0	0	0	0	0	0	0	0	0	0	0	0	0	0	0	0	0	0	0	0	0	0	0	0	0	0	0	0	0	0	0	0	0	0	0	0	0	0	0	0	0
Micrococcus	0.00±0.00	0	0	0	0	0	0	0	0	0	0	0	0	0	0	0	0	0	0	0	0	0	0	0	0	0	0	0	0	0	0	0	0	0	0	0	0	0	0	0	0	0	0	0	0	0	0	0	0
Microbacterium	0.00±0.00	0	0	0	0	0	0	0	0	0	0	0	0	0	0	0	0	0	0	0	0	0	0	0	0	0	0	0	0	0	0	0	0	0	0	0	0	0	0	0	0	0	0	0	0	0	0	0	0
Methylovirgula	0.00±0.00	0	0	0	0	0	0	0	0	0	0	0	0	0	0	0	0	0	0	0	0	0	0	0	0	0	0	0	0	0	0	0	0	0	0	0	0	0	0	0	0	0	0	0	0	0	0	0	0
Microvirga	0.00±0.00	0	0	0	0	0	0	0	0	0	0	0	0	0	0	0	0	0	0	0	0	0	0	0	0	0	0	0	0	0	0	0	0	0	0	0	0	0	0	0	0	0	0	0	0	0	0	0	0
Myroides	0.00±0.00	0	0	0	0	0	0	0	0	0	0	0	0	0	0	0	0	0	0	0	0	0	0	0	0	0	0	0	0	0	0	0	0	0	0	0	0	0	0	0	0	0	0	0	0	0	0	0	0
Murdochiella	0.00±0.00	0	0	0	0	0	0	0	0	0	0	0	0	0	0	0	0	0	0	0	0	0	0	0	0	0	0	0	0	0	0	0	0	0	0	0	0	0	0	0	0	0	0	0	0	0	0	0	0
Herbinix	0.00±0.00	0	0	0	0	0	0	0	0	0	0	0	0	0	0	0	0	0	0	0	0	0	0	0	0	0	0	0	0	0	0	0	0	0	0	0	0	0	0	0	0	0	0	0	0	0	0	0	0
Herbaspirillum	0.00±0.00	0	0	0	0	0	0	0	0	0	0	0	0	0	0	0	0	0	0	0	0	0	0	0	0	0	0	0	0	0	0	0	0	0	0	0	0	0	0	0	0	0	0	0	0	0	0	0	0
Halomonas	0.00±0.00	0	0	0	0	0	0	0	0	0	0	0	0	0	0	0	0	0	0	0	0	0	0	0	0	0	0	0	0	0	0	0	0	0	0	0	0	0	0	0	0	0	0	0	0	0	0	0	0
Herminiimonas	0.00±0.00	0	0	0	0	0	0	0	0	0	0	0	0	0	0	0	0	0	0	0	0	0	0	0	0	0	0	0	0	0	0	0	0	0	0	0	0	0	0	0	0	0	0	0	0	0	0	0	0
Hydrogenophaga	0.00±0.00	0	0	0	0	0	0	0	0	0	0	0	0	0	0	0	0	0	0	0	0	0	0	0	0	0	0	0	0	0	0	0	0	0	0	0	0	0	0	0	0	0	0	0	0	0	0	0	0
Herpetosiphon	0.00±0.00	0	0	0	0	0	0	0	0	0	0	0	0	0	0	0	0	0	0	0	0	0	0	0	0	0	0	0	0	0	0	0	0	0	0	0	0	0	0	0	0	0	0	0	0	0	0	0	0
Granulicella	0.00±0.00	0	0	0	0	0	0	0	0	0	0	0	0	0	0	0	0	0	0	0	0	0	0	0	0	0	0	0	0	0	0	0	0	0	0	0	0	0	0	0	0	0	0	0	0	0	0	0	0
Georgfuchsia	0.00±0.00	0	0	0	0	0	0	0	0	0	0	0	0	0	0	0	0	0	0	0	0	0	0	0	0	0	0	0	0	0	0	0	0	0	0	0	0	0	0	0	0	0	0	0	0	0	0	0	0
Gemmobacter	0.00±0.00	0	0	0	0	0	0	0	0	0	0	0	0	0	0	0	0	0	0	0	0	0	0	0	0	0	0	0	0	0	0	0	0	0	0	0	0	0	0	0	0	0	0	0	0	0	0	0	0
Gp4	0.00±0.00	0	0	0	0	0	0	0	0	0	0	0	0	0	0	0	0	0	0	0	0	0	0	0	0	0	0	0	0	0	0	0	0	0	0	0	0	0	0	0	0	0	0	0	0	0	0	0	0
Gp2	0.00±0.00	0	0	0	0	0	0	0	0	0	0	0	0	0	0	0	0	0	0	0	0	0	0	0	0	0	0	0	0	0	0	0	0	0	0	0	0	0	0	0	0	0	0	0	0	0	0	0	0
Gp1	0.00±0.00	0	0	0	0	0	0	0	0	0	0	0	0	0	0	0	0	0	0	0	0	0	0	0	0	0	0	0	0	0	0	0	0	0	0	0	0	0	0	0	0	0	0	0	0	0	0	0	0
Ileibacterium	0.00±0.00	0	0	0	0	0	0	0	0	0	0	0	0	0	0	0	0	0	0	0	0	0	0	0	0	0	0	0	0	0	0	0	0	0	0	0	0	0	0	0	0	0	0	0	0	0	0	0	0
Labilithrix	0.00±0.00	0	0	0	0	0	0	0	0	0	0	0	0	0	0	0	0	0	0	0	0	0	0	0	0	0	0	0	0	0	0	0	0	0	0	0	0	0	0	0	0	0	0	0	0	0	0	0	0
Kurthia	0.00±0.00	0	0	0	0	0	0	0	0	0	0	0	0	0	0	0	0	0	0	0	0	0	0	0	0	0	0	0	0	0	0	0	0	0	0	0	0	0	0	0	0	0	0	0	0	0	0	0	0
Kocuria	0.00±0.00	0	0	0	0	0	0	0	0	0	0	0	0	0	0	0	0	0	0	0	0	0	0	0	0	0	0	0	0	0	0	0	0	0	0	0	0	0	0	0	0	0	0	0	0	0	0	0	0
Lachnoanaerobaculum	0.00±0.00	0	0	0	0	0	0	0	0	0	0	0	0	0	0	0	0	0	0	0	0	0	0	0	0	0	0	0	0	0	0	0	0	0	0	0	0	0	0	0	0	0	0	0	0	0	0	0	0
Latilactobacillus	0.00±0.00	0	0	0	0	0	0	0	0	0	0	0	0	0	0	0	0	0	0	0	0	0	0	0	0	0	0	0	0	0	0	0	0	0	0	0	0	0	0	0	0	0	0	0	0	0	0	0	0
Lacticaseibacillus	0.00±0.00	0	0	0	0	0	0	0	0	0	0	0	0	0	0	0	0	0	0	0	0	0	0	0	0	0	0	0	0	0	0	0	0	0	0	0	0	0	0	0	0	0	0	0	0	0	0	0	0
Klenkia	0.00±0.00	0	0	0	0	0	0	0	0	0	0	0	0	0	0	0	0	0	0	0	0	0	0	0	0	0	0	0	0	0	0	0	0	0	0	0	0	0	0	0	0	0	0	0	0	0	0	0	0
Ilumatobacter	0.00±0.00	0	0	0	0	0	0	0	0	0	0	0	0	0	0	0	0	0	0	0	0	0	0	0	0	0	0	0	0	0	0	0	0	0	0	0	0	0	0	0	0	0	0	0	0	0	0	0	0
Jeotgalicoccus	0.00±0.00	0	0	0	0	0	0	0	0	0	0	0	0	0	0	0	0	0	0	0	0	0	0	0	0	0	0	0	0	0	0	0	0	0	0	0	0	0	0	0	0	0	0	0	0	0	0	0	0
Kineothrix	0.00±0.00	0	0	0	0	0	0	0	0	0	0	0	0	0	0	0	0	0	0	0	0	0	0	0	0	0	0	0	0	0	0	0	0	0	0	0	0	0	0	0	0	0	0	0	0	0	0	0	0
Kineococcus	0.00±0.00	0	0	0	0	0	0	0	0	0	0	0	0	0	0	0	0	0	0	0	0	0	0	0	0	0	0	0	0	0	0	0	0	0	0	0	0	0	0	0	0	0	0	0	0	0	0	0	0
Kibdelosporangium	0.00±0.00	0	0	0	0	0	0	0	0	0	0	0	0	0	0	0	0	0	0	0	0	0	0	0	0	0	0	0	0	0	0	0	0	0	0	0	0	0	0	0	0	0	0	0	0	0	0	0	0
(Unassigned)	18.82±11.35	16.7	33	11	16.8	19.2	24	18.3	8.83	33	36.2	22.4	17.6	22.3	24.5	13	51.4	3.27	16.6	10.5	9.5	9.06	27.1	17.6	41.9	20.9	25.1	4.9	2.75	12.7	13.7	25.6	7.94	33.3	16.9	18	7.5	32.9	26.7	7.13	26.2	14	11.6	13	49.7	8.17	33.6	22.4	3.27
[truncated: 41 more columns]

## Sheet: Italian
TABLE S7. Summarizing the relative abundance of all gut bacterial genera in seven host groups - Italian
Genus	Mean±SD(%)	Median(%)	K100	K105	K106	K108	K113	K119	K124	K125	K301	K304	K306	K309	K316	Y1	Y10	Y11	Y12	Y13	Y14	Y15	Y3	Y4	Y5	Y6	Y8	Y9
Blautia	10.20±6.31	8.35	12.2	6.83	3.12	6.16	4.01	5.64	15.3	23.2	5.57	11.9	18.5	11.1	7.05	17.3	12	6.38	4.38	8.76	7.94	3.41	27.4	9.8	7.05	14.3	13.7	2.15
Ruminococcus	5.96±4.58	5.085	1.56	2.67	8.76	4.53	4.16	7.8	7.35	0	7.65	11.4	7.06	11.1	8.39	2.75	13.7	0.0742	13.1	17.2	5.64	2.52	6.83	2.23	3.71	1.48	2.6	0.594
Bacteroides	5.62±5.47	3.675	8.46	2.9	4.9	4.6	9.28	4.08	0.445	1.93	5.72	1.48	5.79	1.56	2.9	2	3.27	9.13	1.48	2.45	0.0742	13.4	0.742	22.5	6.68	13.1	1.48	15.7
Phocaeicola	4.92±5.09	3.56	5.12	3.56	4.53	1.11	3.56	3.56	0.297	0.668	8.17	0.297	3.05	2.38	0.742	6.46	1.86	11.1	1.04	1.93	0.445	5.42	4.45	17.2	18.5	5.57	2.45	14.5
Agathobacter	4.76±5.26	2.225	6.53	0	2.15	0	1.93	0	10	11	5.86	6.61	0.0743	0	0	15.4	10.6	14.6	0	2	0.742	1.48	0.148	2.67	5.27	2.3	8.69	15.6
Bifidobacterium	4.29±4.40	2.265	5.12	12.7	0.742	2.23	0.148	2	13.1	0	0	0.297	1.04	9.58	1.93	6.24	3.49	0.0742	1.41	1.11	7.94	2.3	11.1	9.06	3.64	2.97	12.1	1.19
Anaerostipes	3.12±3.29	1.82	6.01	5.12	0.445	1.26	0.371	0.594	3.71	9.65	2.3	2.23	0	1.19	5.42	7.28	2.08	1.04	0.297	0.817	7.2	1.04	3.34	3.86	1.56	13	0.445	0.817
Coprococcus	2.16±2.44	1.0775	0.668	5.72	1.19	0.965	0.965	0.742	3.71	3.86	0.965	4.83	2.45	0.891	2.67	0.817	2.67	1.71	0	11.1	1.93	3.64	0	0.445	0.223	3.86	0.223	0
Fusicatenibacter	2.11±1.79	1.67	3.41	1.11	0.594	0.52	2.75	0.0742	0.223	3.86	0	1.19	1.56	4.45	0.223	2.6	2.75	4.08	2.82	1.26	7.57	3.41	3.86	2.67	0.445	1.78	0.742	0.817
Akkermansia	1.97±3.03	0.928	0	3.93	0.594	1.34	0.891	12.8	0.965	1.34	4.16	0.668	0.223	0	8.46	1.19	1.04	0	0	0.742	0	5.64	3.79	0.965	2.3	0	0	0.148
Anaerobutyricum	1.91±2.30	1.19	0.817	0.742	0.594	1.04	0.965	2.23	1.56	2.75	0.594	1.93	3.86	0.594	0.445	3.49	3.12	0.223	0.817	1.34	1.48	0.52	11.7	1.41	1.63	4.45	0.965	0.371
Gemmiger	1.88±2.04	1.1125	4.16	0.891	0.52	1.63	1.26	0.668	0.445	0.0742	0.891	1.63	1.56	3.34	0.297	1.41	3.19	0	5.35	0	7.87	5.79	0	0.817	3.19	2.75	0.965	0.297
Roseburia	1.74±1.57	1.63	3.27	0.223	0.891	0.0742	0	0	0	2.38	2	1.63	3.57	1.11	0	1.34	2.3	6.83	3.86	2.3	1.86	0.445	1.63	1.71	1.63	1.04	1.56	3.64
Collinsella	1.23±1.46	0.7795	0.742	0.891	0.594	0	0.594	0.223	2.82	2.15	0	0.668	0.817	0	1.34	1.34	1.86	0	0.223	0.223	1.19	0	5.49	2.08	0.965	1.71	5.42	0.668
Dialister	1.18±1.60	0.408	0	1.41	1.19	0	0	0	0.817	0	0	0	3.42	2.45	1.71	2.23	2.67	2.45	6.61	0.0742	0	0	3.27	1.48	0.445	0.371	0	0
Dorea	1.12±0.97	1.0025	1.11	0.817	1.34	0.668	1.56	0.594	0.965	0	1.56	1.26	0.0743	2.08	0.297	3.27	0.371	2	0	0.817	3.86	0.52	0	1.34	1.04	2.3	1.04	0.297
Alistipes	1.01±0.89	0.7055	0.148	2.97	1.04	1.34	2.38	0.594	0.297	0.148	1.34	1.63	0.446	1.56	0.817	0.223	1.48	0	0.594	1.19	0.0742	2.08	0.223	0	3.04	0.594	0.371	1.56
Romboutsia	0.91±1.76	0.1855	0	0.965	0.52	2	1.11	5.35	7.65	0	0	1.11	0	0	0	0.0742	0.891	0.668	0.148	0.891	0.891	0	0.817	0.223	0	0.148	0	0.0742
Lachnospiracea_incertae_sedis	0.91±1.69	0.52	0.52	0.148	1.11	0.594	0.297	0.52	0.52	4.38	0	0.52	0.149	0.148	8.02	0.371	0.297	0.594	0.0742	1.19	1.48	0	0.668	0.817	0.223	0.0742	0.817	0
Streptococcus	0.91±1.32	0.371	0.0742	0	0.297	0.223	0.445	0	1.48	2.82	0.148	0.0742	6.17	0.371	0.148	1.86	0.371	0.668	0.52	1.78	1.71	1.41	1.63	0	0.148	0.223	0.817	0.148
Parabacteroides	0.87±1.04	0.52	2.6	0	1.48	1.63	0.52	1.93	0.297	0.0742	1.48	0.148	1.41	0.223	0.297	0.223	1.11	0	0.297	0.148	0	0.52	0.594	4.68	1.04	0.594	0.0742	1.26
Mediterraneibacter	0.83±1.17	0.223	1.26	0.891	0.445	0.371	0.0742	1.78	0.0742	5.2	2.23	1.41	0.149	0	0	2.08	1.26	1.56	0.0742	0.297	1.86	0.0742	0.148	0	0.148	0	0	0.0742
Escherichia/Shigella	0.77±2.21	0.1111	0	0	3.49	0.223	0	0.594	0	0.148	0.223	0	0.223	11	1.41	0	0	0.891	0	0	0	0.297	0.891	0.297	0.148	0.0742	0	0
Phascolarctobacterium	0.72±0.95	0.0371	0.52	0	0	1.48	1.71	0	0	0	1.86	0.0742	0	0	0	0	0	1.11	0	1.63	0	3.34	0.0742	0	1.63	1.78	1.71	1.78
Ruminococcus2	0.66±0.82	0.334	0.223	0	1.04	0.668	0	0.0742	2.9	1.93	0.0742	0	2.15	0.148	0.0742	0.0742	0.297	0.371	0.52	0.742	0.891	1.34	0.594	0.223	0.0742	0.0742	2.38	0.371
Prevotella	0.57±2.32	0	0	0.742	0	0	0	0	0.0742	0.371	11.8	1.86	0	0	0	0	0	0	0	0	0	0.0742	0	0	0	0	0	0
Clostridium_sensu_stricto	0.54±0.86	0.0742	0	0.0742	2.3	1.93	1.63	2.82	0.0742	0	0	0.817	0	2.23	0.0742	0	0	0.0742	0	0.371	0.445	0.148	0	0	0.148	0.52	0.297	0
Faecalibacillus	0.51±0.96	0.1111	0.594	0	0.0742	0.148	0.445	0	0	0	0.594	0.594	0.223	0	0.0742	0.0742	0	0	1.63	0.445	3.79	0.742	0	0	0.223	3.27	0	0.297
Oscillibacter	0.42±0.57	0.1485	0	0.148	0.594	1.78	2.15	0	0.445	0.297	0.223	0.0742	0.149	0.668	0.148	0.148	0.371	0	1.11	1.19	0	0	0	0.0742	0	0.668	0.594	0
Lachnospira	0.41±0.71	0	1.56	1.26	0	1.93	0.297	0	0.445	0	0.668	0.297	0.0743	0.148	0	0	0	0	0	0.223	0	2.67	0	0	0	0	0	1.04
Barnesiella	0.39±0.53	0.148	0	0.817	0.445	2	0.445	0.668	0	0.297	0	0.148	0.446	0.817	0	0	0.965	0	0.0742	0.148	0	0.445	0	0	0.742	0	0.0742	1.71
Megamonas	0.32±1.62	0	0	0	0	0	0	0	0	0	0	0	0	0	0	0	0	0	0	0	0	0	0	0	0	0	8.24	0
Eubacterium	0.32±0.51	0.0371	0.52	0.445	1.78	0.817	0	0	0	0.594	0.0742	0.445	0	0	0	1.48	0	0	0.594	1.34	0	0.0742	0	0	0	0.0742	0	0.148
Megasphaera	0.31±1.12	0	0	0	0	0	0	0	0	2.9	0	0	0	5.05	0	0	0	0	0	0	0	0	0	0.148	0	0	0	0
Intestinibacter	0.31±0.50	0.1111	0	0	1.41	0.223	0.965	0.0742	0.817	0	0	0.0742	0	0	1.93	0.223	0.0742	0.148	0	0.223	0.594	0	0.965	0.148	0	0.148	0.148	0
Neglecta	0.30±0.47	0.0742	0	0.0742	0.445	1.56	0.223	0.594	0	0	0	0.0742	0.297	0	0.52	0.148	0.742	0	1.19	0.148	0	0.0742	0.0742	0.0742	0	0.0742	1.56	0
Clostridium_IV	0.28±0.69	0.0742	0	2.75	0.0742	0.297	2.45	0.0742	0	0	0.0742	0.148	0	0.0742	0	0.0742	0.148	0	0.0742	0.0742	0	0	0.0742	0	0.0742	0.445	0.297	0.148
Holdemanella	0.23±1.01	0	0	0.445	0	0	0	0	5.12	0	0	0	0.52	0	0	0	0	0	0	0	0	0	0	0	0	0	0	0
Intestinimonas	0.23±0.26	0.148	0	0.445	0.371	0.52	0.148	0.297	0.668	0	0.148	0.223	0.223	0	0	0.223	0	0	0.148	1.11	0.148	0.297	0.297	0	0	0	0.52	0.0742
Butyrivibrio	0.21±0.74	0	0	0	2.38	3.04	0	0	0	0	0	0	0	0	0	0	0	0	0	0	0	0	0	0	0	0	0	0
Clostridium_XlVb	0.20±0.31	0	0.52	0.148	0.0742	0	0	0	0	0	0	0.817	0.594	0	0.371	0	0.148	0	0.668	0	0	0	0	1.04	0.148	0.594	0	0
Massiliprevotella	0.17±0.85	0	0	0	0	0	0	0	0	0	0	0	0	0	0	0	0	4.31	0	0	0	0	0	0	0	0	0	0
Enterococcus	0.17±0.51	0	0	0	0	0.148	0	0.668	0	0.0742	0	0	0	0.817	0	0	0	0	0	0.223	2.45	0	0	0	0	0.0742	0	0
Paraprevotella	0.15±0.37	0	0	0.297	0	0	1.78	0.297	0	0.223	0	0.371	0	0	0.0742	0	0	0	0.0742	0	0.0742	0.594	0	0	0	0	0	0
Dysosmobacter	0.15±0.26	0.0742	0.0742	0.148	0	0.223	0	0	0.0742	0	0.223	0	0.594	0	1.11	0.0742	0	0	0.0742	0.0742	0	0	0.297	0	0.52	0.0742	0	0.445
Sutterella	0.14±0.31	0	0.0742	0.148	0.148	0	0	0	0	0	1.11	0	0	0	0	0	0	0.371	0	0	0	0.52	0	0	0.0742	0	0	1.11
Anaerotignum	0.13±0.21	0.0371	0.0742	0.445	0	0	0	0	0	0.148	0.297	0.148	0.966	0	0	0.223	0	0	0.0742	0.297	0	0.297	0	0	0	0.223	0.223	0.0742
Faecalimonas	0.12±0.44	0	0	0	0	0	0	0	0	2.08	0	0	0	0	0.891	0	0	0	0	0	0	0	0.148	0	0	0	0	0.0742
Odoribacter	0.12±0.30	0.0371	0	0.148	0.0742	1.48	0	0.0742	0.0742	0	0.223	0.0742	0	0.0742	0	0	0.0742	0	0	0.0742	0	0.148	0	0	0.148	0	0	0.52
Turicibacter	0.11±0.17	0	0	0	0.148	0.52	0.445	0.594	0	0	0	0.223	0	0	0	0.0742	0.148	0.0742	0	0.148	0	0	0.297	0	0.0742	0	0	0
Ruthenibacterium	0.11±0.13	0.0742	0	0	0	0	0.0742	0.0742	0.297	0.371	0.0742	0	0	0.0742	0.297	0.223	0	0.148	0.0742	0.223	0	0.371	0.371	0	0	0	0.0742	0
Cloacibacillus	0.10±0.51	0	0	0	0	0	0	2.6	0	0	0	0	0	0	0	0	0	0	0	0	0	0	0	0	0	0	0	0
Eisenbergiella	0.10±0.42	0	0	0	0	0	0	2.15	0	0.0742	0	0	0	0.0742	0.148	0	0	0	0	0.148	0	0.0742	0	0	0	0	0	0
Mitsuokella	0.09±0.44	0	0	0	0	0	0	0	0	2.23	0	0	0	0	0	0	0	0	0	0	0	0	0	0	0	0	0	0
Acidaminococcus	0.09±0.34	0	0.445	0	0	0	0	0	0	0	0	0	0	0	0	0.148	0	0	0	0	0	0	0	0	0.0742	0.0742	0	1.71
Veillonella	0.09±0.26	0	0.223	0	0	0	0	0	0	0	0	0	0.0743	0	0	1.19	0	0.668	0	0	0.223	0.0742	0	0	0	0	0	0
Erysipelatoclostridium	0.09±0.26	0	0	0	0	0.148	0	0.0742	0	0.223	0.0742	0	0	0	1.34	0	0.148	0.148	0	0	0	0	0.0742	0	0	0	0	0
Eggerthella	0.09±0.17	0	0.0742	0	0	0	0.0742	0.223	0.0742	0.0742	0.0742	0	0	0.0742	0.445	0	0	0.223	0	0	0.0742	0	0.742	0	0	0.0742	0	0
Lacticaseibacillus	0.08±0.39	0	0	0	0	0	0	0	0	0	0	0	0	0	0	0	0	0	0	0	2	0	0	0	0	0	0	0
Flavonifractor	0.07±0.15	0	0.148	0	0	0	0	0.371	0	0	0.0742	0	0.0743	0	0.668	0	0.0742	0.148	0	0	0	0.148	0	0.0742	0	0	0.0742	0
Enterocloster	0.07±0.12	0	0	0	0	0.0742	0	0	0	0.297	0	0	0.223	0	0.223	0.0742	0	0.371	0.371	0	0	0.148	0	0	0	0	0.148	0
Caproiciproducens	0.07±0.08	0.0742	0.0742	0	0	0.0742	0	0.223	0	0.0742	0	0	0.0743	0	0.148	0	0	0.148	0.148	0.223	0	0	0.0742	0.0742	0.0742	0	0.0742	0.223
Peptacetobacter	0.06±0.31	0	0	0	0	0	0	0	0	0	0	0	0	0	0	0	0	0	0	0	0	0	0	0	0	0	1.56	0
Faecalitalea	0.06±0.26	0	0	0	0	0	0	1.34	0	0	0	0	0	0	0	0	0	0	0.0742	0	0	0	0	0	0	0	0.0742	0
Terrisporobacter	0.06±0.12	0	0	0	0.371	0.0742	0.0742	0	0.223	0	0	0	0	0	0	0	0	0	0	0.223	0.371	0	0.223	0.0742	0	0	0	0
Adlercreutzia	0.06±0.09	0	0.148	0	0	0.148	0.0742	0.371	0	0	0.0742	0.0742	0	0.223	0	0	0.0742	0	0.0742	0.0742	0	0	0	0	0	0	0.223	0.0742
Desulfovibrio	0.05±0.18	0	0	0	0	0.0742	0	0.223	0	0	0	0.0742	0	0.148	0	0	0	0	0	0	0	0.891	0	0	0	0	0	0
Frisingicoccus	0.05±0.13	0	0	0	0	0.0742	0	0.371	0	0	0	0	0.297	0	0	0	0	0	0	0.52	0	0	0.0742	0	0	0	0	0
Parasutterella	0.05±0.11	0	0	0	0	0.371	0.0742	0	0	0	0	0.0742	0	0.0742	0	0	0.445	0	0	0	0	0	0	0	0	0.0742	0	0.0742
Lactobacillus	0.04±0.14	0	0	0	0	0	0.0742	0	0	0	0	0	0.669	0.297	0	0	0	0	0	0	0	0	0	0.0742	0	0	0	0
Senegalimassilia	0.04±0.11	0	0	0.445	0	0	0	0	0.297	0	0	0	0.223	0	0	0	0	0	0	0	0	0.148	0	0	0	0	0	0
Massilimicrobiota	0.04±0.10	0	0	0	0	0	0	0.445	0	0.0742	0	0	0	0	0	0	0.297	0.0742	0	0	0	0	0	0.0742	0	0.0742	0	0.0742
Fournierella	0.04±0.08	0	0	0	0	0.0742	0	0.371	0.148	0	0.0742	0	0	0	0	0	0	0	0.0742	0	0.0742	0	0	0	0	0	0.148	0
Limosilactobacillus	0.03±0.17	0	0	0	0	0	0	0	0	0	0	0	0.892	0	0	0	0	0	0	0	0	0	0	0	0	0	0	0
Negativibacillus	0.03±0.09	0	0	0	0.0742	0.148	0	0	0	0	0.223	0	0	0	0	0	0	0	0.371	0	0	0	0	0	0	0	0	0
Tyzzerella	0.03±0.07	0	0	0	0.0742	0.0742	0	0	0	0	0	0	0	0.223	0	0	0	0	0	0	0	0	0.297	0.0742	0	0	0	0
Butyricimonas	0.03±0.06	0	0	0	0	0.148	0	0.223	0	0	0.0742	0.0742	0	0	0	0	0	0	0.0742	0.0742	0	0.0742	0	0	0	0	0	0.148
Ihubacter	0.03±0.06	0	0	0	0.0742	0	0	0	0.0742	0	0	0	0	0	0.223	0	0	0	0.0742	0	0	0	0.0742	0	0	0	0.223	0
Coprobacter	0.03±0.06	0	0	0.223	0	0	0	0.0742	0	0	0.0742	0.0742	0	0	0	0	0	0	0	0.0742	0	0	0	0	0	0	0	0.148
Lawsonibacter	0.03±0.05	0	0.148	0	0	0.0742	0	0	0	0	0	0	0.149	0	0	0	0	0	0.0742	0	0	0.0742	0	0.0742	0	0	0	0.0742
Bilophila	0.03±0.05	0	0	0.148	0	0	0	0	0.0742	0	0.148	0	0	0	0	0	0	0	0.0742	0	0	0.0742	0.0742	0	0	0	0	0.0742
Catenibacterium	0.02±0.12	0	0	0	0	0	0	0	0	0	0	0	0	0	0	0	0	0	0	0	0	0	0	0	0	0	0.594	0
Amedibacillus	0.02±0.08	0	0	0	0	0	0	0	0	0	0	0	0	0	0.148	0	0	0	0	0.371	0	0	0	0	0	0	0	0
Clostridium_XlVa	0.02±0.06	0	0	0	0	0	0	0	0	0.0742	0	0	0	0	0	0	0	0.0742	0.0742	0.0742	0	0	0.297	0	0	0	0	0
Holdemania	0.02±0.06	0	0	0	0	0	0	0	0	0	0	0	0	0	0.0742	0	0	0	0.297	0	0	0	0	0	0	0	0.0742	0
Lactococcus	0.02±0.06	0	0	0	0	0	0	0	0	0	0	0	0	0	0	0	0	0	0	0	0.297	0	0	0	0.0742	0.0742	0	0
Latilactobacillus	0.02±0.06	0	0	0	0	0	0	0	0	0	0.0742	0	0	0	0	0	0	0	0	0	0.223	0	0	0	0	0	0.223	0
Ligilactobacillus	0.02±0.05	0	0.0742	0	0	0	0	0	0	0	0	0	0.223	0	0	0	0	0	0	0	0	0	0	0.148	0	0	0	0
Sellimonas	0.02±0.05	0	0	0	0	0	0	0	0	0	0	0	0.149	0	0	0	0	0	0	0.0742	0	0	0.223	0	0	0	0	0.0742
Slackia	0.02±0.05	0	0	0	0	0	0	0.148	0.148	0	0	0	0	0	0	0	0	0	0	0	0	0	0	0	0	0	0.148	0
Gordonibacter	0.02±0.05	0	0	0	0	0	0	0	0	0	0	0	0	0	0	0	0.0742	0	0.148	0	0	0	0.223	0	0	0	0	0
Flintibacter	0.02±0.04	0	0	0.0742	0	0	0.0742	0.0742	0	0	0.148	0	0	0	0	0	0	0	0	0	0	0	0	0	0.0742	0.0742	0.0742	0
Clostridium_XVIII	0.02±0.04	0	0	0	0.0742	0.0742	0	0	0	0	0	0.148	0	0	0	0	0	0	0	0.148	0	0	0	0	0	0	0	0
Colidextribacter	0.02±0.04	0	0	0.0742	0.148	0	0.0742	0	0	0	0	0	0	0	0	0	0	0	0	0	0	0.0742	0	0	0.0742	0	0	0
Anaeromassilibacillus	0.02±0.04	0	0	0	0	0	0	0	0	0	0	0	0	0	0	0	0.0742	0	0.148	0.0742	0	0	0	0	0	0	0.0742	0.0742
Comamonas	0.01±0.07	0	0	0	0	0.371	0	0	0	0	0	0	0	0	0	0	0	0	0	0	0	0	0	0	0	0	0	0
Fusobacterium	0.01±0.05	0	0	0	0	0	0	0	0	0.223	0	0	0	0	0	0	0	0	0	0	0	0.0742	0	0	0	0	0	0
Howardella	0.01±0.05	0	0	0.0742	0	0	0	0	0.223	0	0	0	0	0	0	0.0742	0	0	0	0	0	0	0	0	0	0	0	0
Merdimonas	0.01±0.05	0	0	0	0	0.223	0	0	0	0	0	0	0	0	0	0	0	0	0	0	0	0	0.0742	0	0	0	0	0
Sporobacter	0.01±0.04	0	0	0	0	0.148	0.0742	0	0	0	0	0	0	0	0	0	0	0	0	0	0	0.0742	0	0	0.0742	0	0	0
Rothia	0.01±0.04	0	0	0	0	0	0	0	0	0	0	0	0.149	0	0	0.148	0	0	0	0	0	0	0	0	0	0	0	0
Monoglobus	0.01±0.03	0	0	0	0	0	0	0	0	0	0	0	0	0	0	0	0.0742	0	0	0	0	0	0	0	0.148	0	0	0
Victivallis	0.01±0.03	0	0	0.148	0	0	0	0	0	0	0.0742	0	0	0	0	0	0	0	0	0	0	0	0	0	0	0	0	0
Christensenella	0.01±0.03	0	0	0	0	0	0	0.0742	0.0742	0	0	0	0	0	0	0	0	0	0.0742	0	0	0	0	0	0	0.0742	0	0
Haemophilus	0.01±0.03	0	0	0	0	0	0	0.0742	0	0	0	0	0.0743	0	0	0	0	0.148	0	0	0	0	0	0	0	0	0	0
Leuconostoc	0.01±0.03	0	0	0	0	0	0	0	0	0	0	0	0.0743	0	0	0.0742	0	0	0	0	0	0	0	0.0742	0	0.0742	0	0
Faecalicoccus	0.01±0.03	0	0	0	0	0	0	0.0742	0	0	0	0	0.149	0	0	0	0	0	0	0	0	0	0	0	0	0	0	0
Faecalicatena	0.01±0.03	0	0	0	0	0	0	0	0.148	0	0	0	0	0.0742	0	0	0	0	0	0	0	0	0	0	0	0	0	0
Gemella	0.01±0.03	0	0	0	0	0	0.0742	0	0	0	0	0	0	0	0	0	0.0742	0	0	0	0	0	0	0	0	0	0.148	0
Coprobacillus	0.01±0.03	0	0	0	0.0742	0	0	0	0	0.0742	0.0742	0	0	0	0	0	0	0	0	0	0	0.0742	0	0	0	0	0	0
Longicatena	0.01±0.03	0	0	0	0	0	0	0	0	0	0	0	0	0	0	0	0	0.148	0	0	0	0	0	0	0	0	0	0
Peptoniphilus	0.01±0.02	0	0	0	0	0	0.0742	0	0	0	0	0	0	0	0	0	0	0	0	0	0	0	0	0	0	0	0.0742	0
Mailhella	0.01±0.02	0	0	0	0	0	0	0	0	0	0	0	0	0	0	0	0	0	0.0742	0	0	0.0742	0	0	0	0	0	0
Harryflintia	0.01±0.02	0	0	0	0	0.0742	0	0.0742	0	0	0	0	0	0	0	0	0	0	0.0742	0	0	0	0	0	0	0	0	0
Schaalia	0.01±0.02	0	0	0	0.0742	0	0	0	0	0	0	0	0	0.0742	0	0	0	0	0	0	0	0	0.0742	0	0	0	0	0
Actinomyces	0.01±0.02	0	0	0	0	0	0	0	0.0742	0	0	0	0.0743	0	0	0	0	0	0	0	0.0742	0	0	0	0	0	0	0
Anaerotruncus	0.01±0.02	0	0	0	0	0	0	0.0742	0	0	0	0	0	0	0	0	0	0	0.0742	0	0	0	0	0	0	0	0	0
Pseudoflavonifractor	0.01±0.02	0	0	0	0	0.0742	0	0	0	0	0	0.0742	0	0	0	0	0	0	0	0	0	0	0	0	0	0	0	0
Peptostreptococcus	0.01±0.02	0	0	0	0	0	0	0	0	0	0	0	0	0	0	0	0.0742	0	0	0	0	0.0742	0	0	0	0	0	0
Phocea	0.01±0.02	0	0	0	0	0	0	0	0	0	0	0	0	0	0	0	0.0742	0	0	0	0	0	0	0	0	0	0.0742	0
Catabacter	0.01±0.02	0	0	0	0	0	0	0	0.0742	0	0	0	0	0	0	0	0	0	0	0	0	0	0.0742	0.0742	0	0	0	0
Beduinibacterium	0.01±0.02	0	0	0	0	0	0	0.0742	0.0742	0	0	0	0	0	0	0	0	0	0	0	0	0	0	0	0	0	0	0
Hydrogeniiclostridium	0.01±0.02	0	0	0	0	0	0	0.0742	0	0	0	0	0	0	0	0	0	0	0	0	0	0	0	0	0	0.0742	0	0
Duncaniella	0.00±0.01	0	0	0	0	0	0	0	0	0	0	0	0	0	0	0	0	0	0	0	0	0	0	0	0	0	0.0742	0
Pseudomonas	0.00±0.01	0	0	0	0	0	0	0	0	0	0	0	0	0	0	0	0	0	0	0	0	0	0	0	0	0	0.0742	0
Butyricicoccus	0.00±0.01	0	0	0	0.0742	0	0	0	0	0	0	0	0	0	0	0	0	0	0	0	0	0	0	0	0	0	0	0
Succinivibrio	0.00±0.01	0	0	0	0	0	0	0	0	0	0	0	0	0	0	0	0	0	0	0	0	0	0.0742	0	0	0	0	0
Petroclostridium	0.00±0.01	0	0	0	0	0	0	0	0	0	0	0.0742	0	0	0	0	0	0	0	0	0	0	0	0	0	0	0	0
Anaerofilum	0.00±0.01	0	0	0	0	0	0	0	0.0742	0	0	0	0	0	0	0	0	0	0	0	0	0	0	0	0	0	0	0
Anaerofustis	0.00±0.01	0	0	0	0	0	0	0.0742	0	0	0	0	0	0	0	0	0	0	0	0	0	0	0	0	0	0	0	0
Mogibacterium	0.00±0.01	0	0	0.0742	0	0	0	0	0	0	0	0	0	0	0	0	0	0	0	0	0	0	0	0	0	0	0	0
Parolsenella	0.00±0.01	0	0	0	0	0	0	0	0	0	0	0	0	0	0	0	0	0	0	0	0.0742	0	0	0	0	0	0	0
Weissella	0.00±0.01	0	0	0	0	0	0	0	0	0	0	0	0	0	0	0	0	0	0	0	0	0	0	0	0	0	0.0742	0
Lactonifactor	0.00±0.01	0	0	0	0	0	0	0	0.0742	0	0	0	0	0	0	0	0	0	0	0	0	0	0	0	0	0	0	0
Lancefieldella	0.00±0.01	0	0	0	0.0742	0	0	0	0	0	0	0	0	0	0	0	0	0	0	0	0	0	0	0	0	0	0	0
Raoultibacter	0.00±0.01	0	0	0	0	0	0	0.0742	0	0	0	0	0	0	0	0	0	0	0	0	0	0	0	0	0	0	0	0
Fenollaria	0.00±0.01	0	0	0	0	0	0	0	0	0	0	0	0	0	0	0	0	0	0	0	0	0	0	0	0	0	0.0742	0
Cellulosilyticum	0.00±0.01	0	0	0	0.0742	0	0	0	0	0	0	0	0	0	0	0	0	0	0	0	0	0	0	0	0	0	0	0
Paeniclostridium	0.00±0.01	0	0	0	0	0	0	0	0	0	0	0	0	0	0	0	0	0	0	0.0742	0	0	0	0	0	0	0	0
Treponema	0.00±0.00	0	0	0	0	0	0	0	0	0	0	0	0	0	0	0	0	0	0	0	0	0	0	0	0	0	0	0
Acinetobacter	0.00±0.00	0	0	0	0	0	0	0	0	0	0	0	0	0	0	0	0	0	0	0	0	0	0	0	0	0	0	0
Prevotellamassilia	0.00±0.00	0	0	0	0	0	0	0	0	0	0	0	0	0	0	0	0	0	0	0	0	0	0	0	0	0	0	0
Sphingomonas	0.00±0.00	0	0	0	0	0	0	0	0	0	0	0	0	0	0	0	0	0	0	0	0	0	0	0	0	0	0	0
Helicobacter	0.00±0.00	0	0	0	0	0	0	0	0	0	0	0	0	0	0	0	0	0	0	0	0	0	0	0	0	0	0	0
Pseudobutyrivibrio	0.00±0.00	0	0	0	0	0	0	0	0	0	0	0	0	0	0	0	0	0	0	0	0	0	0	0	0	0	0	0
Gp6	0.00±0.00	0	0	0	0	0	0	0	0	0	0	0	0	0	0	0	0	0	0	0	0	0	0	0	0	0	0	0
Corynebacterium	0.00±0.00	0	0	0	0	0	0	0	0	0	0	0	0	0	0	0	0	0	0	0	0	0	0	0	0	0	0	0
Campylobacter	0.00±0.00	0	0	0	0	0	0	0	0	0	0	0	0	0	0	0	0	0	0	0	0	0	0	0	0	0	0	0
Porphyromonas	0.00±0.00	0	0	0	0	0	0	0	0	0	0	0	0	0	0	0	0	0	0	0	0	0	0	0	0	0	0	0
Brevundimonas	0.00±0.00	0	0	0	0	0	0	0	0	0	0	0	0	0	0	0	0	0	0	0	0	0	0	0	0	0	0	0
Flavobacterium	0.00±0.00	0	0	0	0	0	0	0	0	0	0	0	0	0	0	0	0	0	0	0	0	0	0	0	0	0	0	0
Devosia	0.00±0.00	0	0	0	0	0	0	0	0	0	0	0	0	0	0	0	0	0	0	0	0	0	0	0	0	0	0	0
Streptophyta	0.00±0.00	0	0	0	0	0	0	0	0	0	0	0	0	0	0	0	0	0	0	0	0	0	0	0	0	0	0	0
Fibrobacter	0.00±0.00	0	0	0	0	0	0	0	0	0	0	0	0	0	0	0	0	0	0	0	0	0	0	0	0	0	0	0
Anaerococcus	0.00±0.00	0	0	0	0	0	0	0	0	0	0	0	0	0	0	0	0	0	0	0	0	0	0	0	0	0	0	0
Pseudonocardia	0.00±0.00	0	0	0	0	0	0	0	0	0	0	0	0	0	0	0	0	0	0	0	0	0	0	0	0	0	0	0
Phenylobacterium	0.00±0.00	0	0	0	0	0	0	0	0	0	0	0	0	0	0	0	0	0	0	0	0	0	0	0	0	0	0	0
Sphingobacterium	0.00±0.00	0	0	0	0	0	0	0	0	0	0	0	0	0	0	0	0	0	0	0	0	0	0	0	0	0	0	0
Chryseobacterium	0.00±0.00	0	0	0	0	0	0	0	0	0	0	0	0	0	0	0	0	0	0	0	0	0	0	0	0	0	0	0
Paenibacillus	0.00±0.00	0	0	0	0	0	0	0	0	0	0	0	0	0	0	0	0	0	0	0	0	0	0	0	0	0	0	0
Stenotrophomonas	0.00±0.00	0	0	0	0	0	0	0	0	0	0	0	0	0	0	0	0	0	0	0	0	0	0	0	0	0	0	0
Rhizobium	0.00±0.00	0	0	0	0	0	0	0	0	0	0	0	0	0	0	0	0	0	0	0	0	0	0	0	0	0	0	0
Asteroleplasma	0.00±0.00	0	0	0	0	0	0	0	0	0	0	0	0	0	0	0	0	0	0	0	0	0	0	0	0	0	0	0
Novosphingobium	0.00±0.00	0	0	0	0	0	0	0	0	0	0	0	0	0	0	0	0	0	0	0	0	0	0	0	0	0	0	0
Methylobacterium	0.00±0.00	0	0	0	0	0	0	0	0	0	0	0	0	0	0	0	0	0	0	0	0	0	0	0	0	0	0	0
Reyranella	0.00±0.00	0	0	0	0	0	0	0	0	0	0	0	0	0	0	0	0	0	0	0	0	0	0	0	0	0	0	0
Acidibacter	0.00±0.00	0	0	0	0	0	0	0	0	0	0	0	0	0	0	0	0	0	0	0	0	0	0	0	0	0	0	0
Ohtaekwangia	0.00±0.00	0	0	0	0	0	0	0	0	0	0	0	0	0	0	0	0	0	0	0	0	0	0	0	0	0	0	0
Spartobacteria_genera_incertae_sedis	0.00±0.00	0	0	0	0	0	0	0	0	0	0	0	0	0	0	0	0	0	0	0	0	0	0	0	0	0	0	0
Massilia	0.00±0.00	0	0	0	0	0	0	0	0	0	0	0	0	0	0	0	0	0	0	0	0	0	0	0	0	0	0	0
Paramuribaculum	0.00±0.00	0	0	0	0	0	0	0	0	0	0	0	0	0	0	0	0	0	0	0	0	0	0	0	0	0	0	0
Pedobacter	0.00±0.00	0	0	0	0	0	0	0	0	0	0	0	0	0	0	0	0	0	0	0	0	0	0	0	0	0	0	0
Duodenibacillus	0.00±0.00	0	0	0	0	0	0	0	0	0	0	0	0	0	0	0	0	0	0	0	0	0	0	0	0	0	0	0
Mesorhizobium	0.00±0.00	0	0	0	0	0	0	0	0	0	0	0	0	0	0	0	0	0	0	0	0	0	0	0	0	0	0	0
Actinoplanes	0.00±0.00	0	0	0	0	0	0	0	0	0	0	0	0	0	0	0	0	0	0	0	0	0	0	0	0	0	0	0
Oribacterium	0.00±0.00	0	0	0	0	0	0	0	0	0	0	0	0	0	0	0	0	0	0	0	0	0	0	0	0	0	0	0
Erysipelothrix	0.00±0.00	0	0	0	0	0	0	0	0	0	0	0	0	0	0	0	0	0	0	0	0	0	0	0	0	0	0	0
Dysgonomonas	0.00±0.00	0	0	0	0	0	0	0	0	0	0	0	0	0	0	0	0	0	0	0	0	0	0	0	0	0	0	0
Brachyspira	0.00±0.00	0	0	0	0	0	0	0	0	0	0	0	0	0	0	0	0	0	0	0	0	0	0	0	0	0	0	0
Psychrobacter	0.00±0.00	0	0	0	0	0	0	0	0	0	0	0	0	0	0	0	0	0	0	0	0	0	0	0	0	0	0	0
Anaerobiospirillum	0.00±0.00	0	0	0	0	0	0	0	0	0	0	0	0	0	0	0	0	0	0	0	0	0	0	0	0	0	0	0
Bacillus	0.00±0.00	0	0	0	0	0	0	0	0	0	0	0	0	0	0	0	0	0	0	0	0	0	0	0	0	0	0	0
Mycobacterium	0.00±0.00	0	0	0	0	0	0	0	0	0	0	0	0	0	0	0	0	0	0	0	0	0	0	0	0	0	0	0
Acutalibacter	0.00±0.00	0	0	0	0	0	0	0	0	0	0	0	0	0	0	0	0	0	0	0	0	0	0	0	0	0	0	0
Nocardioides	0.00±0.00	0	0	0	0	0	0	0	0	0	0	0	0	0	0	0	0	0	0	0	0	0	0	0	0	0	0	0
Bradyrhizobium	0.00±0.00	0	0	0	0	0	0	0	0	0	0	0	0	0	0	0	0	0	0	0	0	0	0	0	0	0	0	0
Selenomonas	0.00±0.00	0	0	0	0	0	0	0	0	0	0	0	0	0	0	0	0	0	0	0	0	0	0	0	0	0	0	0
Ezakiella	0.00±0.00	0	0	0	0	0	0	0	0	0	0	0	0	0	0	0	0	0	0	0	0	0	0	0	0	0	0	0
Hungatella	0.00±0.00	0	0	0	0	0	0	0	0	0	0	0	0	0	0	0	0	0	0	0	0	0	0	0	0	0	0	0
Luteimonas	0.00±0.00	0	0	0	0	0	0	0	0	0	0	0	0	0	0	0	0	0	0	0	0	0	0	0	0	0	0	0
Nitrospira	0.00±0.00	0	0	0	0	0	0	0	0	0	0	0	0	0	0	0	0	0	0	0	0	0	0	0	0	0	0	0
Parvimonas	0.00±0.00	0	0	0	0	0	0	0	0	0	0	0	0	0	0	0	0	0	0	0	0	0	0	0	0	0	0	0
Pyramidobacter	0.00±0.00	0	0	0	0	0	0	0	0	0	0	0	0	0	0	0	0	0	0	0	0	0	0	0	0	0	0	0
Caulobacter	0.00±0.00	0	0	0	0	0	0	0	0	0	0	0	0	0	0	0	0	0	0	0	0	0	0	0	0	0	0	0
Pseudoxanthomonas	0.00±0.00	0	0	0	0	0	0	0	0	0	0	0	0	0	0	0	0	0	0	0	0	0	0	0	0	0	0	0
Terrimonas	0.00±0.00	0	0	0	0	0	0	0	0	0	0	0	0	0	0	0	0	0	0	0	0	0	0	0	0	0	0	0
Gardnerella	0.00±0.00	0	0	0	0	0	0	0	0	0	0	0	0	0	0	0	0	0	0	0	0	0	0	0	0	0	0	0
Muribaculum	0.00±0.00	0	0	0	0	0	0	0	0	0	0	0	0	0	0	0	0	0	0	0	0	0	0	0	0	0	0	0
Sedimentibacter	0.00±0.00	0	0	0	0	0	0	0	0	0	0	0	0	0	0	0	0	0	0	0	0	0	0	0	0	0	0	0
Lautropia	0.00±0.00	0	0	0	0	0	0	0	0	0	0	0	0	0	0	0	0	0	0	0	0	0	0	0	0	0	0	0
Atopostipes	0.00±0.00	0	0	0	0	0	0	0	0	0	0	0	0	0	0	0	0	0	0	0	0	0	0	0	0	0	0	0
Saccharibacteria_genera_incertae_sedis	0.00±0.00	0	0	0	0	0	0	0	0	0	0	0	0	0	0	0	0	0	0	0	0	0	0	0	0	0	0	0
Sarcina	0.00±0.00	0	0	0	0	0	0	0	0	0	0	0	0	0	0	0	0	0	0	0	0	0	0	0	0	0	0	0
Lacunisphaera	0.00±0.00	0	0	0	0	0	0	0	0	0	0	0	0	0	0	0	0	0	0	0	0	0	0	0	0	0	0	0
Elusimicrobium	0.00±0.00	0	0	0	0	0	0	0	0	0	0	0	0	0	0	0	0	0	0	0	0	0	0	0	0	0	0	0
Sphingobium	0.00±0.00	0	0	0	0	0	0	0	0	0	0	0	0	0	0	0	0	0	0	0	0	0	0	0	0	0	0	0
Paracoccus	0.00±0.00	0	0	0	0	0	0	0	0	0	0	0	0	0	0	0	0	0	0	0	0	0	0	0	0	0	0	0
Extibacter	0.00±0.00	0	0	0	0	0	0	0	0	0	0	0	0	0	0	0	0	0	0	0	0	0	0	0	0	0	0	0
Tissierella	0.00±0.00	0	0	0	0	0	0	0	0	0	0	0	0	0	0	0	0	0	0	0	0	0	0	0	0	0	0	0
Micromonospora	0.00±0.00	0	0	0	0	0	0	0	0	0	0	0	0	0	0	0	0	0	0	0	0	0	0	0	0	0	0	0
Kineosporia	0.00±0.00	0	0	0	0	0	0	0	0	0	0	0	0	0	0	0	0	0	0	0	0	0	0	0	0	0	0	0
Hyphomicrobium	0.00±0.00	0	0	0	0	0	0	0	0	0	0	0	0	0	0	0	0	0	0	0	0	0	0	0	0	0	0	0
Cellulomonas	0.00±0.00	0	0	0	0	0	0	0	0	0	0	0	0	0	0	0	0	0	0	0	0	0	0	0	0	0	0	0
Paraburkholderia	0.00±0.00	0	0	0	0	0	0	0	0	0	0	0	0	0	0	0	0	0	0	0	0	0	0	0	0	0	0	0
Brucella	0.00±0.00	0	0	0	0	0	0	0	0	0	0	0	0	0	0	0	0	0	0	0	0	0	0	0	0	0	0	0
Sneathia	0.00±0.00	0	0	0	0	0	0	0	0	0	0	0	0	0	0	0	0	0	0	0	0	0	0	0	0	0	0	0
Brenneria	0.00±0.00	0	0	0	0	0	0	0	0	0	0	0	0	0	0	0	0	0	0	0	0	0	0	0	0	0	0	0
Sediminibacterium	0.00±0.00	0	0	0	0	0	0	0	0	0	0	0	0	0	0	0	0	0	0	0	0	0	0	0	0	0	0	0
Neisseria	0.00±0.00	0	0	0	0	0	0	0	0	0	0	0	0	0	0	0	0	0	0	0	0	0	0	0	0	0	0	0
Povalibacter	0.00±0.00	0	0	0	0	0	0	0	0	0	0	0	0	0	0	0	0	0	0	0	0	0	0	0	0	0	0	0
Lysobacter	0.00±0.00	0	0	0	0	0	0	0	0	0	0	0	0	0	0	0	0	0	0	0	0	0	0	0	0	0	0	0
Mucilaginibacter	0.00±0.00	0	0	0	0	0	0	0	0	0	0	0	0	0	0	0	0	0	0	0	0	0	0	0	0	0	0	0
Solirubrobacter	0.00±0.00	0	0	0	0	0	0	0	0	0	0	0	0	0	0	0	0	0	0	0	0	0	0	0	0	0	0	0
Ralstonia	0.00±0.00	0	0	0	0	0	0	0	0	0	0	0	0	0	0	0	0	0	0	0	0	0	0	0	0	0	0	0
Lampropedia	0.00±0.00	0	0	0	0	0	0	0	0	0	0	0	0	0	0	0	0	0	0	0	0	0	0	0	0	0	0	0
Kosakonia	0.00±0.00	0	0	0	0	0	0	0	0	0	0	0	0	0	0	0	0	0	0	0	0	0	0	0	0	0	0	0
Moryella	0.00±0.00	0	0	0	0	0	0	0	0	0	0	0	0	0	0	0	0	0	0	0	0	0	0	0	0	0	0	0
Mucispirillum	0.00±0.00	0	0	0	0	0	0	0	0	0	0	0	0	0	0	0	0	0	0	0	0	0	0	0	0	0	0	0
Mobiluncus	0.00±0.00	0	0	0	0	0	0	0	0	0	0	0	0	0	0	0	0	0	0	0	0	0	0	0	0	0	0	0
Metaprevotella	0.00±0.00	0	0	0	0	0	0	0	0	0	0	0	0	0	0	0	0	0	0	0	0	0	0	0	0	0	0	0
Niastella	0.00±0.00	0	0	0	0	0	0	0	0	0	0	0	0	0	0	0	0	0	0	0	0	0	0	0	0	0	0	0
Pelomonas	0.00±0.00	0	0	0	0	0	0	0	0	0	0	0	0	0	0	0	0	0	0	0	0	0	0	0	0	0	0	0
Pedomicrobium	0.00±0.00	0	0	0	0	0	0	0	0	0	0	0	0	0	0	0	0	0	0	0	0	0	0	0	0	0	0	0
Oceanobacillus	0.00±0.00	0	0	0	0	0	0	0	0	0	0	0	0	0	0	0	0	0	0	0	0	0	0	0	0	0	0	0
Olsenella	0.00±0.00	0	0	0	0	0	0	0	0	0	0	0	0	0	0	0	0	0	0	0	0	0	0	0	0	0	0	0
Mesomycoplasma	0.00±0.00	0	0	0	0	0	0	0	0	0	0	0	0	0	0	0	0	0	0	0	0	0	0	0	0	0	0	0
Providencia	0.00±0.00	0	0	0	0	0	0	0	0	0	0	0	0	0	0	0	0	0	0	0	0	0	0	0	0	0	0	0
Proteus	0.00±0.00	0	0	0	0	0	0	0	0	0	0	0	0	0	0	0	0	0	0	0	0	0	0	0	0	0	0	0
Leucobacter	0.00±0.00	0	0	0	0	0	0	0	0	0	0	0	0	0	0	0	0	0	0	0	0	0	0	0	0	0	0	0
Leptotrichia	0.00±0.00	0	0	0	0	0	0	0	0	0	0	0	0	0	0	0	0	0	0	0	0	0	0	0	0	0	0	0
Propionispira	0.00±0.00	0	0	0	0	0	0	0	0	0	0	0	0	0	0	0	0	0	0	0	0	0	0	0	0	0	0	0
Meiothermus	0.00±0.00	0	0	0	0	0	0	0	0	0	0	0	0	0	0	0	0	0	0	0	0	0	0	0	0	0	0	0
Populibacterium	0.00±0.00	0	0	0	0	0	0	0	0	0	0	0	0	0	0	0	0	0	0	0	0	0	0	0	0	0	0	0
Mediterranea	0.00±0.00	0	0	0	0	0	0	0	0	0	0	0	0	0	0	0	0	0	0	0	0	0	0	0	0	0	0	0
Luteolibacter	0.00±0.00	0	0	0	0	0	0	0	0	0	0	0	0	0	0	0	0	0	0	0	0	0	0	0	0	0	0	0
Malacoplasma	0.00±0.00	0	0	0	0	0	0	0	0	0	0	0	0	0	0	0	0	0	0	0	0	0	0	0	0	0	0	0
Staphylococcus	0.00±0.00	0	0	0	0	0	0	0	0	0	0	0	0	0	0	0	0	0	0	0	0	0	0	0	0	0	0	0
Steroidobacter	0.00±0.00	0	0	0	0	0	0	0	0	0	0	0	0	0	0	0	0	0	0	0	0	0	0	0	0	0	0	0
Diplorickettsia	0.00±0.00	0	0	0	0	0	0	0	0	0	0	0	0	0	0	0	0	0	0	0	0	0	0	0	0	0	0	0
Delftia	0.00±0.00	0	0	0	0	0	0	0	0	0	0	0	0	0	0	0	0	0	0	0	0	0	0	0	0	0	0	0
Chryseolinea	0.00±0.00	0	0	0	0	0	0	0	0	0	0	0	0	0	0	0	0	0	0	0	0	0	0	0	0	0	0	0
Bulleidia	0.00±0.00	0	0	0	0	0	0	0	0	0	0	0	0	0	0	0	0	0	0	0	0	0	0	0	0	0	0	0
Caballeronia	0.00±0.00	0	0	0	0	0	0	0	0	0	0	0	0	0	0	0	0	0	0	0	0	0	0	0	0	0	0	0
Faecalibaculum	0.00±0.00	0	0	0	0	0	0	0	0	0	0	0	0	0	0	0	0	0	0	0	0	0	0	0	0	0	0	0
Faecalibacter	0.00±0.00	0	0	0	0	0	0	0	0	0	0	0	0	0	0	0	0	0	0	0	0	0	0	0	0	0	0	0
Dubosiella	0.00±0.00	0	0	0	0	0	0	0	0	0	0	0	0	0	0	0	0	0	0	0	0	0	0	0	0	0	0	0
Sphingorhabdus	0.00±0.00	0	0	0	0	0	0	0	0	0	0	0	0	0	0	0	0	0	0	0	0	0	0	0	0	0	0	0
Enorma	0.00±0.00	0	0	0	0	0	0	0	0	0	0	0	0	0	0	0	0	0	0	0	0	0	0	0	0	0	0	0
Dyadobacter	0.00±0.00	0	0	0	0	0	0	0	0	0	0	0	0	0	0	0	0	0	0	0	0	0	0	0	0	0	0	0
Trichococcus	0.00±0.00	0	0	0	0	0	0	0	0	0	0	0	0	0	0	0	0	0	0	0	0	0	0	0	0	0	0	0
Anaeroglobus	0.00±0.00	0	0	0	0	0	0	0	0	0	0	0	0	0	0	0	0	0	0	0	0	0	0	0	0	0	0	0
Varibaculum	0.00±0.00	0	0	0	0	0	0	0	0	0	0	0	0	0	0	0	0	0	0	0	0	0	0	0	0	0	0	0
Actinomycetospora	0.00±0.00	0	0	0	0	0	0	0	0	0	0	0	0	0	0	0	0	0	0	0	0	0	0	0	0	0	0	0
Allobaculum	0.00±0.00	0	0	0	0	0	0	0	0	0	0	0	0	0	0	0	0	0	0	0	0	0	0	0	0	0	0	0
Alkalihalobacillus	0.00±0.00	0	0	0	0	0	0	0	0	0	0	0	0	0	0	0	0	0	0	0	0	0	0	0	0	0	0	0
Asticcacaulis	0.00±0.00	0	0	0	0	0	0	0	0	0	0	0	0	0	0	0	0	0	0	0	0	0	0	0	0	0	0	0
Asprobacter	0.00±0.00	0	0	0	0	0	0	0	0	0	0	0	0	0	0	0	0	0	0	0	0	0	0	0	0	0	0	0
Blastocatella	0.00±0.00	0	0	0	0	0	0	0	0	0	0	0	0	0	0	0	0	0	0	0	0	0	0	0	0	0	0	0
Bacillariophyta	0.00±0.00	0	0	0	0	0	0	0	0	0	0	0	0	0	0	0	0	0	0	0	0	0	0	0	0	0	0	0
Asanoa	0.00±0.00	0	0	0	0	0	0	0	0	0	0	0	0	0	0	0	0	0	0	0	0	0	0	0	0	0	0	0
Traorella	0.00±0.00	0	0	0	0	0	0	0	0	0	0	0	0	0	0	0	0	0	0	0	0	0	0	0	0	0	0	0
Anaerovibrio	0.00±0.00	0	0	0	0	0	0	0	0	0	0	0	0	0	0	0	0	0	0	0	0	0	0	0	0	0	0	0
Thermus	0.00±0.00	0	0	0	0	0	0	0	0	0	0	0	0	0	0	0	0	0	0	0	0	0	0	0	0	0	0	0
Arcanobacterium	0.00±0.00	0	0	0	0	0	0	0	0	0	0	0	0	0	0	0	0	0	0	0	0	0	0	0	0	0	0	0
Rhizobacter	0.00±0.00	0	0	0	0	0	0	0	0	0	0	0	0	0	0	0	0	0	0	0	0	0	0	0	0	0	0	0
Gp17	0.00±0.00	0	0	0	0	0	0	0	0	0	0	0	0	0	0	0	0	0	0	0	0	0	0	0	0	0	0	0
Rhodopseudomonas	0.00±0.00	0	0	0	0	0	0	0	0	0	0	0	0	0	0	0	0	0	0	0	0	0	0	0	0	0	0	0
Hymenobacter	0.00±0.00	0	0	0	0	0	0	0	0	0	0	0	0	0	0	0	0	0	0	0	0	0	0	0	0	0	0	0
Gluconobacter	0.00±0.00	0	0	0	0	0	0	0	0	0	0	0	0	0	0	0	0	0	0	0	0	0	0	0	0	0	0	0
Hydrogenoanaerobacterium	0.00±0.00	0	0	0	0	0	0	0	0	0	0	0	0	0	0	0	0	0	0	0	0	0	0	0	0	0	0	0
Halanaerobium	0.00±0.00	0	0	0	0	0	0	0	0	0	0	0	0	0	0	0	0	0	0	0	0	0	0	0	0	0	0	0
Roseiarcus	0.00±0.00	0	0	0	0	0	0	0	0	0	0	0	0	0	0	0	0	0	0	0	0	0	0	0	0	0	0	0
Flavitalea	0.00±0.00	0	0	0	0	0	0	0	0	0	0	0	0	0	0	0	0	0	0	0	0	0	0	0	0	0	0	0
Gp3	0.00±0.00	0	0	0	0	0	0	0	0	0	0	0	0	0	0	0	0	0	0	0	0	0	0	0	0	0	0	0
Gabonibacter	0.00±0.00	0	0	0	0	0	0	0	0	0	0	0	0	0	0	0	0	0	0	0	0	0	0	0	0	0	0	0
Flexilinea	0.00±0.00	0	0	0	0	0	0	0	0	0	0	0	0	0	0	0	0	0	0	0	0	0	0	0	0	0	0	0
Psychrobacillus	0.00±0.00	0	0	0	0	0	0	0	0	0	0	0	0	0	0	0	0	0	0	0	0	0	0	0	0	0	0	0
Thauera	0.00±0.00	0	0	0	0	0	0	0	0	0	0	0	0	0	0	0	0	0	0	0	0	0	0	0	0	0	0	0
Rhodococcus	0.00±0.00	0	0	0	0	0	0	0	0	0	0	0	0	0	0	0	0	0	0	0	0	0	0	0	0	0	0	0
Pseudorhodoferax	0.00±0.00	0	0	0	0	0	0	0	0	0	0	0	0	0	0	0	0	0	0	0	0	0	0	0	0	0	0	0
Rikenella	0.00±0.00	0	0	0	0	0	0	0	0	0	0	0	0	0	0	0	0	0	0	0	0	0	0	0	0	0	0	0
Rhodoplanes	0.00±0.00	0	0	0	0	0	0	0	0	0	0	0	0	0	0	0	0	0	0	0	0	0	0	0	0	0	0	0
Peptococcus	0.00±0.00	0	0	0	0	0	0	0	0	0	0	0	0	0	0	0	0	0	0	0	0	0	0	0	0	0	0	0
Virgisporangium	0.00±0.00	0	0	0	0	0	0	0	0	0	0	0	0	0	0	0	0	0	0	0	0	0	0	0	0	0	0	0
Vitreoscilla	0.00±0.00	0	0	0	0	0	0	0	0	0	0	0	0	0	0	0	0	0	0	0	0	0	0	0	0	0	0	0
Quadrisphaera	0.00±0.00	0	0	0	0	0	0	0	0	0	0	0	0	0	0	0	0	0	0	0	0	0	0	0	0	0	0	0
Variovorax	0.00±0.00	0	0	0	0	0	0	0	0	0	0	0	0	0	0	0	0	0	0	0	0	0	0	0	0	0	0	0
Wautersiella	0.00±0.00	0	0	0	0	0	0	0	0	0	0	0	0	0	0	0	0	0	0	0	0	0	0	0	0	0	0	0
Zoogloea	0.00±0.00	0	0	0	0	0	0	0	0	0	0	0	0	0	0	0	0	0	0	0	0	0	0	0	0	0	0	0
Patulibacter	0.00±0.00	0	0	0	0	0	0	0	0	0	0	0	0	0	0	0	0	0	0	0	0	0	0	0	0	0	0	0
Turicimonas	0.00±0.00	0	0	0	0	0	0	0	0	0	0	0	0	0	0	0	0	0	0	0	0	0	0	0	0	0	0	0
Rhizorhabdus	0.00±0.00	0	0	0	0	0	0	0	0	0	0	0	0	0	0	0	0	0	0	0	0	0	0	0	0	0	0	0
Tsukamurella	0.00±0.00	0	0	0	0	0	0	0	0	0	0	0	0	0	0	0	0	0	0	0	0	0	0	0	0	0	0	0
Rhodanobacter	0.00±0.00	0	0	0	0	0	0	0	0	0	0	0	0	0	0	0	0	0	0	0	0	0	0	0	0	0	0	0
Pediococcus	0.00±0.00	0	0	0	0	0	0	0	0	0	0	0	0	0	0	0	0	0	0	0	0	0	0	0	0	0	0	0
Pectobacterium	0.00±0.00	0	0	0	0	0	0	0	0	0	0	0	0	0	0	0	0	0	0	0	0	0	0	0	0	0	0	0
Vagococcus	0.00±0.00	0	0	0	0	0	0	0	0	0	0	0	0	0	0	0	0	0	0	0	0	0	0	0	0	0	0	0
Stenotrophobacter	0.00±0.00	0	0	0	0	0	0	0	0	0	0	0	0	0	0	0	0	0	0	0	0	0	0	0	0	0	0	0
Scardovia	0.00±0.00	0	0	0	0	0	0	0	0	0	0	0	0	0	0	0	0	0	0	0	0	0	0	0	0	0	0	0
Spirosoma	0.00±0.00	0	0	0	0	0	0	0	0	0	0	0	0	0	0	0	0	0	0	0	0	0	0	0	0	0	0	0
Pseudoalteromonas	0.00±0.00	0	0	0	0	0	0	0	0	0	0	0	0	0	0	0	0	0	0	0	0	0	0	0	0	0	0	0
Pleomorphomonas	0.00±0.00	0	0	0	0	0	0	0	0	0	0	0	0	0	0	0	0	0	0	0	0	0	0	0	0	0	0	0
Stomatobaculum	0.00±0.00	0	0	0	0	0	0	0	0	0	0	0	0	0	0	0	0	0	0	0	0	0	0	0	0	0	0	0
Polaromonas	0.00±0.00	0	0	0	0	0	0	0	0	0	0	0	0	0	0	0	0	0	0	0	0	0	0	0	0	0	0	0
Schumannella	0.00±0.00	0	0	0	0	0	0	0	0	0	0	0	0	0	0	0	0	0	0	0	0	0	0	0	0	0	0	0
Segniliparus	0.00±0.00	0	0	0	0	0	0	0	0	0	0	0	0	0	0	0	0	0	0	0	0	0	0	0	0	0	0	0
Silvibacterium	0.00±0.00	0	0	0	0	0	0	0	0	0	0	0	0	0	0	0	0	0	0	0	0	0	0	0	0	0	0	0
Proteiniclasticum	0.00±0.00	0	0	0	0	0	0	0	0	0	0	0	0	0	0	0	0	0	0	0	0	0	0	0	0	0	0	0
Schwartzia	0.00±0.00	0	0	0	0	0	0	0	0	0	0	0	0	0	0	0	0	0	0	0	0	0	0	0	0	0	0	0
Sphingopyxis	0.00±0.00	0	0	0	0	0	0	0	0	0	0	0	0	0	0	0	0	0	0	0	0	0	0	0	0	0	0	0
Solobacterium	0.00±0.00	0	0	0	0	0	0	0	0	0	0	0	0	0	0	0	0	0	0	0	0	0	0	0	0	0	0	0
Taibaiella	0.00±0.00	0	0	0	0	0	0	0	0	0	0	0	0	0	0	0	0	0	0	0	0	0	0	0	0	0	0	0
Pseudochrobactrum	0.00±0.00	0	0	0	0	0	0	0	0	0	0	0	0	0	0	0	0	0	0	0	0	0	0	0	0	0	0	0
Tahibacter	0.00±0.00	0	0	0	0	0	0	0	0	0	0	0	0	0	0	0	0	0	0	0	0	0	0	0	0	0	0	0
Telmatospirillum	0.00±0.00	0	0	0	0	0	0	0	0	0	0	0	0	0	0	0	0	0	0	0	0	0	0	0	0	0	0	0
Roseomonas	0.00±0.00	0	0	0	0	0	0	0	0	0	0	0	0	0	0	0	0	0	0	0	0	0	0	0	0	0	0	0
Terriglobus	0.00±0.00	0	0	0	0	0	0	0	0	0	0	0	0	0	0	0	0	0	0	0	0	0	0	0	0	0	0	0
Syntrophomonas	0.00±0.00	0	0	0	0	0	0	0	0	0	0	0	0	0	0	0	0	0	0	0	0	0	0	0	0	0	0	0
Subdivision5_genera_incertae_sedis	0.00±0.00	0	0	0	0	0	0	0	0	0	0	0	0	0	0	0	0	0	0	0	0	0	0	0	0	0	0	0
Piscinibacter	0.00±0.00	0	0	0	0	0	0	0	0	0	0	0	0	0	0	0	0	0	0	0	0	0	0	0	0	0	0	0
Streptobacillus	0.00±0.00	0	0	0	0	0	0	0	0	0	0	0	0	0	0	0	0	0	0	0	0	0	0	0	0	0	0	0
Subdoligranulum	0.00±0.00	0	0	0	0	0	0	0	0	0	0	0	0	0	0	0	0	0	0	0	0	0	0	0	0	0	0	0
Synergistes	0.00±0.00	0	0	0	0	0	0	0	0	0	0	0	0	0	0	0	0	0	0	0	0	0	0	0	0	0	0	0
Succinispira	0.00±0.00	0	0	0	0	0	0	0	0	0	0	0	0	0	0	0	0	0	0	0	0	0	0	0	0	0	0	0
Dielma	0.00±0.00	0	0	0	0	0	0	0	0	0	0	0	0	0	0	0	0	0	0	0	0	0	0	0	0	0	0	0
Deinococcus	0.00±0.00	0	0	0	0	0	0	0	0	0	0	0	0	0	0	0	0	0	0	0	0	0	0	0	0	0	0	0
Daejeonella	0.00±0.00	0	0	0	0	0	0	0	0	0	0	0	0	0	0	0	0	0	0	0	0	0	0	0	0	0	0	0
Dietzia	0.00±0.00	0	0	0	0	0	0	0	0	0	0	0	0	0	0	0	0	0	0	0	0	0	0	0	0	0	0	0
Edaphobacter	0.00±0.00	0	0	0	0	0	0	0	0	0	0	0	0	0	0	0	0	0	0	0	0	0	0	0	0	0	0	0
Dyella	0.00±0.00	0	0	0	0	0	0	0	0	0	0	0	0	0	0	0	0	0	0	0	0	0	0	0	0	0	0	0
Dongia	0.00±0.00	0	0	0	0	0	0	0	0	0	0	0	0	0	0	0	0	0	0	0	0	0	0	0	0	0	0	0
Dactylosporangium	0.00±0.00	0	0	0	0	0	0	0	0	0	0	0	0	0	0	0	0	0	0	0	0	0	0	0	0	0	0	0
Cuneatibacter	0.00±0.00	0	0	0	0	0	0	0	0	0	0	0	0	0	0	0	0	0	0	0	0	0	0	0	0	0	0	0
Cryptosporangium	0.00±0.00	0	0	0	0	0	0	0	0	0	0	0	0	0	0	0	0	0	0	0	0	0	0	0	0	0	0	0
Corticibacterium	0.00±0.00	0	0	0	0	0	0	0	0	0	0	0	0	0	0	0	0	0	0	0	0	0	0	0	0	0	0	0
Curtobacterium	0.00±0.00	0	0	0	0	0	0	0	0	0	0	0	0	0	0	0	0	0	0	0	0	0	0	0	0	0	0	0
Cystobacter	0.00±0.00	0	0	0	0	0	0	0	0	0	0	0	0	0	0	0	0	0	0	0	0	0	0	0	0	0	0	0
Cutibacterium	0.00±0.00	0	0	0	0	0	0	0	0	0	0	0	0	0	0	0	0	0	0	0	0	0	0	0	0	0	0	0
Curvibacter	0.00±0.00	0	0	0	0	0	0	0	0	0	0	0	0	0	0	0	0	0	0	0	0	0	0	0	0	0	0	0
Flavisolibacter	0.00±0.00	0	0	0	0	0	0	0	0	0	0	0	0	0	0	0	0	0	0	0	0	0	0	0	0	0	0	0
Finegoldia	0.00±0.00	0	0	0	0	0	0	0	0	0	0	0	0	0	0	0	0	0	0	0	0	0	0	0	0	0	0	0
Fructilactobacillus	0.00±0.00	0	0	0	0	0	0	0	0	0	0	0	0	0	0	0	0	0	0	0	0	0	0	0	0	0	0	0
Gemmatimonas	0.00±0.00	0	0	0	0	0	0	0	0	0	0	0	0	0	0	0	0	0	0	0	0	0	0	0	0	0	0	0
Gallicola	0.00±0.00	0	0	0	0	0	0	0	0	0	0	0	0	0	0	0	0	0	0	0	0	0	0	0	0	0	0	0
Galactobacter	0.00±0.00	0	0	0	0	0	0	0	0	0	0	0	0	0	0	0	0	0	0	0	0	0	0	0	0	0	0	0
Ferruginibacter	0.00±0.00	0	0	0	0	0	0	0	0	0	0	0	0	0	0	0	0	0	0	0	0	0	0	0	0	0	0	0
Eremococcus	0.00±0.00	0	0	0	0	0	0	0	0	0	0	0	0	0	0	0	0	0	0	0	0	0	0	0	0	0	0	0
Enteroscipio	0.00±0.00	0	0	0	0	0	0	0	0	0	0	0	0	0	0	0	0	0	0	0	0	0	0	0	0	0	0	0
Fannyhessea	0.00±0.00	0	0	0	0	0	0	0	0	0	0	0	0	0	0	0	0	0	0	0	0	0	0	0	0	0	0	0
Allisonella	0.00±0.00	0	0	0	0	0	0	0	0	0	0	0	0	0	0	0	0	0	0	0	0	0	0	0	0	0	0	0
Alkanindiges	0.00±0.00	0	0	0	0	0	0	0	0	0	0	0	0	0	0	0	0	0	0	0	0	0	0	0	0	0	0	0
Alishewanella	0.00±0.00	0	0	0	0	0	0	0	0	0	0	0	0	0	0	0	0	0	0	0	0	0	0	0	0	0	0	0
Altererythrobacter	0.00±0.00	0	0	0	0	0	0	0	0	0	0	0	0	0	0	0	0	0	0	0	0	0	0	0	0	0	0	0
Aminipila	0.00±0.00	0	0	0	0	0	0	0	0	0	0	0	0	0	0	0	0	0	0	0	0	0	0	0	0	0	0	0
Amedibacterium	0.00±0.00	0	0	0	0	0	0	0	0	0	0	0	0	0	0	0	0	0	0	0	0	0	0	0	0	0	0	0
Alterileibacterium	0.00±0.00	0	0	0	0	0	0	0	0	0	0	0	0	0	0	0	0	0	0	0	0	0	0	0	0	0	0	0
Aliarcobacter	0.00±0.00	0	0	0	0	0	0	0	0	0	0	0	0	0	0	0	0	0	0	0	0	0	0	0	0	0	0	0
Actinobacillus	0.00±0.00	0	0	0	0	0	0	0	0	0	0	0	0	0	0	0	0	0	0	0	0	0	0	0	0	0	0	0
Acetobacter	0.00±0.00	0	0	0	0	0	0	0	0	0	0	0	0	0	0	0	0	0	0	0	0	0	0	0	0	0	0	0
Abiotrophia	0.00±0.00	0	0	0	0	0	0	0	0	0	0	0	0	0	0	0	0	0	0	0	0	0	0	0	0	0	0	0
Actinophytocola	0.00±0.00	0	0	0	0	0	0	0	0	0	0	0	0	0	0	0	0	0	0	0	0	0	0	0	0	0	0	0
Agrobacterium	0.00±0.00	0	0	0	0	0	0	0	0	0	0	0	0	0	0	0	0	0	0	0	0	0	0	0	0	0	0	0
Aeromonas	0.00±0.00	0	0	0	0	0	0	0	0	0	0	0	0	0	0	0	0	0	0	0	0	0	0	0	0	0	0	0
Aerococcus	0.00±0.00	0	0	0	0	0	0	0	0	0	0	0	0	0	0	0	0	0	0	0	0	0	0	0	0	0	0	0
Amnibacterium	0.00±0.00	0	0	0	0	0	0	0	0	0	0	0	0	0	0	0	0	0	0	0	0	0	0	0	0	0	0	0
Catenuloplanes	0.00±0.00	0	0	0	0	0	0	0	0	0	0	0	0	0	0	0	0	0	0	0	0	0	0	0	0	0	0	0
Cellvibrio	0.00±0.00	0	0	0	0	0	0	0	0	0	0	0	0	0	0	0	0	0	0	0	0	0	0	0	0	0	0	0
Companilactobacillus	0.00±0.00	0	0	0	0	0	0	0	0	0	0	0	0	0	0	0	0	0	0	0	0	0	0	0	0	0	0	0
Cloacibacterium	0.00±0.00	0	0	0	0	0	0	0	0	0	0	0	0	0	0	0	0	0	0	0	0	0	0	0	0	0	0	0
Brachybacterium	0.00±0.00	0	0	0	0	0	0	0	0	0	0	0	0	0	0	0	0	0	0	0	0	0	0	0	0	0	0	0
Arenimonas	0.00±0.00	0	0	0	0	0	0	0	0	0	0	0	0	0	0	0	0	0	0	0	0	0	0	0	0	0	0	0
Arenibacter	0.00±0.00	0	0	0	0	0	0	0	0	0	0	0	0	0	0	0	0	0	0	0	0	0	0	0	0	0	0	0
Aquincola	0.00±0.00	0	0	0	0	0	0	0	0	0	0	0	0	0	0	0	0	0	0	0	0	0	0	0	0	0	0	0
Atopobium	0.00±0.00	0	0	0	0	0	0	0	0	0	0	0	0	0	0	0	0	0	0	0	0	0	0	0	0	0	0	0
Bosea	0.00±0.00	0	0	0	0	0	0	0	0	0	0	0	0	0	0	0	0	0	0	0	0	0	0	0	0	0	0	0
Aureimonas	0.00±0.00	0	0	0	0	0	0	0	0	0	0	0	0	0	0	0	0	0	0	0	0	0	0	0	0	0	0	0
Marseilla	0.00±0.00	0	0	0	0	0	0	0	0	0	0	0	0	0	0	0	0	0	0	0	0	0	0	0	0	0	0	0
Lysinimonas	0.00±0.00	0	0	0	0	0	0	0	0	0	0	0	0	0	0	0	0	0	0	0	0	0	0	0	0	0	0	0
Lysinibacillus	0.00±0.00	0	0	0	0	0	0	0	0	0	0	0	0	0	0	0	0	0	0	0	0	0	0	0	0	0	0	0
Massiliimalia	0.00±0.00	0	0	0	0	0	0	0	0	0	0	0	0	0	0	0	0	0	0	0	0	0	0	0	0	0	0	0
Methylobacillus	0.00±0.00	0	0	0	0	0	0	0	0	0	0	0	0	0	0	0	0	0	0	0	0	0	0	0	0	0	0	0
Metamycoplasma	0.00±0.00	0	0	0	0	0	0	0	0	0	0	0	0	0	0	0	0	0	0	0	0	0	0	0	0	0	0	0
Luteibacter	0.00±0.00	0	0	0	0	0	0	0	0	0	0	0	0	0	0	0	0	0	0	0	0	0	0	0	0	0	0	0
Lentilactobacillus	0.00±0.00	0	0	0	0	0	0	0	0	0	0	0	0	0	0	0	0	0	0	0	0	0	0	0	0	0	0	0
Legionella	0.00±0.00	0	0	0	0	0	0	0	0	0	0	0	0	0	0	0	0	0	0	0	0	0	0	0	0	0	0	0
Lawsonella	0.00±0.00	0	0	0	0	0	0	0	0	0	0	0	0	0	0	0	0	0	0	0	0	0	0	0	0	0	0	0
Lentzea	0.00±0.00	0	0	0	0	0	0	0	0	0	0	0	0	0	0	0	0	0	0	0	0	0	0	0	0	0	0	0
Longibaculum	0.00±0.00	0	0	0	0	0	0	0	0	0	0	0	0	0	0	0	0	0	0	0	0	0	0	0	0	0	0	0
Liquorilactobacillus	0.00±0.00	0	0	0	0	0	0	0	0	0	0	0	0	0	0	0	0	0	0	0	0	0	0	0	0	0	0	0
Methylophilus	0.00±0.00	0	0	0	0	0	0	0	0	0	0	0	0	0	0	0	0	0	0	0	0	0	0	0	0	0	0	0
Paenalcaligenes	0.00±0.00	0	0	0	0	0	0	0	0	0	0	0	0	0	0	0	0	0	0	0	0	0	0	0	0	0	0	0
Ornithinimicrobium	0.00±0.00	0	0	0	0	0	0	0	0	0	0	0	0	0	0	0	0	0	0	0	0	0	0	0	0	0	0	0
Orbus	0.00±0.00	0	0	0	0	0	0	0	0	0	0	0	0	0	0	0	0	0	0	0	0	0	0	0	0	0	0	0
Parasegetibacter	0.00±0.00	0	0	0	0	0	0	0	0	0	0	0	0	0	0	0	0	0	0	0	0	0	0	0	0	0	0	0
Papillibacter	0.00±0.00	0	0	0	0	0	0	0	0	0	0	0	0	0	0	0	0	0	0	0	0	0	0	0	0	0	0	0
Paeniglutamicibacter	0.00±0.00	0	0	0	0	0	0	0	0	0	0	0	0	0	0	0	0	0	0	0	0	0	0	0	0	0	0	0
Occallatibacter	0.00±0.00	0	0	0	0	0	0	0	0	0	0	0	0	0	0	0	0	0	0	0	0	0	0	0	0	0	0	0
Micrococcus	0.00±0.00	0	0	0	0	0	0	0	0	0	0	0	0	0	0	0	0	0	0	0	0	0	0	0	0	0	0	0
Microbacterium	0.00±0.00	0	0	0	0	0	0	0	0	0	0	0	0	0	0	0	0	0	0	0	0	0	0	0	0	0	0	0
Methylovirgula	0.00±0.00	0	0	0	0	0	0	0	0	0	0	0	0	0	0	0	0	0	0	0	0	0	0	0	0	0	0	0
Microvirga	0.00±0.00	0	0	0	0	0	0	0	0	0	0	0	0	0	0	0	0	0	0	0	0	0	0	0	0	0	0	0
Myroides	0.00±0.00	0	0	0	0	0	0	0	0	0	0	0	0	0	0	0	0	0	0	0	0	0	0	0	0	0	0	0
Murdochiella	0.00±0.00	0	0	0	0	0	0	0	0	0	0	0	0	0	0	0	0	0	0	0	0	0	0	0	0	0	0	0
Morganella	0.00±0.00	0	0	0	0	0	0	0	0	0	0	0	0	0	0	0	0	0	0	0	0	0	0	0	0	0	0	0
Herbinix	0.00±0.00	0	0	0	0	0	0	0	0	0	0	0	0	0	0	0	0	0	0	0	0	0	0	0	0	0	0	0
Herbaspirillum	0.00±0.00	0	0	0	0	0	0	0	0	0	0	0	0	0	0	0	0	0	0	0	0	0	0	0	0	0	0	0
Halomonas	0.00±0.00	0	0	0	0	0	0	0	0	0	0	0	0	0	0	0	0	0	0	0	0	0	0	0	0	0	0	0
Herminiimonas	0.00±0.00	0	0	0	0	0	0	0	0	0	0	0	0	0	0	0	0	0	0	0	0	0	0	0	0	0	0	0
Hydrogenophaga	0.00±0.00	0	0	0	0	0	0	0	0	0	0	0	0	0	0	0	0	0	0	0	0	0	0	0	0	0	0	0
Herpetosiphon	0.00±0.00	0	0	0	0	0	0	0	0	0	0	0	0	0	0	0	0	0	0	0	0	0	0	0	0	0	0	0
Granulicella	0.00±0.00	0	0	0	0	0	0	0	0	0	0	0	0	0	0	0	0	0	0	0	0	0	0	0	0	0	0	0
Georgfuchsia	0.00±0.00	0	0	0	0	0	0	0	0	0	0	0	0	0	0	0	0	0	0	0	0	0	0	0	0	0	0	0
Geobacillus	0.00±0.00	0	0	0	0	0	0	0	0	0	0	0	0	0	0	0	0	0	0	0	0	0	0	0	0	0	0	0
Gemmobacter	0.00±0.00	0	0	0	0	0	0	0	0	0	0	0	0	0	0	0	0	0	0	0	0	0	0	0	0	0	0	0
Glutamicibacter	0.00±0.00	0	0	0	0	0	0	0	0	0	0	0	0	0	0	0	0	0	0	0	0	0	0	0	0	0	0	0
Gp4	0.00±0.00	0	0	0	0	0	0	0	0	0	0	0	0	0	0	0	0	0	0	0	0	0	0	0	0	0	0	0
Gp2	0.00±0.00	0	0	0	0	0	0	0	0	0	0	0	0	0	0	0	0	0	0	0	0	0	0	0	0	0	0	0
Gp1	0.00±0.00	0	0	0	0	0	0	0	0	0	0	0	0	0	0	0	0	0	0	0	0	0	0	0	0	0	0	0
Ileibacterium	0.00±0.00	0	0	0	0	0	0	0	0	0	0	0	0	0	0	0	0	0	0	0	0	0	0	0	0	0	0	0
Labilithrix	0.00±0.00	0	0	0	0	0	0	0	0	0	0	0	0	0	0	0	0	0	0	0	0	0	0	0	0	0	0	0
Kurthia	0.00±0.00	0	0	0	0	0	0	0	0	0	0	0	0	0	0	0	0	0	0	0	0	0	0	0	0	0	0	0
Kocuria	0.00±0.00	0	0	0	0	0	0	0	0	0	0	0	0	0	0	0	0	0	0	0	0	0	0	0	0	0	0	0
Lachnoanaerobaculum	0.00±0.00	0	0	0	0	0	0	0	0	0	0	0	0	0	0	0	0	0	0	0	0	0	0	0	0	0	0	0
Klenkia	0.00±0.00	0	0	0	0	0	0	0	0	0	0	0	0	0	0	0	0	0	0	0	0	0	0	0	0	0	0	0
Jeotgalibaca	0.00±0.00	0	0	0	0	0	0	0	0	0	0	0	0	0	0	0	0	0	0	0	0	0	0	0	0	0	0	0
Janthinobacterium	0.00±0.00	0	0	0	0	0	0	0	0	0	0	0	0	0	0	0	0	0	0	0	0	0	0	0	0	0	0	0
Ilumatobacter	0.00±0.00	0	0	0	0	0	0	0	0	0	0	0	0	0	0	0	0	0	0	0	0	0	0	0	0	0	0	0
Jeotgalicoccus	0.00±0.00	0	0	0	0	0	0	0	0	0	0	0	0	0	0	0	0	0	0	0	0	0	0	0	0	0	0	0
Kineothrix	0.00±0.00	0	0	0	0	0	0	0	0	0	0	0	0	0	0	0	0	0	0	0	0	0	0	0	0	0	0	0
Kineococcus	0.00±0.00	0	0	0	0	0	0	0	0	0	0	0	0	0	0	0	0	0	0	0	0	0	0	0	0	0	0	0
Kibdelosporangium	0.00±0.00	0	0	0	0	0	0	0	0	0	0	0	0	0	0	0	0	0	0	0	0	0	0	0	0	0	0	0
(Unassigned)	20.55±11.77	17.65	14.4	29	35.4	37.1	37.3	31.8	14.4	11.1	22.4	26.9	14.4	15	37.1	5.05	11.1	7.87	43.3	26.3	17.9	27.6	3.12	3.19	24.6	9.58	17.4	11.1

## Sheet: Japanese
TABLE S7. Summarizing the relative abundance of all gut bacterial genera in seven host groups - Japanese
Genus	Mean±SD(%)	Median(%)	DRR048993	DRR048994	DRR048995	DRR048996	DRR048997	DRR048998	DRR048999	DRR049000	DRR049001	DRR049002	DRR049003	DRR049004	DRR049005	DRR049006	DRR049007	DRR049008	DRR049009	DRR049010	DRR049011	DRR049012	DRR049013	DRR049014	DRR049015	DRR049016	DRR049017	DRR049018	DRR049020	DRR049021	DRR049022	DRR049023	DRR049024	DRR049025	DRR049026	DRR049027	DRR049029	DRR049030	DRR049031	DRR049032	DRR049033	DRR049034	DRR049035	DRR049036	DRR049037	DRR049038	DRR049039	DRR049041	DRR049042
Blautia	18.52±9.28	17.6	27.1	48.9	11.4	15.6	11.1	7.42	25.9	10.8	1.04	20	34.7	21	26	11.7	9.13	21.9	7.2	34.9	14.4	25.5	24	19.4	14.8	31.8	29.5	12.3	11.2	30.7	18.6	24.1	27.4	6.16	32.8	26.4	10.2	21.3	14	4.01	29.1	11.4	15.4	18.3	22.8	21.9	0.742	28.5	16.9
Bifidobacterium	9.01±10.31	6.24	13	6.98	1.48	2.67	4.31	14.5	3.27	1.34	45.5	2.67	8.02	0.148	22	1.78	3.34	2.08	4.9	1.86	14.9	6.01	9.13	0.668	9.87	9.65	2.67	1.11	0.891	0	12	0.817	0.817	8.91	5.42	0.148	5.64	0.52	1.63	5.05	10.5	9.13	13.8	22	9.73	15.1	6.31	14.3	7.94
Fusicatenibacter	6.39±5.66	5.345	1.93	9.28	3.49	7.57	3.34	2.75	0	2.97	3.79	9.73	12.8	5.27	0	7.35	4.38	1.34	13	0	0.223	0.148	7.57	15.4	8.24	22.6	3.93	19.9	4.38	1.11	13.7	12.1	0.0742	2.3	0.0742	11.7	4.23	19.4	11	1.78	8.46	13.5	0.891	14.6	13	10.1	0.297	6.24	6.76
Agathobacter	5.31±7.98	1.485	0.594	0.594	16.3	18.3	22.9	0.0742	0	7.57	0.0742	11.9	1.78	0.297	0	20.2	2.9	0	1.26	0	17.8	2.82	5.94	21.4	0.0742	0	1.19	4.08	16	18.4	0.0742	7.05	0	0	0	7.65	0.668	18.5	11.6	0.297	3.79	9.73	32.4	0.223	8.46	12.2	0.371	0.371	0.668
Faecalibacterium	4.91±4.47	3.64	2	1.11	1.48	2.97	6.01	1.63	13.7	1.78	0.0742	6.53	0.148	3.19	4.53	6.9	11.6	4.45	5.2	0.817	1.34	4.08	9.87	3.34	0.223	0.668	8.17	3.19	1.34	9.58	3.34	4.16	1.56	0.223	1.63	2.67	13.2	0.891	10.3	2.45	3.41	3.64	3.86	4.08	14.2	3.71	0	1.04	7.5
Anaerostipes	4.07±3.67	3.155	6.09	6.61	0.817	2.23	4.23	6.38	8.39	1.56	0.148	6.68	11.2	5.05	0.594	2.08	4.68	0.52	2.97	0.0742	2.45	12.6	1.11	8.61	6.61	1.41	5.27	6.9	1.34	2.75	5.72	3.71	8.54	11.2	6.38	2.23	0.817	10.8	2.08	16.6	2.38	9.65	5.57	0.445	6.9	6.53	0.0742	3.12	1.19
Bacteroides	3.34±5.12	1.595	2.3	0	25.3	2.52	4.83	0.891	4.08	1.63	0.0742	5.42	0.223	18.5	1.34	2.97	24.4	5.42	6.68	0.0742	8.39	1.93	0.668	3.86	2.23	3.04	0.817	16.1	7.87	1.41	4.97	1.26	11.3	0.668	6.09	0.742	4.31	0.297	3.79	18.3	0.891	2.23	1.48	2.15	0.148	0.594	0	0.52	3.12
Anaerobutyricum	3.29±2.69	2.97	3.56	0.965	2.75	2.82	3.19	3.93	3.71	1.19	0	3.64	8.91	2.9	2.75	1.86	2	4.45	2.38	0	2.38	5.94	8.31	0.0742	11.8	2.67	6.24	0.0742	1.63	5.72	0.965	3.27	0	0.297	7.87	3.04	1.41	1.71	1.41	0.965	3.27	3.64	3.79	0	2.3	3.27	0	4.83	4.31
Phocaeicola	3.19±5.13	1.26	4.75	0.223	7.5	2.82	4.31	0.52	7.2	3.41	0	3.12	0.297	17.1	9.21	5.27	1.93	1.86	7.72	0.0742	4.01	6.24	1.19	8.91	7.2	1.11	0.0742	4.83	14.8	0.891	4.83	0.52	7.8	0.817	6.9	1.34	18.9	5.86	6.24	6.53	0.668	3.04	2.75	3.27	2.6	1.63	0	0.52	1.93
Lachnospiracea_incertae_sedis	2.86±5.72	0.965	3.71	1.19	0.52	0.371	1.11	0	0.965	0.445	11.3	0.891	0.817	0.965	0.817	0.445	0.891	0.668	0.223	1.56	0.668	0.0742	0.297	0.891	9.21	1.26	1.11	0.297	0.742	0.297	2.82	1.63	1.11	1.56	0.594	0.0742	0.223	3.64	0.297	1.56	1.04	0.965	0	5.35	0.297	0.594	0.223	1.63	0.0742
Gemmiger	2.57±3.21	1.41	0.965	0.742	0	3.93	8.17	0.148	0	1.63	0	7.42	3.86	0.0742	3.19	4.83	6.09	2	1.93	7.8	3.79	2.75	6.61	0	6.61	3.56	0.371	6.31	0.891	0	0	4.6	0	1.93	3.56	1.63	0.52	0	2.52	2.3	2.45	3.27	0	0	1.71	2.9	0	3.49	19.5
Streptococcus	2.51±4.72	0.854	0.371	0.52	0.371	0.891	0.817	0.148	0.297	14.6	33.5	0.0742	0.742	0.297	0.371	1.04	0.223	0.148	1.78	33.3	0.148	0.223	0.817	0.668	1.41	0.445	1.19	1.11	2.08	0.0742	3.49	0.52	0	2.23	0.371	0.148	0.891	5.94	0.594	0.742	0.297	0.817	0.0742	1.56	0.817	0.0742	2.23	2.45	0.445
Ruminococcus	2.46±3.14	1.265	0.0742	0	2.52	0	0.0742	0.0742	0	0	0	2	0	2.08	5.57	1.93	4.08	4.45	0.148	0	1.48	3.04	0.668	0	0	0.965	3.56	0	0.371	5.35	0	2.67	3.41	4.31	6.68	0	7.65	0	2.75	3.41	6.09	0.445	1.93	0	0	0.742	0	0.965	1.41
Dorea	2.29±2.45	1.965	2.75	0.0742	0	4.75	1.48	1.86	5.86	3.27	0	2.9	2.67	3.41	1.41	2.52	0.223	2.08	3.27	0	0.817	2.08	3.27	1.56	0	2	2.67	0.445	0	2.6	0	3.34	4.6	1.78	0.223	6.46	2.23	2.75	4.31	0.445	7.5	1.41	1.63	1.56	1.63	2.08	0	0.297	2.67
Mediterraneibacter	2.14±4.09	0.297	0.0742	0	1.41	1.63	0.0742	3.79	3.56	1.86	0.297	2.3	4.6	0	0.371	0.594	0	0.0742	3.79	0	0	1.34	6.53	3.71	0	0	0	0.148	7.5	0.148	0	1.19	2.08	0.223	0	1.34	0	0.148	0.297	0	0.148	1.34	0.0742	0.0742	3.71	1.71	0	15.1	7.13
Roseburia	1.94±3.27	0.668	2.52	0.445	1.34	4.38	0.0742	0.0742	0	1.78	0	0.148	0.148	0.371	0.52	4.01	2.52	0.0742	6.01	0	1.11	0.891	0	2.9	0	1.04	1.11	0.52	1.56	0.297	10	0.0742	0	0.0742	0.148	2.38	4.23	0	2.38	0.223	4.01	6.38	0.52	3.27	0.297	2.08	0	1.63	0
Coprococcus	1.19±1.72	0.4825	0.594	5.57	0	0	0	1.04	1.63	1.19	0	2.82	2.67	0.223	0.148	2.23	0.52	5.12	1.34	0	0	1.78	2.67	0	0.297	0.0742	1.48	1.86	0.445	1.34	0.0742	3.12	0	2	0	0.965	0.742	0	0	0	0.0742	1.19	1.34	0	0.668	1.93	0	0.0742	0.742
Faecalibacillus	1.12±2.39	0	6.38	0	0	0	0	0.742	3.56	0	0	0	0	2.08	0	0	0.297	0	2.38	0	0.148	0.52	0.445	0	0	5.35	8.76	0	0	0	0	3.64	4.16	4.38	0	0.594	2.82	0	1.93	0	0.817	2	1.86	5.64	0	3.49	0	0	2
Holdemanella	1.11±3.26	0	0	0.0742	7.35	0.371	0	0.817	0	11.9	0.0742	0	0	0	0	2.52	0	0.297	10.5	0	0	0	0	0	0	0	1.34	0	0	1.19	0	0	0	0.148	0	14.6	0.0742	0	0	0	0	0	0	1.41	0	0.0742	0	0	0
Romboutsia	0.87±1.86	0.223	0.0742	0.0742	0.0742	1.34	0	0	0	0	0	0	0	0	0.445	0.0742	0	5.05	0.0742	0.817	2.45	0.0742	0.297	0.445	0	0.148	0	2.15	0	0.371	0.0742	1.41	0	5.35	0	0.965	0	0	0.297	0.0742	0.742	2.3	0	0.0742	0.0742	0.0742	0.223	0.297	0
Enterococcus	0.71±5.53	0	0	0	0	0.223	0	22.6	0	0.0742	0.52	0	0	0	0	0	5.2	0	0	0	0	0	0	0	0.297	0	0	0	0	0	0.594	0	0	0	0	0	0	0	0	0	0	0	0	0.0742	0	0	74.9	2.75	0.0742
Parabacteroides	0.67±0.90	0.297	1.11	0	1.56	0.371	1.71	0.445	0.668	0.965	0	0.965	0.297	1.26	0.371	0.668	1.19	0.965	1.34	0.297	1.26	0.297	0.297	0.594	0.0742	0.965	0.668	0.148	2.82	1.34	5.35	1.11	2.23	0.0742	1.34	0.297	0.668	1.63	1.71	5.64	0.445	1.26	0.668	0	0.0742	0.297	0	0.0742	0.965
Intestinibacter	0.63±1.34	0.148	0.0742	0	0.148	0	0.0742	0	0	0.594	0.0742	0	0	0	0.0742	0	0.297	0.594	0.52	0.371	0.371	0	0	0	0.0742	0	0	0.594	0	0.52	0.223	0	0.52	2.23	0	0	0	0	0.223	0.891	0	0.0742	0	0.742	0	0	0	0	0
Clostridium_sensu_stricto	0.62±1.90	0.0742	0	0	0.223	0	0	0	0	0	0.0742	0	0	0.371	0.0742	0	0	0.297	0.0742	1.19	0.223	0	0.297	0	0	0	0	0.371	0.148	0	0.0742	0.0742	0	8.39	0	0.148	0	0.0742	0.0742	0	0	0.0742	0	0	0	0	0	0.0742	0.0742
Collinsella	0.58±0.75	0.371	0.0742	2.15	0.445	0.223	0.668	0.817	0.371	0.742	1.19	0	0.223	0.148	1.19	0.52	0.148	1.56	0.0742	0	0	0.668	0.891	0.0742	4.9	0	0	0.148	0.0742	0.52	0.891	0.223	1.11	1.26	0.297	0	0.297	0	0.148	0.668	2.3	0.148	0.594	1.63	0.148	0.445	0	1.34	0.668
Neglecta	0.52±1.09	0.148	0	0	0.0742	0	0	0.297	0.52	0.0742	0	0	0.0742	0	0	0.297	0.223	0.148	0.668	4.16	0.148	2.23	0.0742	0	0	0.742	0.297	2	0	1.41	0	1.41	0	9.73	1.04	1.26	0.148	0	0.371	0.371	0.445	0	0.742	0	0	0	0	0	0.0742
Alistipes	0.50±0.79	0.1855	0.668	0	0.297	0.742	1.48	0.445	0.594	0.223	0	0.148	0	0.148	0.297	2.08	1.04	1.41	0.445	0	3.19	1.04	0.223	0.0742	0	0	0.148	1.11	0.223	1.48	0	0.445	1.11	0.0742	1.19	0	1.19	0	0.52	3.04	0.668	0.0742	0.0742	0.0742	0	0.0742	0	0	1.26
Escherichia/Shigella	0.45±2.28	0	0.0742	0	0	0.148	0.0742	0.148	0	0	0.52	0.0742	0	0.148	0	0	0	1.11	0.148	0	0.742	0.0742	0	0.148	0	2.38	0	0	0	0	0.148	0	0	0.148	0	0	0	0	0	2.9	0	0	0	0	0	0	0	0	0.0742
Prevotella	0.36±1.80	0	5.12	0	0	0	3.34	0.148	0	17.7	0	0	0	0	0.0742	0.742	0	0.297	0	0	0	0.445	0	0	0	0	0.0742	0	0	0.371	0	0	0	0	0	0	0.817	0	0.148	0	0.0742	0	1.04	0	0	0	0	0	0
Catenibacterium	0.23±1.10	0	0	0	0	0	0	0	0	0	0	0	0	0	8.61	2.15	0	2.08	0	0	0	0.0742	0	0	0	0	0	0	0	0	0	0	0	0	0	0	0	0	0	0	0	0	0	0	0	0	0	0	0
Sellimonas	0.23±0.52	0	0.445	0	0.0742	0	0.0742	0	0	0	0.148	0	0	0	0.0742	0	0	0	0	1.34	1.19	0	0.0742	0	0	0	0	2.67	0.148	0	2.15	0	0	0.0742	0.52	0	0	0	0	0.148	0.148	0	0	0	0	0	0	0	0
Ruminococcus2	0.22±0.39	0.0742	1.11	0	0.148	0	0.371	0	0.817	0.0742	0	0.668	0	0	1.11	0.297	0.148	1.19	0.0742	0	1.04	0.223	0	0.223	0.148	0	0	0	0	0	0.0742	0.0742	0	0.445	0.297	0	0.0742	0	0.371	0.445	0.223	0	0	0.0742	0	0	0	0	0.0742
Megamonas	0.20±0.69	0	0	0	0.817	1.34	0	0	0	0	0	0	0	0	2.45	0	0	0	0.148	0	0	0	0.297	0	0	0	0	0	3.12	0	0.0742	0	0	0	0	1.78	2.6	0	2.6	0.0742	0	0	0.594	0	0	0	0.0742	0	0
Tyzzerella	0.20±0.63	0	0.223	0	0	0	0	0	0	0	0.148	0	0	0	0	0	0	0	0.0742	0	0	0	0	0	1.26	0	0	0.371	0.223	0	0	0	0	0	0	0	0	0.0742	0	3.79	0	0	0	0	0	0	0	0.445	0
Erysipelatoclostridium	0.19±0.59	0	0	0.148	0	0	0.297	0	0	0	0.297	0.0742	0	0	0	0	0	0.297	0	1.34	0.148	0	0	0.742	0.742	0	0	0.0742	0	0	0	0	0.371	0	0.371	0	0	0.223	0	0.148	0	0	0	0	0	0	0	0.0742	0
Turicibacter	0.16±0.56	0	0	0	0.148	0	0.0742	0.148	0	0	0	0	0	0.223	0.148	0.148	0.0742	0	0.0742	0.223	0.223	0	0.223	0	0	0	0.0742	0	0	0.0742	0	0	0	0.371	0	0	0	0	0	0	0	0.0742	0	0	0	0	0	0	0
Clostridium_XlVb	0.15±0.57	0	0	0	0	0.297	0	0	0	0	0	0	0.297	0.223	0.594	0	0	0	0	0	0	1.56	0	0	0	0	0	0	0.668	0.52	3.04	0.148	1.71	0	0	0	0	0	0	0	0.668	0.445	0	0	0.965	0	0	0	0.0742
Faecalimonas	0.15±0.53	0	0	0	0	0	0	0	0	0	0	0	0	0	0.0742	0	0	0	0	0	0	0	0	0	0	0	0	0	0.223	0	0.148	0	0.297	0	0	0	0	0	0	0	0	0	0	0.371	0	0	0	0.297	0
Clostridium_IV	0.15±0.39	0	0	0	0	0.297	0.297	0.223	0.297	0	0	0	0	0	0.0742	0	0	0.148	0.0742	0.0742	0	0.371	0.371	0	0	0	0	0.297	0	0.0742	0	0.148	0	0.371	0	0	0	0	0.0742	0.0742	0	0	0	0	0	0	0	0.52	0
Eubacterium	0.14±0.31	0	0	0	0	0	0	0	0.594	0	0.0742	0	0	0	0.0742	0.965	0	0.52	0	0	0	0.52	0	0	0.148	0	0	0.445	0	0.0742	0	0.148	0	0	0	0.297	0	0	0	0.297	0.0742	0	0	0	0	0	0	0	0
Anaerotignum	0.14±0.27	0.0371	0.52	0.0742	0.148	0.0742	0.742	0.0742	0.148	0.223	0	0	0	0	0.148	0.594	0.0742	0	0.0742	0	0	0	0	0	0	0	0.148	0.223	1.04	0	0	0	0.445	0.297	0.668	0	0.148	0.0742	0	1.48	0	0.0742	0.0742	0.148	0	0.148	0	1.11	0.148
Intestinimonas	0.14±0.23	0	0	0	0.0742	0	0.148	0.594	0.223	0.0742	0	0.445	0	0	0	0.148	0	0.594	0	0	0.594	0	0.148	0	0	0	0.223	0	0	0.445	0	0.668	0	1.11	0	0.371	0.148	0	0.297	0	0	0	0	0	0	0	0	0	0
Dialister	0.13±0.40	0	0	0	0	0	0.0742	0.148	0	0	0	0.52	0	0	0	0	0	0	0.445	0.371	0	0	0	0	0	0.0742	0	0.0742	0	0	0.445	0	0	0	0	0	0	0.0742	0	0	0	0	0	0	0	0	0	0	0
Enterocloster	0.12±0.34	0	0.148	0	0.0742	0.0742	0	0.0742	0	0	0	0	0	0	0	0	0	0	0	0.0742	0.742	0.0742	0.0742	0	0.594	0	0	0.0742	0.371	0	0	0	0.223	0	0	0	0	0	0.148	0	0	0	0	0.0742	0	0	0	0.148	0
Merdimonas	0.11±0.44	0	0.0742	0.0742	0.148	0	0	0	0	0	0	0	0	0	0.297	0	0	0.371	0	0.297	0	0	0	0	0	0.223	0	0.0742	0	0	0	0	0	0.223	0.371	0	0	0	0	0.594	0	0	0	0	0	0	0	0	0
Mogibacterium	0.10±0.87	0	0	0	0	0	0	0.742	0	0	0	0	0	0	0	0	0	0	0	0	0.0742	0	0	0	0	0	0.297	0	0	0.148	0	0	0	0	0	0	0	0	0	0	0	0	0	0	0	0	0	0	0
Ligilactobacillus	0.10±0.65	0	0	0	0	0	0	0	0	0	0	0	0	0	0	0	0	0.148	0.223	0	0	0	0	0	0.0742	0	0	0.0742	0	0	0	0	0	0	0	0	0	0	0	0	0	0	0.0742	0	0	0	0	0	0
Akkermansia	0.09±0.33	0	0	0	0	0	0	0.297	0.148	0	0	0	0	0	0	0.297	0	0.0742	0	0	0	0	0	0	0	0	0	0	0	0	0	0	0	0.0742	0.148	0	0.371	0	0	0.148	0	0	0	0	0	0	0	0	0.371
Parasutterella	0.09±0.33	0	0	0.0742	0	0	0.0742	0.0742	0	0	0	0	0.223	0	0	0	0	0.223	0	0	0	0	0	0.891	2.67	0.742	0	0.223	0	0	0	0	0	0	0.0742	0	0	0.148	0.371	0.148	0	0	0	0	0	0	0	0	0
Lactobacillus	0.08±0.79	0	0	0	0	0.0742	0	0.0742	0.0742	0.148	0	0	0	0	0.0742	0	0	0	0	0	0	0	0	0	0	0	0.0742	0	0	0	0.0742	0	0	0	0.0742	0	0	0	0	0	0	0	0	0.0742	0	0.0742	0	0	0.0742
Bacillus	0.08±0.27	0	0	0	0	0	0	0.371	0.148	0	0	0	0	0	0	0	0.0742	0	0	0	0	0.0742	0	0	0	0	0	0.891	0.371	0.445	0.297	0	0	0.297	0	0.0742	0.0742	0	0.297	0	0	0	0	0	0	0	0	0.0742	0
Flavonifractor	0.08±0.16	0	0.223	0	0.0742	0	0.223	0	0.148	0	0	0.0742	0	0.223	0	0	0.0742	0	0	0	0	0	0	0.0742	0	0	0	0.223	0.0742	0	0.223	0.0742	0.445	0.0742	0.297	0	0	0.0742	0.0742	0.817	0.297	0	0	0.148	0	0.0742	0	0	0
Ruthenibacterium	0.07±0.17	0	0.148	0	0	0	0	0.0742	0	0	0	0	0	0	0	0	0	0.742	0	0.0742	0	0	0.148	0	0.0742	0	0.0742	0	0	0	0	0.148	0.52	0.742	0	0	0	0	0	0.297	0	0	0	0	0	0.0742	0	0.223	0.0742
Caproiciproducens	0.07±0.09	0.0371	0	0.223	0	0	0.0742	0.148	0.0742	0	0	0	0	0.297	0	0.0742	0	0.148	0	0	0.0742	0.0742	0	0.148	0.0742	0	0.0742	0	0.0742	0	0.0742	0	0.223	0.148	0	0	0	0.223	0.0742	0.148	0	0.148	0.0742	0	0.0742	0.223	0	0	0.0742
Massilimicrobiota	0.06±0.39	0	0.0742	0	0	0	0.0742	0	0	0	0	0	0	0	0	0	0	0	0	0	0.0742	0.0742	0.0742	0	0	0	0	0.148	0	0.0742	0	0	0	0	0	0	0	0	0	0.0742	0.148	0	0.0742	0.0742	0	0	0	0	0
Terrisporobacter	0.06±0.20	0	0	0	0.223	0	0	0	0	0	0	0	0	0.668	0.0742	0	0.148	0.0742	0	0	0	0	0.0742	0	0	0	0	0.297	0	0	0	0	0	0.371	0	0	0	0	0	0	0.148	0	0	0	0	0	0	0.297	0
Clostridium_XlVa	0.06±0.19	0	0	0	0.445	0	0.0742	0	0	0	0	0	0	0.148	0	0	0	0	0	0.742	0.965	0	0	0	0	0	0	0	0.0742	0	0	0	0	0	0.148	0	0	0.297	0	0.0742	0	0	0	0.0742	0	0	0	0.0742	0.0742
Barnesiella	0.06±0.16	0	0	0.0742	0.297	0	0	0	0	0.0742	0	0	0.148	0.594	0.0742	0	0.0742	0	0.0742	0	0.148	0	0.0742	0	0.0742	0	0	0.594	0	0.445	0	0	0.445	0	0.445	0	0.148	0	0.223	0.52	0.0742	0	0.0742	0	0	0	0	0	0.297
Longicatena	0.05±0.26	0	0	0	0	0	0	0	0	0	0	0.0742	0	0	0	0	0	0	0	0	0.148	0	0	0	0	0	0	0.0742	0.148	0	0	0	0	0	0	0	0	0	0	0.148	0	0	0	0	0	0	0	0	0
Paraprevotella	0.05±0.21	0	0	0	0	0.223	0.52	0	0.445	0.445	0	0	0	0	0.371	0.445	0.445	0	0	0	0	0.223	0	0	0.148	0	0	0	0	0	0	0	0	0	0	0	0.594	0	0	0	0.0742	0	0	0	0	0	0	0.0742	0
Fusobacterium	0.05±0.19	0	1.04	0	0.668	0.148	0	0	0	0	0	0	0	0	0	0	0	0	0	0	0	0	0	0	0	0.0742	0	0	0.668	0.0742	0	0	0.965	0	0	0	0.0742	0	0	0	0	0	0	0	0	0	0	0.148	0
Oscillibacter	0.05±0.16	0	0	0	0	0	0	0	0.0742	0	0	0	0	0	0	0	0	0.742	0.0742	0	0.52	0	0	0	0	0	0	0	0	0	0	0	0	0.0742	0	0	0	0	0	0.0742	0	0	0	0	0	0	0	0	0
Veillonella	0.05±0.16	0	0	0	0	0	0	0	0	0	0	0	0	0	0	0	0	0	0	0	0	0	0	0	0	0.0742	0	0.297	0	0	0	0	0	0	0	0	0	0	0	0	0.0742	0	0	0	0	0	0	0	0
Sutterella	0.05±0.16	0	0.297	0	0.223	0	0.742	0	0	1.26	0	0	0	0.891	0	0	0	0	0.0742	0	0	0	0	0	0	0	0.223	0	0.297	0	0	0	0.297	0	0	0	0	0	0	0	0	0.0742	0.0742	0	0	0.0742	0	0	0
Ihubacter	0.05±0.11	0	0	0	0	0	0.0742	0.0742	0	0	0	0.0742	0	0	0	0.223	0	0.297	0	0	0	0	0.0742	0	0	0	0.0742	0.148	0	0	0	0.0742	0	0.445	0.223	0	0	0	0	0.0742	0.0742	0	0	0	0	0	0	0	0
Hungatella	0.04±0.29	0	0	0	0	0	0	0	0	0	0	0	0	0.0742	0	0	0	0.148	0	0	0.371	0	0.0742	0	0	0	0	0.148	0	0	0	0	0.223	0	0	0	0	0.0742	0	0	0	0	0	0	0	0	0	0	0
Limosilactobacillus	0.04±0.23	0	0	0	0	0	0	0	0	0	0	0	0	0	0	0	0	0	0	0	0	0	0	0	0	0	0	0	0	0	0	0	0	0.0742	0.0742	0	0	0	0	0	0	0	0	0	0	0	0	0	0
Megasphaera	0.04±0.21	0	0	0	0	0.0742	0	0	0	0	0	0	0	0	0	0	0	0	0.148	0	0	0	0	1.78	0	0	0	0	0	0	0.0742	0	0	0	0	0	0	0	0.223	0	0.148	0	0	0.445	0	0	0	0	0
Clostridium_XVIII	0.04±0.11	0	0	0	0	0	0	0	0.223	0	0	0	0	0.223	0.0742	0	0	0	0	0	0	0	0	0	0	0	0	0	0	0	0	0	0	0.148	0.223	0	0	0	0	0.148	0.148	0	0	0.0742	0	0	0	0	0
Eggerthella	0.04±0.06	0	0.0742	0	0	0	0	0.0742	0	0	0.0742	0	0	0	0	0	0	0	0	0	0.148	0	0	0	0.297	0.297	0	0	0	0	0	0	0	0	0	0	0	0.148	0	0.148	0	0.0742	0.0742	0	0	0	0	0	0
Faecalitalea	0.03±0.24	0	0	0	0	0	0	0	0	0	0	0.0742	0	0	0.371	0	0	0	0	0	0	0.371	1.04	0	0	0	0	0	0	0.148	0	0	0	0	0	0	0	0	0	0.0742	0.891	0	0	0	0	0	0	0	0
Eisenbergiella	0.03±0.17	0	0	0	0.0742	0	0	0	0.0742	0	0.148	0	0	0	0	0	0	0.148	0	0.0742	2.08	0	0	0	0	0	0	0	0	0.0742	0	0	0.223	0.0742	0.148	0	0	0.148	0	0.148	0	0	0	0	0	0	0	0.0742	0
Amedibacillus	0.03±0.17	0	0	0.0742	0	0.0742	0	0	0	0	0	0	0.0742	0	0.0742	0	0	0	0	0	0	0	0.0742	0	0.148	0.223	0.0742	0.148	0.0742	0	0	0	0	0	0	0	0	0	0	0.0742	0	0	0	0	0	0	0	0	0
Lachnospira	0.03±0.15	0	0	0	0	0	0.0742	0	0	0.0742	0	0	0	0	0	0	0	0	0	0	0	0.0742	0	0	0	0	0.0742	0	0	0	0	0	0	0	0	0	0	0.0742	1.86	0	0	0	0	0.297	0	0	0	0.223	0
Frisingicoccus	0.03±0.12	0	0	0	0.0742	0	0	0	0	0	0	0	0	0	0	0	0	0	0	0	0	0	0	0	0	0	0	0	0	0	0	0	0	0.223	0.148	0	0	0	0	0	0	0	0	0	0	0	0	0	0
Lactococcus	0.03±0.11	0	0	0	0	0	0	0	0.0742	0	0.148	0	0.0742	0	0.0742	0	0	0.0742	0.0742	0	0	0	0	0	0.0742	0	0	0.0742	0	0	0	0	0	0.0742	0	0.0742	0	0	0.0742	0	0	0	0	0	0	0	0	0	0
Lacticaseibacillus	0.03±0.11	0	0	0	0	0	0	0	0	0	0	0	0	0	0	0	0	0	0	0	0	0	0	0	0	0	0	0	0	0	0	0	0	0	0	0	0	0	0	0.891	0	0	0	0	0	0	0	0	0
Dysosmobacter	0.03±0.10	0	0	0	0	0.0742	0	0	0	0	0.0742	0	0	0	0	0.148	0	0.0742	0	0	0.148	0	0	0	0	0	0	0.223	0	0.223	0	0	0.223	0	0.0742	0.0742	0.148	0	0.0742	0.891	0	0	0	0	0	0	0	0	0
Bilophila	0.03±0.06	0	0.148	0	0	0.148	0	0	0	0	0	0	0.0742	0.0742	0.0742	0.223	0	0.0742	0	0	0	0	0	0	0	0	0.148	0.148	0.148	0	0	0	0	0.0742	0.0742	0	0.148	0.0742	0	0.371	0	0	0.0742	0	0	0.0742	0	0	0
Anaeromassilibacillus	0.03±0.06	0	0	0	0.0742	0	0	0	0	0	0	0	0	0	0	0	0.0742	0.0742	0	0.148	0	0.0742	0	0	0	0	0	0	0	0	0	0	0	0.297	0.0742	0	0	0	0.0742	0.0742	0.297	0	0	0	0	0	0	0	0
Amedibacterium	0.02±0.12	0	0	0	0	0.371	0	0	0	0	0	0	0	0	0	0	0	0	0	0	0.817	0	0	0	0	0	0	0	0	0	0	0	0	0	0	0	0	0	0	0	0	0	0	0	0	0	0	0	0
Haemophilus	0.02±0.09	0	0	0	0	0	0	0	0	0.891	0	0	0	0	0	0	0	0	0	0	0	0	0	0	0	0	0	0	0	0	0	0	0	0	0	0	0	0	0.0742	0	0	0.223	0	0	0	0	0	0	0
Monoglobus	0.02±0.08	0	0	0	0	0	0	0	0	0	0	0	0	0	0	0	0	0	0	0	0	0	0.223	0	0	0	0	0	0	0	0	0	0	0	0	0	0	0	0	0	0	0	0	0	0	0	0	0	0
Desulfovibrio	0.02±0.07	0	0	0	0	0	0.297	0	0	0	0	0	0	0	0.297	0	0	0.148	0	0	0	0	0	0	0	0	0.445	0	0	0.148	0	0	0	0.0742	0	0	0	0	0.0742	0	0.148	0	0	0	0	0	0	0	0
Odoribacter	0.02±0.06	0	0.148	0	0	0	0.148	0	0	0	0	0.0742	0	0.0742	0.0742	0	0	0.148	0.0742	0	0.148	0	0	0	0	0	0	0.0742	0	0	0	0	0.0742	0	0	0	0	0	0	0	0.0742	0	0	0	0	0	0	0	0
Lactonifactor	0.02±0.06	0	0	0	0	0	0	0.148	0.0742	0	0	0	0	0	0	0	0	0	0	0.0742	0.0742	0.0742	0	0	0	0	0	0	0	0	0	0	0.52	0.0742	0	0	0	0	0	0	0	0	0	0	0	0	0	0	0
Faecalicatena	0.02±0.06	0	0	0	0	0	0	0.0742	0	0	0	0	0	0.223	0	0	0	0	0	0	0	0.148	0	0	0	0	0.0742	0.0742	0	0.0742	0	0	0	0.223	0.223	0	0	0	0	0	0	0	0	0	0	0	0	0	0
Fournierella	0.02±0.05	0	0	0	0	0	0	0	0	0	0	0	0	0.0742	0	0	0	0	0	0	0.0742	0	0	0	0.0742	0	0	0	0	0	0	0	0	0.223	0	0	0	0	0	0	0	0	0	0	0	0	0	0	0
Holdemania	0.02±0.05	0	0.148	0.0742	0.148	0.0742	0	0	0	0	0	0	0.148	0	0.0742	0	0	0.0742	0	0	0	0	0	0	0.0742	0	0	0.223	0.0742	0	0	0.0742	0	0	0	0	0	0	0	0.148	0	0	0.0742	0	0	0	0	0.223	0
Lawsonibacter	0.02±0.05	0	0	0	0.0742	0.0742	0	0	0.148	0	0	0.0742	0	0	0	0.0742	0	0.0742	0	0	0	0.148	0	0	0.148	0	0	0	0	0	0	0	0.0742	0	0.0742	0	0.148	0	0	0.0742	0	0	0	0	0	0	0	0	0
Phascolarctobacterium	0.02±0.05	0	0.148	0	0.0742	0	0.0742	0.0742	0	0.0742	0	0	0	0	0	0	0	0	0	0	0.223	0.0742	0	0	0	0	0.0742	0	0	0	0	0	0	0	0.148	0	0	0	0	0	0.0742	0	0.0742	0	0	0	0	0	0
Pediococcus	0.01±0.14	0	0	0	0	0	0	0	0	0	0	0	0	0	0	0	0	0	0	0	0	0	0	0	0	0	0	0	0	0	0	0	0	0	0	0	0	0	0	0	0	0	0	0	0	0	0	0	0
Butyricicoccus	0.01±0.07	0	0	0	0	0	0	0	0	0	0.148	0	0.0742	0	0	0	0	0	0	0	0	0	0.0742	0	0	0	0	0	0	0.0742	0	0	0	0	0	0	0	0	0	0	0	0	0	0.668	0	0	0	0	0
Mitsuokella	0.01±0.07	0	0	0	0	0	0	0	0	0	0	0	0	0	0	0	0	0	0	0	0.0742	0	0	0	0	0	0	0	0	0	0	0	0	0	0	0	0	0	0	0	0	0	0	0	0	0	0	0	0
Paeniclostridium	0.01±0.07	0	0	0	0	0	0	0	0	0	0	0	0	0	0	0	0	0	0	0	0	0	0	0	0	0	0	0	0	0	0	0	0	0	0	0	0	0	0	0	0	0	0	0	0	0	0	0	0
Latilactobacillus	0.01±0.07	0	0	0	0	0	0	0	0	0	0	0	0	0	0	0	0	0	0	0.148	0	0	0	0	0.965	0	0	0	0	0	0	0	0	0	0	0	0	0	0	0	0	0	0	0	0	0	0	0	0
Faecalicoccus	0.01±0.06	0	0	0	0	0	0.0742	0	0	0	0	0	0	0	0.0742	0	0	0	0	0	0	0	0	0	0	0	0	0	0	0	0	0	0	0	0	0	0	0	0	0	0.148	0	0	0	0	0	0	0	0
Senegalimassilia	0.01±0.06	0	0	0	0	0	0	0.0742	0	0	0	0	0	0	0	0	0	0.148	0	0	0	0	0	0	0	0	0	0	0	0	0	0	0	0	0	0	0	0	0	0	0	0	0	0	0	0	0	0	0
Coprobacillus	0.01±0.06	0	0	0	0	0	0	0	0.0742	0	0.0742	0	0	0	0	0	0	0	0	0	0.742	0	0	0	0	0	0	0	0	0	0	0	0	0	0	0	0	0	0	0	0	0	0	0	0	0	0	0	0
Longibaculum	0.01±0.06	0	0	0	0	0	0	0	0	0	0	0	0	0	0	0	0	0	0	0	0	0	0	0	0	0	0	0	0	0	0	0	0	0	0	0	0	0	0	0	0	0	0	0	0	0	0	0	0
Flintibacter	0.01±0.05	0	0	0	0	0	0	0	0.0742	0.148	0	0	0	0	0	0	0.148	0	0	0	0	0	0	0	0	0	0	0	0	0	0	0	0	0.0742	0	0	0	0	0.0742	0	0	0	0	0	0	0	0	0	0
Colidextribacter	0.01±0.05	0	0	0	0	0	0	0	0	0	0	0	0.0742	0	0	0.0742	0	0.297	0	0	0	0	0	0	0	0	0.0742	0	0	0.0742	0	0	0	0	0	0	0	0	0	0	0	0	0	0	0	0	0	0	0
Leuconostoc	0.01±0.05	0	0.148	0	0	0	0	0	0	0	0	0	0	0	0	0	0	0	0	0	0	0	0	0	0.0742	0	0	0	0	0	0	0	0	0	0	0	0	0	0	0	0	0	0	0	0	0	0	0	0
Allisonella	0.01±0.05	0	0	0	0	0	0	0	0	0	0	0	0	0	0.0742	0	0	0	0.0742	0	0	0	0	0	0.148	0	0	0	0	0	0.0742	0	0	0	0	0	0.0742	0	0	0	0	0	0	0	0	0	0	0	0
Butyricimonas	0.01±0.04	0	0	0	0	0	0.0742	0	0	0.148	0	0	0	0.0742	0	0	0	0.0742	0	0	0.0742	0.0742	0	0	0	0	0	0	0.148	0	0	0	0	0	0.0742	0	0	0	0	0.0742	0	0	0	0	0	0	0	0	0
Prevotellamassilia	0.01±0.04	0	0	0	0	0	0	0	0	0	0	0	0	0	0	0	0	0	0	0	0	0	0	0	0	0	0.223	0	0	0	0	0	0	0	0	0	0	0	0	0	0	0	0	0	0	0	0	0	0
Peptoniphilus	0.01±0.04	0	0	0	0	0	0	0	0	0	0	0	0	0	0	0	0	0	0	0	0	0	0	0	0	0	0	0	0	0	0	0	0	0	0	0	0	0	0	0	0	0	0	0	0	0	0	0	0
Acidaminococcus	0.01±0.04	0	0	0	0	0	0	0	0	0	0	0	0	0	0.0742	0	0	0	0	0	0	0	0	0	0	0	0	0	0	0.148	0	0	0	0	0	0	0	0	0	0	0	0	0	0	0	0	0	0	0
Adlercreutzia	0.01±0.03	0	0	0.0742	0	0	0	0	0	0	0	0	0.148	0	0	0	0	0	0	0	0.0742	0	0	0	0	0	0	0	0	0	0	0	0.0742	0	0	0	0	0	0	0	0.0742	0	0	0	0	0	0	0	0
Coprobacter	0.01±0.03	0	0	0	0	0	0.0742	0	0.0742	0	0	0	0	0	0	0	0.148	0.0742	0	0	0	0	0	0	0	0	0	0	0	0	0	0	0	0	0	0.148	0.148	0	0.148	0	0	0	0	0	0	0	0	0	0
Christensenella	0.01±0.03	0	0	0	0	0	0	0.0742	0	0	0	0	0	0	0	0	0	0.0742	0	0	0.0742	0	0	0	0	0	0	0	0	0	0	0	0	0	0	0	0	0	0.0742	0	0	0	0	0	0	0	0	0	0.0742
Gemella	0.01±0.03	0	0	0	0	0	0	0	0	0.0742	0	0	0	0	0	0	0	0	0	0	0	0	0	0	0	0	0.0742	0	0	0	0	0	0	0	0	0	0	0	0	0	0	0	0	0	0	0	0.223	0.148	0
Anaerofustis	0.01±0.02	0	0.0742	0	0	0	0	0	0	0	0	0	0	0	0	0	0	0	0	0.148	0.0742	0	0	0	0	0	0	0	0	0	0	0	0	0.0742	0	0	0	0	0	0.0742	0.0742	0	0	0	0	0	0	0	0
Gordonibacter	0.01±0.02	0	0.0742	0	0	0.0742	0	0	0	0	0	0	0	0	0	0	0	0	0	0	0	0	0	0	0.0742	0.0742	0	0	0	0	0	0	0	0.0742	0	0	0	0	0	0	0.0742	0	0	0	0	0	0	0	0
Butyrivibrio	0.00±0.04	0	0	0	0	0	0	0	0	0	0	0	0	0	0	0	0	0	0	0	0	0	0	0	0	0	0	0	0	0	0	0	0	0	0	0	0	0	0	0	0	0	0	0	0	0	0	0	0
Aeromonas	0.00±0.04	0	0	0	0	0	0	0	0	0	0	0	0	0	0	0	0	0	0	0	0	0	0	0	0	0	0	0	0	0	0	0	0	0	0	0	0	0	0	0	0	0	0	0	0	0	0	0	0
Peptacetobacter	0.00±0.03	0	0	0	0	0	0	0	0	0	0	0	0	0	0	0	0	0	0	0	0	0	0	0	0	0	0	0	0	0	0	0	0	0	0	0	0	0	0	0	0	0	0	0	0	0	0	0	0
Olsenella	0.00±0.03	0	0	0	0	0	0	0	0	0	0	0	0	0	0	0	0	0	0	0	0	0	0	0	0	0	0	0	0	0	0	0	0	0	0	0	0	0	0	0	0	0	0	0	0	0	0	0	0
Rikenella	0.00±0.03	0	0	0	0	0	0	0	0	0	0	0	0	0	0	0	0	0	0	0	0	0	0	0	0	0	0	0	0	0	0	0	0	0	0	0	0	0	0	0	0	0	0	0	0	0	0	0	0
Catabacter	0.00±0.03	0	0	0	0	0	0	0	0	0	0	0	0	0	0	0	0	0	0	0	0	0.0742	0	0	0	0	0	0	0	0	0	0	0	0	0	0	0	0	0	0.371	0	0	0	0	0	0	0	0	0
Pseudobutyrivibrio	0.00±0.02	0	0.0742	0	0	0	0	0	0	0	0	0	0	0.0742	0	0	0	0	0	0	0	0	0	0	0	0	0	0	0	0	0	0	0	0	0	0	0	0	0	0	0	0	0	0	0	0	0	0	0
Porphyromonas	0.00±0.02	0	0	0	0	0	0	0.0742	0	0	0	0	0	0	0	0	0	0	0	0	0	0	0	0	0	0	0	0	0	0	0	0	0	0	0	0	0	0	0	0	0	0	0	0	0	0	0	0	0
Anaerococcus	0.00±0.02	0	0	0	0	0	0	0	0	0	0	0	0	0	0	0	0	0	0	0	0	0	0	0	0	0	0	0	0	0	0	0	0	0	0	0	0	0	0	0	0	0	0	0.0742	0	0	0	0	0
Rothia	0.00±0.02	0	0	0	0	0	0	0	0	0	0	0	0	0	0	0	0	0	0	0	0	0	0	0	0	0	0	0	0	0	0	0	0	0	0	0	0	0	0	0	0	0	0	0	0	0	0	0	0
Schaalia	0.00±0.02	0	0	0	0	0	0	0	0	0	0	0	0	0	0	0	0	0	0	0	0	0	0	0	0	0	0	0	0	0	0	0	0	0.0742	0	0	0	0	0	0	0	0	0	0	0	0	0	0	0
Acutalibacter	0.00±0.02	0	0	0	0	0	0	0.148	0	0	0	0	0	0	0	0	0	0	0	0	0	0	0	0	0	0	0	0	0	0	0	0.0742	0	0	0	0	0	0	0	0	0	0	0	0	0	0	0	0	0
Slackia	0.00±0.02	0	0	0	0	0	0	0	0	0	0	0	0	0	0	0	0	0	0	0	0	0	0.0742	0	0	0	0	0	0	0	0	0	0	0	0	0	0	0	0	0	0	0	0	0	0	0	0	0	0
Ezakiella	0.00±0.02	0	0	0	0	0	0	0	0	0	0	0	0	0	0	0	0	0	0	0	0	0	0	0	0	0	0	0	0	0	0	0	0	0	0	0	0	0	0	0	0	0	0	0	0	0	0	0	0
Weissella	0.00±0.02	0	0	0	0	0	0	0	0	0	0	0	0	0	0	0	0	0	0	0	0	0	0	0	0.297	0	0	0	0	0	0	0	0	0	0	0	0	0	0	0	0	0	0	0.0742	0	0	0	0	0
Saccharibacteria_genera_incertae_sedis	0.00±0.02	0	0	0.223	0	0	0	0	0	0	0	0	0	0	0	0	0	0	0	0	0	0	0	0	0	0	0	0	0	0	0	0	0	0	0	0	0	0	0	0	0	0	0	0	0	0	0	0	0
Staphylococcus	0.00±0.02	0	0	0.0742	0	0	0	0	0	0	0	0	0	0	0	0	0	0	0	0	0	0	0	0	0	0	0	0	0	0	0	0.0742	0	0	0	0	0	0	0	0	0	0	0	0	0	0	0	0	0
Rhodanobacter	0.00±0.02	0	0	0	0	0	0	0	0	0	0	0	0	0	0	0	0	0	0	0	0	0	0	0	0	0	0	0	0	0	0	0	0	0	0	0	0	0	0	0	0	0	0	0	0.0742	0.0742	0	0	0
Hydrogeniiclostridium	0.00±0.02	0	0	0	0	0	0	0	0	0	0	0	0	0	0	0	0	0	0	0	0	0	0	0	0	0	0	0.148	0	0	0	0	0	0	0	0	0	0	0	0	0	0	0	0	0	0	0	0	0
Duncaniella	0.00±0.01	0	0	0	0	0	0	0	0	0	0	0	0	0	0	0	0	0	0	0	0	0	0	0	0	0.0742	0	0	0	0	0	0	0	0	0	0	0	0	0	0	0	0	0	0	0	0	0	0	0
Pseudomonas	0.00±0.01	0	0	0	0	0	0	0	0	0	0	0	0	0	0	0	0	0	0	0	0	0	0	0	0	0	0	0	0	0	0	0	0	0	0	0	0	0	0	0	0	0	0	0	0	0	0	0	0
Sporobacter	0.00±0.01	0	0	0	0	0	0	0	0	0	0	0	0	0	0	0	0	0.0742	0	0	0	0	0	0	0	0	0	0	0	0	0	0	0	0	0	0	0	0	0	0	0	0	0	0	0	0	0	0	0
Corynebacterium	0.00±0.01	0	0	0	0	0	0	0	0	0	0	0	0	0	0	0	0	0	0	0	0	0	0	0	0	0	0	0	0	0	0	0	0	0	0	0	0	0	0	0	0	0	0	0	0	0	0	0	0
Comamonas	0.00±0.01	0	0	0	0	0	0	0	0	0	0	0	0	0	0	0	0	0	0	0	0	0	0	0	0	0	0	0	0	0	0	0	0	0	0	0	0	0	0	0	0	0	0	0	0	0	0	0	0
Cloacibacillus	0.00±0.01	0	0	0	0	0	0	0	0	0	0	0	0	0.0742	0	0	0	0.0742	0	0	0	0	0	0	0	0	0	0	0	0	0	0	0	0	0	0	0	0	0	0	0	0	0	0	0	0	0	0	0
Paramuribaculum	0.00±0.01	0	0	0	0	0	0	0	0	0	0	0	0	0	0	0	0	0	0	0	0	0	0	0	0	0	0	0	0	0	0	0	0	0	0	0	0	0	0	0	0	0	0	0	0	0	0	0	0
Bradyrhizobium	0.00±0.01	0	0	0	0	0	0	0	0	0	0	0	0	0	0	0	0	0	0	0	0	0	0	0	0	0	0	0	0	0	0	0	0	0	0	0	0	0	0	0	0	0	0	0	0	0	0	0	0
Howardella	0.00±0.01	0	0	0	0	0	0	0	0	0	0	0	0	0	0	0	0	0	0	0	0	0	0	0	0	0	0	0	0	0	0	0	0	0	0	0	0	0	0	0	0	0	0	0	0	0	0	0	0
Actinomyces	0.00±0.01	0	0	0	0.0742	0	0	0	0	0	0	0	0	0	0	0	0	0	0	0	0	0	0	0	0	0	0	0	0	0	0	0	0	0	0	0	0	0	0	0	0	0	0	0	0	0	0	0	0
Anaerofilum	0.00±0.01	0	0	0	0	0	0	0	0	0	0	0	0	0	0	0	0	0	0	0	0	0	0	0	0	0	0	0	0	0	0	0	0	0	0	0	0	0	0	0	0	0	0	0	0	0	0	0	0
Parvimonas	0.00±0.01	0	0	0	0	0	0	0	0	0	0	0	0	0	0	0	0	0	0	0	0	0	0	0	0	0	0	0	0	0	0	0	0	0	0	0	0	0	0	0	0	0	0	0	0	0	0	0	0
Pyramidobacter	0.00±0.01	0	0	0	0	0	0	0	0	0	0	0	0	0	0	0	0	0	0	0	0	0	0	0	0	0	0	0	0	0	0	0	0	0	0	0	0	0	0	0	0	0	0	0	0	0	0	0	0
Anaerotruncus	0.00±0.01	0	0	0	0	0	0	0	0	0	0	0	0	0	0	0	0	0	0	0	0	0	0	0	0	0	0	0	0	0	0	0	0	0	0	0	0	0	0	0	0	0	0	0.0742	0	0	0	0	0
Pseudoflavonifractor	0.00±0.01	0	0	0	0	0	0	0	0	0	0	0	0	0	0	0	0	0	0	0	0	0	0	0	0	0	0	0	0	0	0	0	0	0	0	0	0	0	0	0	0	0	0	0	0	0	0	0	0
Muribaculum	0.00±0.01	0	0	0	0	0	0	0	0	0	0	0	0	0	0	0	0	0	0	0	0	0	0	0	0	0	0	0	0	0	0	0	0	0	0	0	0	0	0	0	0	0	0	0	0	0	0	0	0
Peptostreptococcus	0.00±0.01	0	0	0	0	0	0	0	0	0	0	0	0	0	0	0	0	0	0	0	0	0	0	0	0	0	0	0	0	0	0	0	0	0	0	0	0	0	0	0	0	0	0	0	0	0	0	0	0
Proteus	0.00±0.01	0	0	0	0	0	0	0	0	0	0	0	0	0	0	0	0	0	0	0	0	0	0	0	0	0	0	0	0	0	0	0	0	0	0	0	0	0	0	0	0	0	0	0	0	0	0	0	0
Lancefieldella	0.00±0.01	0	0	0	0	0	0	0	0	0	0	0	0	0	0	0	0	0	0	0	0	0	0	0	0	0	0	0	0	0	0	0	0	0	0	0	0	0	0	0	0	0	0	0	0	0	0	0	0
Faecalibaculum	0.00±0.01	0	0	0	0	0	0	0	0	0	0	0	0	0	0	0	0	0	0	0	0	0	0	0	0	0	0	0	0	0	0	0	0	0	0	0	0	0	0	0	0	0	0	0	0	0	0	0	0
Varibaculum	0.00±0.01	0	0	0	0	0	0	0	0	0	0	0	0	0	0	0	0	0	0	0	0	0	0	0	0	0	0	0	0	0	0	0	0.0742	0	0	0	0	0	0	0	0	0	0	0	0	0	0	0	0
Peptococcus	0.00±0.01	0	0	0	0	0	0	0	0	0	0	0	0	0	0	0	0	0	0	0	0	0	0	0	0	0	0	0	0	0	0	0	0	0	0	0	0	0	0	0	0	0	0	0	0	0	0	0	0
Raoultibacter	0.00±0.01	0	0	0	0	0	0	0	0	0	0	0	0	0	0	0	0	0	0	0	0	0	0	0	0	0	0	0	0	0	0	0	0	0	0.0742	0	0	0	0	0	0	0	0	0	0	0	0	0	0
Solobacterium	0.00±0.01	0	0	0	0	0	0	0	0	0	0	0	0	0	0	0	0	0	0	0	0	0	0	0	0	0	0	0	0	0	0	0	0	0	0	0	0	0	0	0	0	0	0	0	0	0	0	0	0
Dielma	0.00±0.01	0	0	0	0	0	0	0	0	0	0	0	0	0	0	0	0	0	0	0	0	0	0	0	0	0	0	0	0	0	0	0	0	0	0	0	0	0	0	0	0	0	0	0	0	0	0	0	0
Finegoldia	0.00±0.01	0	0	0	0	0	0	0	0	0	0	0	0	0	0	0	0	0	0	0	0	0	0	0	0	0	0	0	0	0	0	0	0	0	0	0	0	0	0	0	0	0	0	0	0	0	0	0	0
Fructilactobacillus	0.00±0.01	0	0	0	0	0.0742	0	0	0	0	0	0	0	0	0	0	0	0	0	0	0	0	0	0	0	0	0	0	0	0	0	0	0	0	0	0	0	0	0	0	0	0	0	0	0	0	0	0	0
Fenollaria	0.00±0.01	0	0	0	0	0	0	0.0742	0	0	0	0	0	0	0	0	0	0	0	0	0	0	0	0	0	0	0	0	0	0	0	0	0	0	0	0	0	0	0	0	0	0	0	0	0	0	0	0	0
Aminipila	0.00±0.01	0	0	0	0	0	0	0	0	0	0	0	0	0	0	0	0	0.0742	0	0	0	0	0	0	0	0	0	0	0	0	0	0	0	0	0	0	0	0	0	0	0	0	0	0	0	0	0	0	0
Alterileibacterium	0.00±0.01	0	0	0	0	0	0	0	0	0	0	0	0	0	0	0	0	0	0	0	0	0	0	0	0	0	0	0	0	0	0	0	0	0	0	0	0	0	0	0	0	0	0	0	0	0	0	0	0
Beduinibacterium	0.00±0.01	0	0	0	0	0	0	0	0	0	0	0	0	0	0	0	0	0	0	0	0	0	0	0	0	0	0	0	0	0	0	0	0	0	0	0	0	0	0	0	0	0	0	0	0	0	0	0	0
Massiliimalia	0.00±0.01	0	0	0	0	0	0	0	0	0	0	0	0	0	0	0	0	0	0	0	0	0	0	0	0	0	0	0	0	0	0	0	0	0	0	0	0	0	0	0.0742	0	0	0	0	0	0	0	0	0
Morganella	0.00±0.01	0	0	0	0	0	0	0	0	0	0	0	0	0	0	0	0	0	0	0	0	0	0	0	0	0	0	0	0	0	0	0	0	0	0	0	0	0	0	0	0	0	0	0	0	0	0	0	0
Treponema	0.00±0.00	0	0	0	0	0	0	0	0	0	0	0	0	0	0	0	0	0	0	0	0	0	0	0	0	0	0	0	0	0	0	0	0	0	0	0	0	0	0	0	0	0	0	0	0	0	0	0	0
Acinetobacter	0.00±0.00	0	0	0	0	0	0	0	0	0	0	0	0	0	0	0	0	0	0	0	0	0	0	0	0	0	0	0	0	0	0	0	0	0	0	0	0	0	0	0	0	0	0	0	0	0	0	0	0
Sphingomonas	0.00±0.00	0	0	0	0	0	0	0	0	0	0	0	0	0	0	0	0	0	0	0	0	0	0	0	0	0	0	0	0	0	0	0	0	0	0	0	0	0	0	0	0	0	0	0	0	0	0	0	0
Helicobacter	0.00±0.00	0	0	0	0	0	0	0	0	0	0	0	0	0	0	0	0	0	0	0	0	0	0	0	0	0	0	0	0	0	0	0	0	0	0	0	0	0	0	0	0	0	0	0	0	0	0	0	0
Gp6	0.00±0.00	0	0	0	0	0	0	0	0	0	0	0	0	0	0	0	0	0	0	0	0	0	0	0	0	0	0	0	0	0	0	0	0	0	0	0	0	0	0	0	0	0	0	0	0	0	0	0	0
Campylobacter	0.00±0.00	0	0	0	0	0	0	0	0	0	0	0	0	0	0	0	0	0	0	0	0	0	0	0	0	0	0	0	0	0	0	0	0	0	0	0	0	0	0	0	0	0	0	0	0	0	0	0	0
Brevundimonas	0.00±0.00	0	0	0	0	0	0	0	0	0	0	0	0	0	0	0	0	0	0	0	0	0	0	0	0	0	0	0	0	0	0	0	0	0	0	0	0	0	0	0	0	0	0	0	0	0	0	0	0
Flavobacterium	0.00±0.00	0	0	0	0	0	0	0	0	0	0	0	0	0	0	0	0	0	0	0	0	0	0	0	0	0	0	0	0	0	0	0	0	0	0	0	0	0	0	0	0	0	0	0	0	0	0	0	0
Devosia	0.00±0.00	0	0	0	0	0	0	0	0	0	0	0	0	0	0	0	0	0	0	0	0	0	0	0	0	0	0	0	0	0	0	0	0	0	0	0	0	0	0	0	0	0	0	0	0	0	0	0	0
Streptophyta	0.00±0.00	0	0	0	0	0	0	0	0	0	0	0	0	0	0	0	0	0	0	0	0	0	0	0	0	0	0	0	0	0	0	0	0	0	0	0	0	0	0	0	0	0	0	0	0	0	0	0	0
Fibrobacter	0.00±0.00	0	0	0	0	0	0	0	0	0	0	0	0	0	0	0	0	0	0	0	0	0	0	0	0	0	0	0	0	0	0	0	0	0	0	0	0	0	0	0	0	0	0	0	0	0	0	0	0
Pseudonocardia	0.00±0.00	0	0	0	0	0	0	0	0	0	0	0	0	0	0	0	0	0	0	0	0	0	0	0	0	0	0	0	0	0	0	0	0	0	0	0	0	0	0	0	0	0	0	0	0	0	0	0	0
Phenylobacterium	0.00±0.00	0	0	0	0	0	0	0	0	0	0	0	0	0	0	0	0	0	0	0	0	0	0	0	0	0	0	0	0	0	0	0	0	0	0	0	0	0	0	0	0	0	0	0	0	0	0	0	0
Sphingobacterium	0.00±0.00	0	0	0	0	0	0	0	0	0	0	0	0	0	0	0	0	0	0	0	0	0	0	0	0	0	0	0	0	0	0	0	0	0	0	0	0	0	0	0	0	0	0	0	0	0	0	0	0
Chryseobacterium	0.00±0.00	0	0	0	0	0	0	0	0	0	0	0	0	0	0	0	0	0	0	0	0	0	0	0	0	0	0	0	0	0	0	0	0	0	0	0	0	0	0	0	0	0	0	0	0	0	0	0	0
Paenibacillus	0.00±0.00	0	0	0	0	0	0	0	0	0	0	0	0	0	0	0	0	0	0	0	0	0	0	0	0	0	0	0	0	0	0	0	0	0	0	0	0	0	0	0	0	0	0	0	0	0	0	0	0
Stenotrophomonas	0.00±0.00	0	0	0	0	0	0	0	0	0	0	0	0	0	0	0	0	0	0	0	0	0	0	0	0	0	0	0	0	0	0	0	0	0	0	0	0	0	0	0	0	0	0	0	0	0	0	0	0
Mailhella	0.00±0.00	0	0	0	0	0	0	0	0	0	0	0	0	0	0	0	0	0	0	0	0	0	0	0	0	0	0	0	0	0	0	0	0	0	0	0	0	0	0	0	0	0	0	0	0	0	0	0	0
Rhizobium	0.00±0.00	0	0	0	0	0	0	0	0	0	0	0	0	0	0	0	0	0	0	0	0	0	0	0	0	0	0	0	0	0	0	0	0	0	0	0	0	0	0	0	0	0	0	0	0	0	0	0	0
Asteroleplasma	0.00±0.00	0	0	0	0	0	0	0	0	0	0	0	0	0	0	0	0	0	0	0	0	0	0	0	0	0	0	0	0	0	0	0	0	0	0	0	0	0	0	0	0	0	0	0	0	0	0	0	0
Victivallis	0.00±0.00	0	0	0	0	0	0	0	0	0	0	0	0	0	0	0	0	0	0	0	0	0	0	0	0	0	0	0	0	0	0	0	0	0	0	0	0	0	0	0	0	0	0	0	0	0	0	0	0
Novosphingobium	0.00±0.00	0	0	0	0	0	0	0	0	0	0	0	0	0	0	0	0	0	0	0	0	0	0	0	0	0	0	0	0	0	0	0	0	0	0	0	0	0	0	0	0	0	0	0	0	0	0	0	0
Succinivibrio	0.00±0.00	0	0	0	0	0	0	0	0	0	0	0	0	0	0	0	0	0	0	0	0	0	0	0	0	0	0	0	0	0	0	0	0	0	0	0	0	0	0	0	0	0	0	0	0	0	0	0	0
Methylobacterium	0.00±0.00	0	0	0	0	0	0	0	0	0	0	0	0	0	0	0	0	0	0	0	0	0	0	0	0	0	0	0	0	0	0	0	0	0	0	0	0	0	0	0	0	0	0	0	0	0	0	0	0
Reyranella	0.00±0.00	0	0	0	0	0	0	0	0	0	0	0	0	0	0	0	0	0	0	0	0	0	0	0	0	0	0	0	0	0	0	0	0	0	0	0	0	0	0	0	0	0	0	0	0	0	0	0	0
Acidibacter	0.00±0.00	0	0	0	0	0	0	0	0	0	0	0	0	0	0	0	0	0	0	0	0	0	0	0	0	0	0	0	0	0	0	0	0	0	0	0	0	0	0	0	0	0	0	0	0	0	0	0	0
Ohtaekwangia	0.00±0.00	0	0	0	0	0	0	0	0	0	0	0	0	0	0	0	0	0	0	0	0	0	0	0	0	0	0	0	0	0	0	0	0	0	0	0	0	0	0	0	0	0	0	0	0	0	0	0	0
Spartobacteria_genera_incertae_sedis	0.00±0.00	0	0	0	0	0	0	0	0	0	0	0	0	0	0	0	0	0	0	0	0	0	0	0	0	0	0	0	0	0	0	0	0	0	0	0	0	0	0	0	0	0	0	0	0	0	0	0	0
Massilia	0.00±0.00	0	0	0	0	0	0	0	0	0	0	0	0	0	0	0	0	0	0	0	0	0	0	0	0	0	0	0	0	0	0	0	0	0	0	0	0	0	0	0	0	0	0	0	0	0	0	0	0
Massiliprevotella	0.00±0.00	0	0	0	0	0	0	0	0	0	0	0	0	0	0	0	0	0	0	0	0	0	0	0	0	0	0	0	0	0	0	0	0	0	0	0	0	0	0	0	0	0	0	0	0	0	0	0	0
Pedobacter	0.00±0.00	0	0	0	0	0	0	0	0	0	0	0	0	0	0	0	0	0	0	0	0	0	0	0	0	0	0	0	0	0	0	0	0	0	0	0	0	0	0	0	0	0	0	0	0	0	0	0	0
Duodenibacillus	0.00±0.00	0	0	0	0	0	0	0	0	0	0	0	0	0	0	0	0	0	0	0	0	0	0	0	0	0	0	0	0	0	0	0	0	0	0	0	0	0	0	0	0	0	0	0	0	0	0	0	0
Mesorhizobium	0.00±0.00	0	0	0	0	0	0	0	0	0	0	0	0	0	0	0	0	0	0	0	0	0	0	0	0	0	0	0	0	0	0	0	0	0	0	0	0	0	0	0	0	0	0	0	0	0	0	0	0
Harryflintia	0.00±0.00	0	0	0	0	0	0	0	0	0	0	0	0	0	0	0	0	0	0	0	0	0	0	0	0	0	0	0	0	0	0	0	0	0	0	0	0	0	0	0	0	0	0	0	0	0	0	0	0
Actinoplanes	0.00±0.00	0	0	0	0	0	0	0	0	0	0	0	0	0	0	0	0	0	0	0	0	0	0	0	0	0	0	0	0	0	0	0	0	0	0	0	0	0	0	0	0	0	0	0	0	0	0	0	0
Oribacterium	0.00±0.00	0	0	0	0	0	0	0	0	0	0	0	0	0	0	0	0	0	0	0	0	0	0	0	0	0	0	0	0	0	0	0	0	0	0	0	0	0	0	0	0	0	0	0	0	0	0	0	0
Erysipelothrix	0.00±0.00	0	0	0	0	0	0	0	0	0	0	0	0	0	0	0	0	0	0	0	0	0	0	0	0	0	0	0	0	0	0	0	0	0	0	0	0	0	0	0	0	0	0	0	0	0	0	0	0
Dysgonomonas	0.00±0.00	0	0	0	0	0	0	0	0	0	0	0	0	0	0	0	0	0	0	0	0	0	0	0	0	0	0	0	0	0	0	0	0	0	0	0	0	0	0	0	0	0	0	0	0	0	0	0	0
Petroclostridium	0.00±0.00	0	0	0	0	0	0	0	0	0	0	0	0	0	0	0	0	0	0	0	0	0	0	0	0	0	0	0	0	0	0	0	0	0	0	0	0	0	0	0	0	0	0	0	0	0	0	0	0
Brachyspira	0.00±0.00	0	0	0	0	0	0	0	0	0	0	0	0	0	0	0	0	0	0	0	0	0	0	0	0	0	0	0	0	0	0	0	0	0	0	0	0	0	0	0	0	0	0	0	0	0	0	0	0
Psychrobacter	0.00±0.00	0	0	0	0	0	0	0	0	0	0	0	0	0	0	0	0	0	0	0	0	0	0	0	0	0	0	0	0	0	0	0	0	0	0	0	0	0	0	0	0	0	0	0	0	0	0	0	0
Anaerobiospirillum	0.00±0.00	0	0	0	0	0	0	0	0	0	0	0	0	0	0	0	0	0	0	0	0	0	0	0	0	0	0	0	0	0	0	0	0	0	0	0	0	0	0	0	0	0	0	0	0	0	0	0	0
Mycobacterium	0.00±0.00	0	0	0	0	0	0	0	0	0	0	0	0	0	0	0	0	0	0	0	0	0	0	0	0	0	0	0	0	0	0	0	0	0	0	0	0	0	0	0	0	0	0	0	0	0	0	0	0
Nocardioides	0.00±0.00	0	0	0	0	0	0	0	0	0	0	0	0	0	0	0	0	0	0	0	0	0	0	0	0	0	0	0	0	0	0	0	0	0	0	0	0	0	0	0	0	0	0	0	0	0	0	0	0
Selenomonas	0.00±0.00	0	0	0	0	0	0	0	0	0	0	0	0	0	0	0	0	0	0	0	0	0	0	0	0	0	0	0	0	0	0	0	0	0	0	0	0	0	0	0	0	0	0	0	0	0	0	0	0
Luteimonas	0.00±0.00	0	0	0	0	0	0	0	0	0	0	0	0	0	0	0	0	0	0	0	0	0	0	0	0	0	0	0	0	0	0	0	0	0	0	0	0	0	0	0	0	0	0	0	0	0	0	0	0
Nitrospira	0.00±0.00	0	0	0	0	0	0	0	0	0	0	0	0	0	0	0	0	0	0	0	0	0	0	0	0	0	0	0	0	0	0	0	0	0	0	0	0	0	0	0	0	0	0	0	0	0	0	0	0
Negativibacillus	0.00±0.00	0	0	0	0	0	0	0	0	0	0	0	0	0	0	0	0	0	0	0	0	0	0	0	0	0	0	0	0	0	0	0	0	0	0	0	0	0	0	0	0	0	0	0	0	0	0	0	0
Caulobacter	0.00±0.00	0	0	0	0	0	0	0	0	0	0	0	0	0	0	0	0	0	0	0	0	0	0	0	0	0	0	0	0	0	0	0	0	0	0	0	0	0	0	0	0	0	0	0	0	0	0	0	0
Pseudoxanthomonas	0.00±0.00	0	0	0	0	0	0	0	0	0	0	0	0	0	0	0	0	0	0	0	0	0	0	0	0	0	0	0	0	0	0	0	0	0	0	0	0	0	0	0	0	0	0	0	0	0	0	0	0
Terrimonas	0.00±0.00	0	0	0	0	0	0	0	0	0	0	0	0	0	0	0	0	0	0	0	0	0	0	0	0	0	0	0	0	0	0	0	0	0	0	0	0	0	0	0	0	0	0	0	0	0	0	0	0
Gardnerella	0.00±0.00	0	0	0	0	0	0	0	0	0	0	0	0	0	0	0	0	0	0	0	0	0	0	0	0	0	0	0	0	0	0	0	0	0	0	0	0	0	0	0	0	0	0	0	0	0	0	0	0
Sedimentibacter	0.00±0.00	0	0	0	0	0	0	0	0	0	0	0	0	0	0	0	0	0	0	0	0	0	0	0	0	0	0	0	0	0	0	0	0	0	0	0	0	0	0	0	0	0	0	0	0	0	0	0	0
Lautropia	0.00±0.00	0	0	0	0	0	0	0	0	0	0	0	0	0	0	0	0	0	0	0	0	0	0	0	0	0	0	0	0	0	0	0	0	0	0	0	0	0	0	0	0	0	0	0	0	0	0	0	0
Parolsenella	0.00±0.00	0	0	0	0	0	0	0	0	0	0	0	0	0	0	0	0	0	0	0	0	0	0	0	0	0	0	0	0	0	0	0	0	0	0	0	0	0	0	0	0	0	0	0	0	0	0	0	0
Atopostipes	0.00±0.00	0	0	0	0	0	0	0	0	0	0	0	0	0	0	0	0	0	0	0	0	0	0	0	0	0	0	0	0	0	0	0	0	0	0	0	0	0	0	0	0	0	0	0	0	0	0	0	0
Sarcina	0.00±0.00	0	0	0	0	0	0	0	0	0	0	0	0	0	0	0	0	0	0	0	0	0	0	0	0	0	0	0	0	0	0	0	0	0	0	0	0	0	0	0	0	0	0	0	0	0	0	0	0
Lacunisphaera	0.00±0.00	0	0	0	0	0	0	0	0	0	0	0	0	0	0	0	0	0	0	0	0	0	0	0	0	0	0	0	0	0	0	0	0	0	0	0	0	0	0	0	0	0	0	0	0	0	0	0	0
Elusimicrobium	0.00±0.00	0	0	0	0	0	0	0	0	0	0	0	0	0	0	0	0	0	0	0	0	0	0	0	0	0	0	0	0	0	0	0	0	0	0	0	0	0	0	0	0	0	0	0	0	0	0	0	0
Sphingobium	0.00±0.00	0	0	0	0	0	0	0	0	0	0	0	0	0	0	0	0	0	0	0	0	0	0	0	0	0	0	0	0	0	0	0	0	0	0	0	0	0	0	0	0	0	0	0	0	0	0	0	0
Paracoccus	0.00±0.00	0	0	0	0	0	0	0	0	0	0	0	0	0	0	0	0	0	0	0	0	0	0	0	0	0	0	0	0	0	0	0	0	0	0	0	0	0	0	0	0	0	0	0	0	0	0	0	0
Extibacter	0.00±0.00	0	0	0	0	0	0	0	0	0	0	0	0	0	0	0	0	0	0	0	0	0	0	0	0	0	0	0	0	0	0	0	0	0	0	0	0	0	0	0	0	0	0	0	0	0	0	0	0
Tissierella	0.00±0.00	0	0	0	0	0	0	0	0	0	0	0	0	0	0	0	0	0	0	0	0	0	0	0	0	0	0	0	0	0	0	0	0	0	0	0	0	0	0	0	0	0	0	0	0	0	0	0	0
Micromonospora	0.00±0.00	0	0	0	0	0	0	0	0	0	0	0	0	0	0	0	0	0	0	0	0	0	0	0	0	0	0	0	0	0	0	0	0	0	0	0	0	0	0	0	0	0	0	0	0	0	0	0	0
Kineosporia	0.00±0.00	0	0	0	0	0	0	0	0	0	0	0	0	0	0	0	0	0	0	0	0	0	0	0	0	0	0	0	0	0	0	0	0	0	0	0	0	0	0	0	0	0	0	0	0	0	0	0	0
Hyphomicrobium	0.00±0.00	0	0	0	0	0	0	0	0	0	0	0	0	0	0	0	0	0	0	0	0	0	0	0	0	0	0	0	0	0	0	0	0	0	0	0	0	0	0	0	0	0	0	0	0	0	0	0	0
Cellulomonas	0.00±0.00	0	0	0	0	0	0	0	0	0	0	0	0	0	0	0	0	0	0	0	0	0	0	0	0	0	0	0	0	0	0	0	0	0	0	0	0	0	0	0	0	0	0	0	0	0	0	0	0
Paraburkholderia	0.00±0.00	0	0	0	0	0	0	0	0	0	0	0	0	0	0	0	0	0	0	0	0	0	0	0	0	0	0	0	0	0	0	0	0	0	0	0	0	0	0	0	0	0	0	0	0	0	0	0	0
Brucella	0.00±0.00	0	0	0	0	0	0	0	0	0	0	0	0	0	0	0	0	0	0	0	0	0	0	0	0	0	0	0	0	0	0	0	0	0	0	0	0	0	0	0	0	0	0	0	0	0	0	0	0
Sneathia	0.00±0.00	0	0	0	0	0	0	0	0	0	0	0	0	0	0	0	0	0	0	0	0	0	0	0	0	0	0	0	0	0	0	0	0	0	0	0	0	0	0	0	0	0	0	0	0	0	0	0	0
Brenneria	0.00±0.00	0	0	0	0	0	0	0	0	0	0	0	0	0	0	0	0	0	0	0	0	0	0	0	0	0	0	0	0	0	0	0	0	0	0	0	0	0	0	0	0	0	0	0	0	0	0	0	0
Sediminibacterium	0.00±0.00	0	0	0	0	0	0	0	0	0	0	0	0	0	0	0	0	0	0	0	0	0	0	0	0	0	0	0	0	0	0	0	0	0	0	0	0	0	0	0	0	0	0	0	0	0	0	0	0
Neisseria	0.00±0.00	0	0	0	0	0	0	0	0	0	0	0	0	0	0	0	0	0	0	0	0	0	0	0	0	0	0	0	0	0	0	0	0	0	0	0	0	0	0	0	0	0	0	0	0	0	0	0	0
Povalibacter	0.00±0.00	0	0	0	0	0	0	0	0	0	0	0	0	0	0	0	0	0	0	0	0	0	0	0	0	0	0	0	0	0	0	0	0	0	0	0	0	0	0	0	0	0	0	0	0	0	0	0	0
Lysobacter	0.00±0.00	0	0	0	0	0	0	0	0	0	0	0	0	0	0	0	0	0	0	0	0	0	0	0	0	0	0	0	0	0	0	0	0	0	0	0	0	0	0	0	0	0	0	0	0	0	0	0	0
Mucilaginibacter	0.00±0.00	0	0	0	0	0	0	0	0	0	0	0	0	0	0	0	0	0	0	0	0	0	0	0	0	0	0	0	0	0	0	0	0	0	0	0	0	0	0	0	0	0	0	0	0	0	0	0	0
Solirubrobacter	0.00±0.00	0	0	0	0	0	0	0	0	0	0	0	0	0	0	0	0	0	0	0	0	0	0	0	0	0	0	0	0	0	0	0	0	0	0	0	0	0	0	0	0	0	0	0	0	0	0	0	0
Ralstonia	0.00±0.00	0	0	0	0	0	0	0	0	0	0	0	0	0	0	0	0	0	0	0	0	0	0	0	0	0	0	0	0	0	0	0	0	0	0	0	0	0	0	0	0	0	0	0	0	0	0	0	0
Lampropedia	0.00±0.00	0	0	0	0	0	0	0	0	0	0	0	0	0	0	0	0	0	0	0	0	0	0	0	0	0	0	0	0	0	0	0	0	0	0	0	0	0	0	0	0	0	0	0	0	0	0	0	0
Kosakonia	0.00±0.00	0	0	0	0	0	0	0	0	0	0	0	0	0	0	0	0	0	0	0	0	0	0	0	0	0	0	0	0	0	0	0	0	0	0	0	0	0	0	0	0	0	0	0	0	0	0	0	0
Moryella	0.00±0.00	0	0	0	0	0	0	0	0	0	0	0	0	0	0	0	0	0	0	0	0	0	0	0	0	0	0	0	0	0	0	0	0	0	0	0	0	0	0	0	0	0	0	0	0	0	0	0	0
Mucispirillum	0.00±0.00	0	0	0	0	0	0	0	0	0	0	0	0	0	0	0	0	0	0	0	0	0	0	0	0	0	0	0	0	0	0	0	0	0	0	0	0	0	0	0	0	0	0	0	0	0	0	0	0
Mobiluncus	0.00±0.00	0	0	0	0	0	0	0	0	0	0	0	0	0	0	0	0	0	0	0	0	0	0	0	0	0	0	0	0	0	0	0	0	0	0	0	0	0	0	0	0	0	0	0	0	0	0	0	0
Metaprevotella	0.00±0.00	0	0	0	0	0	0	0	0	0	0	0	0	0	0	0	0	0	0	0	0	0	0	0	0	0	0	0	0	0	0	0	0	0	0	0	0	0	0	0	0	0	0	0	0	0	0	0	0
Phocea	0.00±0.00	0	0	0	0	0	0	0	0	0	0	0	0	0	0	0	0	0	0	0	0	0	0	0	0	0	0	0	0	0	0	0	0	0	0	0	0	0	0	0	0	0	0	0	0	0	0	0	0
Niastella	0.00±0.00	0	0	0	0	0	0	0	0	0	0	0	0	0	0	0	0	0	0	0	0	0	0	0	0	0	0	0	0	0	0	0	0	0	0	0	0	0	0	0	0	0	0	0	0	0	0	0	0
Pelomonas	0.00±0.00	0	0	0	0	0	0	0	0	0	0	0	0	0	0	0	0	0	0	0	0	0	0	0	0	0	0	0	0	0	0	0	0	0	0	0	0	0	0	0	0	0	0	0	0	0	0	0	0
Pedomicrobium	0.00±0.00	0	0	0	0	0	0	0	0	0	0	0	0	0	0	0	0	0	0	0	0	0	0	0	0	0	0	0	0	0	0	0	0	0	0	0	0	0	0	0	0	0	0	0	0	0	0	0	0
Oceanobacillus	0.00±0.00	0	0	0	0	0	0	0	0	0	0	0	0	0	0	0	0	0	0	0	0	0	0	0	0	0	0	0	0	0	0	0	0	0	0	0	0	0	0	0	0	0	0	0	0	0	0	0	0
Mesomycoplasma	0.00±0.00	0	0	0	0	0	0	0	0	0	0	0	0	0	0	0	0	0	0	0	0	0	0	0	0	0	0	0	0	0	0	0	0	0	0	0	0	0	0	0	0	0	0	0	0	0	0	0	0
Providencia	0.00±0.00	0	0	0	0	0	0	0	0	0	0	0	0	0	0	0	0	0	0	0	0	0	0	0	0	0	0	0	0	0	0	0	0	0	0	0	0	0	0	0	0	0	0	0	0	0	0	0	0
Leucobacter	0.00±0.00	0	0	0	0	0	0	0	0	0	0	0	0	0	0	0	0	0	0	0	0	0	0	0	0	0	0	0	0	0	0	0	0	0	0	0	0	0	0	0	0	0	0	0	0	0	0	0	0
Leptotrichia	0.00±0.00	0	0	0	0	0	0	0	0	0	0	0	0	0	0	0	0	0	0	0	0	0	0	0	0	0	0	0	0	0	0	0	0	0	0	0	0	0	0	0	0	0	0	0	0	0	0	0	0
Propionispira	0.00±0.00	0	0	0	0	0	0	0	0	0	0	0	0	0	0	0	0	0	0	0	0	0	0	0	0	0	0	0	0	0	0	0	0	0	0	0	0	0	0	0	0	0	0	0	0	0	0	0	0
Meiothermus	0.00±0.00	0	0	0	0	0	0	0	0	0	0	0	0	0	0	0	0	0	0	0	0	0	0	0	0	0	0	0	0	0	0	0	0	0	0	0	0	0	0	0	0	0	0	0	0	0	0	0	0
Populibacterium	0.00±0.00	0	0	0	0	0	0	0	0	0	0	0	0	0	0	0	0	0	0	0	0	0	0	0	0	0	0	0	0	0	0	0	0	0	0	0	0	0	0	0	0	0	0	0	0	0	0	0	0
Mediterranea	0.00±0.00	0	0	0	0	0	0	0	0	0	0	0	0	0	0	0	0	0	0	0	0	0	0	0	0	0	0	0	0	0	0	0	0	0	0	0	0	0	0	0	0	0	0	0	0	0	0	0	0
Luteolibacter	0.00±0.00	0	0	0	0	0	0	0	0	0	0	0	0	0	0	0	0	0	0	0	0	0	0	0	0	0	0	0	0	0	0	0	0	0	0	0	0	0	0	0	0	0	0	0	0	0	0	0	0
Malacoplasma	0.00±0.00	0	0	0	0	0	0	0	0	0	0	0	0	0	0	0	0	0	0	0	0	0	0	0	0	0	0	0	0	0	0	0	0	0	0	0	0	0	0	0	0	0	0	0	0	0	0	0	0
Steroidobacter	0.00±0.00	0	0	0	0	0	0	0	0	0	0	0	0	0	0	0	0	0	0	0	0	0	0	0	0	0	0	0	0	0	0	0	0	0	0	0	0	0	0	0	0	0	0	0	0	0	0	0	0
Diplorickettsia	0.00±0.00	0	0	0	0	0	0	0	0	0	0	0	0	0	0	0	0	0	0	0	0	0	0	0	0	0	0	0	0	0	0	0	0	0	0	0	0	0	0	0	0	0	0	0	0	0	0	0	0
Delftia	0.00±0.00	0	0	0	0	0	0	0	0	0	0	0	0	0	0	0	0	0	0	0	0	0	0	0	0	0	0	0	0	0	0	0	0	0	0	0	0	0	0	0	0	0	0	0	0	0	0	0	0
Chryseolinea	0.00±0.00	0	0	0	0	0	0	0	0	0	0	0	0	0	0	0	0	0	0	0	0	0	0	0	0	0	0	0	0	0	0	0	0	0	0	0	0	0	0	0	0	0	0	0	0	0	0	0	0
Bulleidia	0.00±0.00	0	0	0	0	0	0	0	0	0	0	0	0	0	0	0	0	0	0	0	0	0	0	0	0	0	0	0	0	0	0	0	0	0	0	0	0	0	0	0	0	0	0	0	0	0	0	0	0
Caballeronia	0.00±0.00	0	0	0	0	0	0	0	0	0	0	0	0	0	0	0	0	0	0	0	0	0	0	0	0	0	0	0	0	0	0	0	0	0	0	0	0	0	0	0	0	0	0	0	0	0	0	0	0
Faecalibacter	0.00±0.00	0	0	0	0	0	0	0	0	0	0	0	0	0	0	0	0	0	0	0	0	0	0	0	0	0	0	0	0	0	0	0	0	0	0	0	0	0	0	0	0	0	0	0	0	0	0	0	0
Dubosiella	0.00±0.00	0	0	0	0	0	0	0	0	0	0	0	0	0	0	0	0	0	0	0	0	0	0	0	0	0	0	0	0	0	0	0	0	0	0	0	0	0	0	0	0	0	0	0	0	0	0	0	0
Sphingorhabdus	0.00±0.00	0	0	0	0	0	0	0	0	0	0	0	0	0	0	0	0	0	0	0	0	0	0	0	0	0	0	0	0	0	0	0	0	0	0	0	0	0	0	0	0	0	0	0	0	0	0	0	0
Enorma	0.00±0.00	0	0	0	0	0	0	0	0	0	0	0	0	0	0	0	0	0	0	0	0	0	0	0	0	0	0	0	0	0	0	0	0	0	0	0	0	0	0	0	0	0	0	0	0	0	0	0	0
Dyadobacter	0.00±0.00	0	0	0	0	0	0	0	0	0	0	0	0	0	0	0	0	0	0	0	0	0	0	0	0	0	0	0	0	0	0	0	0	0	0	0	0	0	0	0	0	0	0	0	0	0	0	0	0
Trichococcus	0.00±0.00	0	0	0	0	0	0	0	0	0	0	0	0	0	0	0	0	0	0	0	0	0	0	0	0	0	0	0	0	0	0	0	0	0	0	0	0	0	0	0	0	0	0	0	0	0	0	0	0
Anaeroglobus	0.00±0.00	0	0	0	0	0	0	0	0	0	0	0	0	0	0	0	0	0	0	0	0	0	0	0	0	0	0	0	0	0	0	0	0	0	0	0	0	0	0	0	0	0	0	0	0	0	0	0	0
Actinomycetospora	0.00±0.00	0	0	0	0	0	0	0	0	0	0	0	0	0	0	0	0	0	0	0	0	0	0	0	0	0	0	0	0	0	0	0	0	0	0	0	0	0	0	0	0	0	0	0	0	0	0	0	0
Allobaculum	0.00±0.00	0	0	0	0	0	0	0	0	0	0	0	0	0	0	0	0	0	0	0	0	0	0	0	0	0	0	0	0	0	0	0	0	0	0	0	0	0	0	0	0	0	0	0	0	0	0	0	0
Alkalihalobacillus	0.00±0.00	0	0	0	0	0	0	0	0	0	0	0	0	0	0	0	0	0	0	0	0	0	0	0	0	0	0	0	0	0	0	0	0	0	0	0	0	0	0	0	0	0	0	0	0	0	0	0	0
Asticcacaulis	0.00±0.00	0	0	0	0	0	0	0	0	0	0	0	0	0	0	0	0	0	0	0	0	0	0	0	0	0	0	0	0	0	0	0	0	0	0	0	0	0	0	0	0	0	0	0	0	0	0	0	0
Asprobacter	0.00±0.00	0	0	0	0	0	0	0	0	0	0	0	0	0	0	0	0	0	0	0	0	0	0	0	0	0	0	0	0	0	0	0	0	0	0	0	0	0	0	0	0	0	0	0	0	0	0	0	0
Blastocatella	0.00±0.00	0	0	0	0	0	0	0	0	0	0	0	0	0	0	0	0	0	0	0	0	0	0	0	0	0	0	0	0	0	0	0	0	0	0	0	0	0	0	0	0	0	0	0	0	0	0	0	0
Bacillariophyta	0.00±0.00	0	0	0	0	0	0	0	0	0	0	0	0	0	0	0	0	0	0	0	0	0	0	0	0	0	0	0	0	0	0	0	0	0	0	0	0	0	0	0	0	0	0	0	0	0	0	0	0
Asanoa	0.00±0.00	0	0	0	0	0	0	0	0	0	0	0	0	0	0	0	0	0	0	0	0	0	0	0	0	0	0	0	0	0	0	0	0	0	0	0	0	0	0	0	0	0	0	0	0	0	0	0	0
Traorella	0.00±0.00	0	0	0	0	0	0	0	0	0	0	0	0	0	0	0	0	0	0	0	0	0	0	0	0	0	0	0	0	0	0	0	0	0	0	0	0	0	0	0	0	0	0	0	0	0	0	0	0
Anaerovibrio	0.00±0.00	0	0	0	0	0	0	0	0	0	0	0	0	0	0	0	0	0	0	0	0	0	0	0	0	0	0	0	0	0	0	0	0	0	0	0	0	0	0	0	0	0	0	0	0	0	0	0	0
Thermus	0.00±0.00	0	0	0	0	0	0	0	0	0	0	0	0	0	0	0	0	0	0	0	0	0	0	0	0	0	0	0	0	0	0	0	0	0	0	0	0	0	0	0	0	0	0	0	0	0	0	0	0
Arcanobacterium	0.00±0.00	0	0	0	0	0	0	0	0	0	0	0	0	0	0	0	0	0	0	0	0	0	0	0	0	0	0	0	0	0	0	0	0	0	0	0	0	0	0	0	0	0	0	0	0	0	0	0	0
Rhizobacter	0.00±0.00	0	0	0	0	0	0	0	0	0	0	0	0	0	0	0	0	0	0	0	0	0	0	0	0	0	0	0	0	0	0	0	0	0	0	0	0	0	0	0	0	0	0	0	0	0	0	0	0
Gp17	0.00±0.00	0	0	0	0	0	0	0	0	0	0	0	0	0	0	0	0	0	0	0	0	0	0	0	0	0	0	0	0	0	0	0	0	0	0	0	0	0	0	0	0	0	0	0	0	0	0	0	0
Rhodopseudomonas	0.00±0.00	0	0	0	0	0	0	0	0	0	0	0	0	0	0	0	0	0	0	0	0	0	0	0	0	0	0	0	0	0	0	0	0	0	0	0	0	0	0	0	0	0	0	0	0	0	0	0	0
Hymenobacter	0.00±0.00	0	0	0	0	0	0	0	0	0	0	0	0	0	0	0	0	0	0	0	0	0	0	0	0	0	0	0	0	0	0	0	0	0	0	0	0	0	0	0	0	0	0	0	0	0	0	0	0
Gluconobacter	0.00±0.00	0	0	0	0	0	0	0	0	0	0	0	0	0	0	0	0	0	0	0	0	0	0	0	0	0	0	0	0	0	0	0	0	0	0	0	0	0	0	0	0	0	0	0	0	0	0	0	0
Hydrogenoanaerobacterium	0.00±0.00	0	0	0	0	0	0	0	0	0	0	0	0	0	0	0	0	0	0	0	0	0	0	0	0	0	0	0	0	0	0	0	0	0	0	0	0	0	0	0	0	0	0	0	0	0	0	0	0
Halanaerobium	0.00±0.00	0	0	0	0	0	0	0	0	0	0	0	0	0	0	0	0	0	0	0	0	0	0	0	0	0	0	0	0	0	0	0	0	0	0	0	0	0	0	0	0	0	0	0	0	0	0	0	0
Roseiarcus	0.00±0.00	0	0	0	0	0	0	0	0	0	0	0	0	0	0	0	0	0	0	0	0	0	0	0	0	0	0	0	0	0	0	0	0	0	0	0	0	0	0	0	0	0	0	0	0	0	0	0	0
Flavitalea	0.00±0.00	0	0	0	0	0	0	0	0	0	0	0	0	0	0	0	0	0	0	0	0	0	0	0	0	0	0	0	0	0	0	0	0	0	0	0	0	0	0	0	0	0	0	0	0	0	0	0	0
Gp3	0.00±0.00	0	0	0	0	0	0	0	0	0	0	0	0	0	0	0	0	0	0	0	0	0	0	0	0	0	0	0	0	0	0	0	0	0	0	0	0	0	0	0	0	0	0	0	0	0	0	0	0
Gabonibacter	0.00±0.00	0	0	0	0	0	0	0	0	0	0	0	0	0	0	0	0	0	0	0	0	0	0	0	0	0	0	0	0	0	0	0	0	0	0	0	0	0	0	0	0	0	0	0	0	0	0	0	0
Flexilinea	0.00±0.00	0	0	0	0	0	0	0	0	0	0	0	0	0	0	0	0	0	0	0	0	0	0	0	0	0	0	0	0	0	0	0	0	0	0	0	0	0	0	0	0	0	0	0	0	0	0	0	0
Psychrobacillus	0.00±0.00	0	0	0	0	0	0	0	0	0	0	0	0	0	0	0	0	0	0	0	0	0	0	0	0	0	0	0	0	0	0	0	0	0	0	0	0	0	0	0	0	0	0	0	0	0	0	0	0
Thauera	0.00±0.00	0	0	0	0	0	0	0	0	0	0	0	0	0	0	0	0	0	0	0	0	0	0	0	0	0	0	0	0	0	0	0	0	0	0	0	0	0	0	0	0	0	0	0	0	0	0	0	0
Rhodococcus	0.00±0.00	0	0	0	0	0	0	0	0	0	0	0	0	0	0	0	0	0	0	0	0	0	0	0	0	0	0	0	0	0	0	0	0	0	0	0	0	0	0	0	0	0	0	0	0	0	0	0	0
Pseudorhodoferax	0.00±0.00	0	0	0	0	0	0	0	0	0	0	0	0	0	0	0	0	0	0	0	0	0	0	0	0	0	0	0	0	0	0	0	0	0	0	0	0	0	0	0	0	0	0	0	0	0	0	0	0
Rhodoplanes	0.00±0.00	0	0	0	0	0	0	0	0	0	0	0	0	0	0	0	0	0	0	0	0	0	0	0	0	0	0	0	0	0	0	0	0	0	0	0	0	0	0	0	0	0	0	0	0	0	0	0	0
Virgisporangium	0.00±0.00	0	0	0	0	0	0	0	0	0	0	0	0	0	0	0	0	0	0	0	0	0	0	0	0	0	0	0	0	0	0	0	0	0	0	0	0	0	0	0	0	0	0	0	0	0	0	0	0
Vitreoscilla	0.00±0.00	0	0	0	0	0	0	0	0	0	0	0	0	0	0	0	0	0	0	0	0	0	0	0	0	0	0	0	0	0	0	0	0	0	0	0	0	0	0	0	0	0	0	0	0	0	0	0	0
Quadrisphaera	0.00±0.00	0	0	0	0	0	0	0	0	0	0	0	0	0	0	0	0	0	0	0	0	0	0	0	0	0	0	0	0	0	0	0	0	0	0	0	0	0	0	0	0	0	0	0	0	0	0	0	0
Variovorax	0.00±0.00	0	0	0	0	0	0	0	0	0	0	0	0	0	0	0	0	0	0	0	0	0	0	0	0	0	0	0	0	0	0	0	0	0	0	0	0	0	0	0	0	0	0	0	0	0	0	0	0
Wautersiella	0.00±0.00	0	0	0	0	0	0	0	0	0	0	0	0	0	0	0	0	0	0	0	0	0	0	0	0	0	0	0	0	0	0	0	0	0	0	0	0	0	0	0	0	0	0	0	0	0	0	0	0
Zoogloea	0.00±0.00	0	0	0	0	0	0	0	0	0	0	0	0	0	0	0	0	0	0	0	0	0	0	0	0	0	0	0	0	0	0	0	0	0	0	0	0	0	0	0	0	0	0	0	0	0	0	0	0
Patulibacter	0.00±0.00	0	0	0	0	0	0	0	0	0	0	0	0	0	0	0	0	0	0	0	0	0	0	0	0	0	0	0	0	0	0	0	0	0	0	0	0	0	0	0	0	0	0	0	0	0	0	0	0
Turicimonas	0.00±0.00	0	0	0	0	0	0	0	0	0	0	0	0	0	0	0	0	0	0	0	0	0	0	0	0	0	0	0	0	0	0	0	0	0	0	0	0	0	0	0	0	0	0	0	0	0	0	0	0
Rhizorhabdus	0.00±0.00	0	0	0	0	0	0	0	0	0	0	0	0	0	0	0	0	0	0	0	0	0	0	0	0	0	0	0	0	0	0	0	0	0	0	0	0	0	0	0	0	0	0	0	0	0	0	0	0
Tsukamurella	0.00±0.00	0	0	0	0	0	0	0	0	0	0	0	0	0	0	0	0	0	0	0	0	0	0	0	0	0	0	0	0	0	0	0	0	0	0	0	0	0	0	0	0	0	0	0	0	0	0	0	0
Pectobacterium	0.00±0.00	0	0	0	0	0	0	0	0	0	0	0	0	0	0	0	0	0	0	0	0	0	0	0	0	0	0	0	0	0	0	0	0	0	0	0	0	0	0	0	0	0	0	0	0	0	0	0	0
Vagococcus	0.00±0.00	0	0	0	0	0	0	0	0	0	0	0	0	0	0	0	0	0	0	0	0	0	0	0	0	0	0	0	0	0	0	0	0	0	0	0	0	0	0	0	0	0	0	0	0	0	0	0	0
Stenotrophobacter	0.00±0.00	0	0	0	0	0	0	0	0	0	0	0	0	0	0	0	0	0	0	0	0	0	0	0	0	0	0	0	0	0	0	0	0	0	0	0	0	0	0	0	0	0	0	0	0	0	0	0	0
Scardovia	0.00±0.00	0	0	0	0	0	0	0	0	0	0	0	0	0	0	0	0	0	0	0	0	0	0	0	0	0	0	0	0	0	0	0	0	0	0	0	0	0	0	0	0	0	0	0	0	0	0	0	0
Spirosoma	0.00±0.00	0	0	0	0	0	0	0	0	0	0	0	0	0	0	0	0	0	0	0	0	0	0	0	0	0	0	0	0	0	0	0	0	0	0	0	0	0	0	0	0	0	0	0	0	0	0	0	0
Pseudoalteromonas	0.00±0.00	0	0	0	0	0	0	0	0	0	0	0	0	0	0	0	0	0	0	0	0	0	0	0	0	0	0	0	0	0	0	0	0	0	0	0	0	0	0	0	0	0	0	0	0	0	0	0	0
Pleomorphomonas	0.00±0.00	0	0	0	0	0	0	0	0	0	0	0	0	0	0	0	0	0	0	0	0	0	0	0	0	0	0	0	0	0	0	0	0	0	0	0	0	0	0	0	0	0	0	0	0	0	0	0	0
Stomatobaculum	0.00±0.00	0	0	0	0	0	0	0	0	0	0	0	0	0	0	0	0	0	0	0	0	0	0	0	0	0	0	0	0	0	0	0	0	0	0	0	0	0	0	0	0	0	0	0	0	0	0	0	0
Polaromonas	0.00±0.00	0	0	0	0	0	0	0	0	0	0	0	0	0	0	0	0	0	0	0	0	0	0	0	0	0	0	0	0	0	0	0	0	0	0	0	0	0	0	0	0	0	0	0	0	0	0	0	0
Schumannella	0.00±0.00	0	0	0	0	0	0	0	0	0	0	0	0	0	0	0	0	0	0	0	0	0	0	0	0	0	0	0	0	0	0	0	0	0	0	0	0	0	0	0	0	0	0	0	0	0	0	0	0
Segniliparus	0.00±0.00	0	0	0	0	0	0	0	0	0	0	0	0	0	0	0	0	0	0	0	0	0	0	0	0	0	0	0	0	0	0	0	0	0	0	0	0	0	0	0	0	0	0	0	0	0	0	0	0
Silvibacterium	0.00±0.00	0	0	0	0	0	0	0	0	0	0	0	0	0	0	0	0	0	0	0	0	0	0	0	0	0	0	0	0	0	0	0	0	0	0	0	0	0	0	0	0	0	0	0	0	0	0	0	0
Proteiniclasticum	0.00±0.00	0	0	0	0	0	0	0	0	0	0	0	0	0	0	0	0	0	0	0	0	0	0	0	0	0	0	0	0	0	0	0	0	0	0	0	0	0	0	0	0	0	0	0	0	0	0	0	0
Schwartzia	0.00±0.00	0	0	0	0	0	0	0	0	0	0	0	0	0	0	0	0	0	0	0	0	0	0	0	0	0	0	0	0	0	0	0	0	0	0	0	0	0	0	0	0	0	0	0	0	0	0	0	0
Sphingopyxis	0.00±0.00	0	0	0	0	0	0	0	0	0	0	0	0	0	0	0	0	0	0	0	0	0	0	0	0	0	0	0	0	0	0	0	0	0	0	0	0	0	0	0	0	0	0	0	0	0	0	0	0
Taibaiella	0.00±0.00	0	0	0	0	0	0	0	0	0	0	0	0	0	0	0	0	0	0	0	0	0	0	0	0	0	0	0	0	0	0	0	0	0	0	0	0	0	0	0	0	0	0	0	0	0	0	0	0
Pseudochrobactrum	0.00±0.00	0	0	0	0	0	0	0	0	0	0	0	0	0	0	0	0	0	0	0	0	0	0	0	0	0	0	0	0	0	0	0	0	0	0	0	0	0	0	0	0	0	0	0	0	0	0	0	0
Tahibacter	0.00±0.00	0	0	0	0	0	0	0	0	0	0	0	0	0	0	0	0	0	0	0	0	0	0	0	0	0	0	0	0	0	0	0	0	0	0	0	0	0	0	0	0	0	0	0	0	0	0	0	0
Telmatospirillum	0.00±0.00	0	0	0	0	0	0	0	0	0	0	0	0	0	0	0	0	0	0	0	0	0	0	0	0	0	0	0	0	0	0	0	0	0	0	0	0	0	0	0	0	0	0	0	0	0	0	0	0
Roseomonas	0.00±0.00	0	0	0	0	0	0	0	0	0	0	0	0	0	0	0	0	0	0	0	0	0	0	0	0	0	0	0	0	0	0	0	0	0	0	0	0	0	0	0	0	0	0	0	0	0	0	0	0
Terriglobus	0.00±0.00	0	0	0	0	0	0	0	0	0	0	0	0	0	0	0	0	0	0	0	0	0	0	0	0	0	0	0	0	0	0	0	0	0	0	0	0	0	0	0	0	0	0	0	0	0	0	0	0
Syntrophomonas	0.00±0.00	0	0	0	0	0	0	0	0	0	0	0	0	0	0	0	0	0	0	0	0	0	0	0	0	0	0	0	0	0	0	0	0	0	0	0	0	0	0	0	0	0	0	0	0	0	0	0	0
Subdivision5_genera_incertae_sedis	0.00±0.00	0	0	0	0	0	0	0	0	0	0	0	0	0	0	0	0	0	0	0	0	0	0	0	0	0	0	0	0	0	0	0	0	0	0	0	0	0	0	0	0	0	0	0	0	0	0	0	0
Piscinibacter	0.00±0.00	0	0	0	0	0	0	0	0	0	0	0	0	0	0	0	0	0	0	0	0	0	0	0	0	0	0	0	0	0	0	0	0	0	0	0	0	0	0	0	0	0	0	0	0	0	0	0	0
Streptobacillus	0.00±0.00	0	0	0	0	0	0	0	0	0	0	0	0	0	0	0	0	0	0	0	0	0	0	0	0	0	0	0	0	0	0	0	0	0	0	0	0	0	0	0	0	0	0	0	0	0	0	0	0
Subdoligranulum	0.00±0.00	0	0	0	0	0	0	0	0	0	0	0	0	0	0	0	0	0	0	0	0	0	0	0	0	0	0	0	0	0	0	0	0	0	0	0	0	0	0	0	0	0	0	0	0	0	0	0	0
Synergistes	0.00±0.00	0	0	0	0	0	0	0	0	0	0	0	0	0	0	0	0	0	0	0	0	0	0	0	0	0	0	0	0	0	0	0	0	0	0	0	0	0	0	0	0	0	0	0	0	0	0	0	0
Succinispira	0.00±0.00	0	0	0	0	0	0	0	0	0	0	0	0	0	0	0	0	0	0	0	0	0	0	0	0	0	0	0	0	0	0	0	0	0	0	0	0	0	0	0	0	0	0	0	0	0	0	0	0
Deinococcus	0.00±0.00	0	0	0	0	0	0	0	0	0	0	0	0	0	0	0	0	0	0	0	0	0	0	0	0	0	0	0	0	0	0	0	0	0	0	0	0	0	0	0	0	0	0	0	0	0	0	0	0
Daejeonella	0.00±0.00	0	0	0	0	0	0	0	0	0	0	0	0	0	0	0	0	0	0	0	0	0	0	0	0	0	0	0	0	0	0	0	0	0	0	0	0	0	0	0	0	0	0	0	0	0	0	0	0
Dietzia	0.00±0.00	0	0	0	0	0	0	0	0	0	0	0	0	0	0	0	0	0	0	0	0	0	0	0	0	0	0	0	0	0	0	0	0	0	0	0	0	0	0	0	0	0	0	0	0	0	0	0	0
Edaphobacter	0.00±0.00	0	0	0	0	0	0	0	0	0	0	0	0	0	0	0	0	0	0	0	0	0	0	0	0	0	0	0	0	0	0	0	0	0	0	0	0	0	0	0	0	0	0	0	0	0	0	0	0
Dyella	0.00±0.00	0	0	0	0	0	0	0	0	0	0	0	0	0	0	0	0	0	0	0	0	0	0	0	0	0	0	0	0	0	0	0	0	0	0	0	0	0	0	0	0	0	0	0	0	0	0	0	0
Dongia	0.00±0.00	0	0	0	0	0	0	0	0	0	0	0	0	0	0	0	0	0	0	0	0	0	0	0	0	0	0	0	0	0	0	0	0	0	0	0	0	0	0	0	0	0	0	0	0	0	0	0	0
Dactylosporangium	0.00±0.00	0	0	0	0	0	0	0	0	0	0	0	0	0	0	0	0	0	0	0	0	0	0	0	0	0	0	0	0	0	0	0	0	0	0	0	0	0	0	0	0	0	0	0	0	0	0	0	0
Cuneatibacter	0.00±0.00	0	0	0	0	0	0	0	0	0	0	0	0	0	0	0	0	0	0	0	0	0	0	0	0	0	0	0	0	0	0	0	0	0	0	0	0	0	0	0	0	0	0	0	0	0	0	0	0
Cryptosporangium	0.00±0.00	0	0	0	0	0	0	0	0	0	0	0	0	0	0	0	0	0	0	0	0	0	0	0	0	0	0	0	0	0	0	0	0	0	0	0	0	0	0	0	0	0	0	0	0	0	0	0	0
Corticibacterium	0.00±0.00	0	0	0	0	0	0	0	0	0	0	0	0	0	0	0	0	0	0	0	0	0	0	0	0	0	0	0	0	0	0	0	0	0	0	0	0	0	0	0	0	0	0	0	0	0	0	0	0
Curtobacterium	0.00±0.00	0	0	0	0	0	0	0	0	0	0	0	0	0	0	0	0	0	0	0	0	0	0	0	0	0	0	0	0	0	0	0	0	0	0	0	0	0	0	0	0	0	0	0	0	0	0	0	0
Cystobacter	0.00±0.00	0	0	0	0	0	0	0	0	0	0	0	0	0	0	0	0	0	0	0	0	0	0	0	0	0	0	0	0	0	0	0	0	0	0	0	0	0	0	0	0	0	0	0	0	0	0	0	0
Cutibacterium	0.00±0.00	0	0	0	0	0	0	0	0	0	0	0	0	0	0	0	0	0	0	0	0	0	0	0	0	0	0	0	0	0	0	0	0	0	0	0	0	0	0	0	0	0	0	0	0	0	0	0	0
Curvibacter	0.00±0.00	0	0	0	0	0	0	0	0	0	0	0	0	0	0	0	0	0	0	0	0	0	0	0	0	0	0	0	0	0	0	0	0	0	0	0	0	0	0	0	0	0	0	0	0	0	0	0	0
Flavisolibacter	0.00±0.00	0	0	0	0	0	0	0	0	0	0	0	0	0	0	0	0	0	0	0	0	0	0	0	0	0	0	0	0	0	0	0	0	0	0	0	0	0	0	0	0	0	0	0	0	0	0	0	0
Gemmatimonas	0.00±0.00	0	0	0	0	0	0	0	0	0	0	0	0	0	0	0	0	0	0	0	0	0	0	0	0	0	0	0	0	0	0	0	0	0	0	0	0	0	0	0	0	0	0	0	0	0	0	0	0
Gallicola	0.00±0.00	0	0	0	0	0	0	0	0	0	0	0	0	0	0	0	0	0	0	0	0	0	0	0	0	0	0	0	0	0	0	0	0	0	0	0	0	0	0	0	0	0	0	0	0	0	0	0	0
Galactobacter	0.00±0.00	0	0	0	0	0	0	0	0	0	0	0	0	0	0	0	0	0	0	0	0	0	0	0	0	0	0	0	0	0	0	0	0	0	0	0	0	0	0	0	0	0	0	0	0	0	0	0	0
Ferruginibacter	0.00±0.00	0	0	0	0	0	0	0	0	0	0	0	0	0	0	0	0	0	0	0	0	0	0	0	0	0	0	0	0	0	0	0	0	0	0	0	0	0	0	0	0	0	0	0	0	0	0	0	0
Eremococcus	0.00±0.00	0	0	0	0	0	0	0	0	0	0	0	0	0	0	0	0	0	0	0	0	0	0	0	0	0	0	0	0	0	0	0	0	0	0	0	0	0	0	0	0	0	0	0	0	0	0	0	0
Enteroscipio	0.00±0.00	0	0	0	0	0	0	0	0	0	0	0	0	0	0	0	0	0	0	0	0	0	0	0	0	0	0	0	0	0	0	0	0	0	0	0	0	0	0	0	0	0	0	0	0	0	0	0	0
Fannyhessea	0.00±0.00	0	0	0	0	0	0	0	0	0	0	0	0	0	0	0	0	0	0	0	0	0	0	0	0	0	0	0	0	0	0	0	0	0	0	0	0	0	0	0	0	0	0	0	0	0	0	0	0
Alkanindiges	0.00±0.00	0	0	0	0	0	0	0	0	0	0	0	0	0	0	0	0	0	0	0	0	0	0	0	0	0	0	0	0	0	0	0	0	0	0	0	0	0	0	0	0	0	0	0	0	0	0	0	0
Alishewanella	0.00±0.00	0	0	0	0	0	0	0	0	0	0	0	0	0	0	0	0	0	0	0	0	0	0	0	0	0	0	0	0	0	0	0	0	0	0	0	0	0	0	0	0	0	0	0	0	0	0	0	0
Altererythrobacter	0.00±0.00	0	0	0	0	0	0	0	0	0	0	0	0	0	0	0	0	0	0	0	0	0	0	0	0	0	0	0	0	0	0	0	0	0	0	0	0	0	0	0	0	0	0	0	0	0	0	0	0
Aliarcobacter	0.00±0.00	0	0	0	0	0	0	0	0	0	0	0	0	0	0	0	0	0	0	0	0	0	0	0	0	0	0	0	0	0	0	0	0	0	0	0	0	0	0	0	0	0	0	0	0	0	0	0	0
Actinobacillus	0.00±0.00	0	0	0	0	0	0	0	0	0	0	0	0	0	0	0	0	0	0	0	0	0	0	0	0	0	0	0	0	0	0	0	0	0	0	0	0	0	0	0	0	0	0	0	0	0	0	0	0
Acetobacter	0.00±0.00	0	0	0	0	0	0	0	0	0	0	0	0	0	0	0	0	0	0	0	0	0	0	0	0	0	0	0	0	0	0	0	0	0	0	0	0	0	0	0	0	0	0	0	0	0	0	0	0
Abiotrophia	0.00±0.00	0	0	0	0	0	0	0	0	0	0	0	0	0	0	0	0	0	0	0	0	0	0	0	0	0	0	0	0	0	0	0	0	0	0	0	0	0	0	0	0	0	0	0	0	0	0	0	0
Actinophytocola	0.00±0.00	0	0	0	0	0	0	0	0	0	0	0	0	0	0	0	0	0	0	0	0	0	0	0	0	0	0	0	0	0	0	0	0	0	0	0	0	0	0	0	0	0	0	0	0	0	0	0	0
Agrobacterium	0.00±0.00	0	0	0	0	0	0	0	0	0	0	0	0	0	0	0	0	0	0	0	0	0	0	0	0	0	0	0	0	0	0	0	0	0	0	0	0	0	0	0	0	0	0	0	0	0	0	0	0
Aerococcus	0.00±0.00	0	0	0	0	0	0	0	0	0	0	0	0	0	0	0	0	0	0	0	0	0	0	0	0	0	0	0	0	0	0	0	0	0	0	0	0	0	0	0	0	0	0	0	0	0	0	0	0
Amnibacterium	0.00±0.00	0	0	0	0	0	0	0	0	0	0	0	0	0	0	0	0	0	0	0	0	0	0	0	0	0	0	0	0	0	0	0	0	0	0	0	0	0	0	0	0	0	0	0	0	0	0	0	0
Cellulosilyticum	0.00±0.00	0	0	0	0	0	0	0	0	0	0	0	0	0	0	0	0	0	0	0	0	0	0	0	0	0	0	0	0	0	0	0	0	0	0	0	0	0	0	0	0	0	0	0	0	0	0	0	0
Catenuloplanes	0.00±0.00	0	0	0	0	0	0	0	0	0	0	0	0	0	0	0	0	0	0	0	0	0	0	0	0	0	0	0	0	0	0	0	0	0	0	0	0	0	0	0	0	0	0	0	0	0	0	0	0
Cellvibrio	0.00±0.00	0	0	0	0	0	0	0	0	0	0	0	0	0	0	0	0	0	0	0	0	0	0	0	0	0	0	0	0	0	0	0	0	0	0	0	0	0	0	0	0	0	0	0	0	0	0	0	0
Companilactobacillus	0.00±0.00	0	0	0	0	0	0	0	0	0	0	0	0	0	0	0	0	0	0	0	0	0	0	0	0	0	0	0	0	0	0	0	0	0	0	0	0	0	0	0	0	0	0	0	0	0	0	0	0
Cloacibacterium	0.00±0.00	0	0	0	0	0	0	0	0	0	0	0	0	0	0	0	0	0	0	0	0	0	0	0	0	0	0	0	0	0	0	0	0	0	0	0	0	0	0	0	0	0	0	0	0	0	0	0	0
Brachybacterium	0.00±0.00	0	0	0	0	0	0	0	0	0	0	0	0	0	0	0	0	0	0	0	0	0	0	0	0	0	0	0	0	0	0	0	0	0	0	0	0	0	0	0	0	0	0	0	0	0	0	0	0
Arenimonas	0.00±0.00	0	0	0	0	0	0	0	0	0	0	0	0	0	0	0	0	0	0	0	0	0	0	0	0	0	0	0	0	0	0	0	0	0	0	0	0	0	0	0	0	0	0	0	0	0	0	0	0
Arenibacter	0.00±0.00	0	0	0	0	0	0	0	0	0	0	0	0	0	0	0	0	0	0	0	0	0	0	0	0	0	0	0	0	0	0	0	0	0	0	0	0	0	0	0	0	0	0	0	0	0	0	0	0
Aquincola	0.00±0.00	0	0	0	0	0	0	0	0	0	0	0	0	0	0	0	0	0	0	0	0	0	0	0	0	0	0	0	0	0	0	0	0	0	0	0	0	0	0	0	0	0	0	0	0	0	0	0	0
Atopobium	0.00±0.00	0	0	0	0	0	0	0	0	0	0	0	0	0	0	0	0	0	0	0	0	0	0	0	0	0	0	0	0	0	0	0	0	0	0	0	0	0	0	0	0	0	0	0	0	0	0	0	0
Bosea	0.00±0.00	0	0	0	0	0	0	0	0	0	0	0	0	0	0	0	0	0	0	0	0	0	0	0	0	0	0	0	0	0	0	0	0	0	0	0	0	0	0	0	0	0	0	0	0	0	0	0	0
Aureimonas	0.00±0.00	0	0	0	0	0	0	0	0	0	0	0	0	0	0	0	0	0	0	0	0	0	0	0	0	0	0	0	0	0	0	0	0	0	0	0	0	0	0	0	0	0	0	0	0	0	0	0	0
Marseilla	0.00±0.00	0	0	0	0	0	0	0	0	0	0	0	0	0	0	0	0	0	0	0	0	0	0	0	0	0	0	0	0	0	0	0	0	0	0	0	0	0	0	0	0	0	0	0	0	0	0	0	0
Lysinimonas	0.00±0.00	0	0	0	0	0	0	0	0	0	0	0	0	0	0	0	0	0	0	0	0	0	0	0	0	0	0	0	0	0	0	0	0	0	0	0	0	0	0	0	0	0	0	0	0	0	0	0	0
Lysinibacillus	0.00±0.00	0	0	0	0	0	0	0	0	0	0	0	0	0	0	0	0	0	0	0	0	0	0	0	0	0	0	0	0	0	0	0	0	0	0	0	0	0	0	0	0	0	0	0	0	0	0	0	0
Methylobacillus	0.00±0.00	0	0	0	0	0	0	0	0	0	0	0	0	0	0	0	0	0	0	0	0	0	0	0	0	0	0	0	0	0	0	0	0	0	0	0	0	0	0	0	0	0	0	0	0	0	0	0	0
Metamycoplasma	0.00±0.00	0	0	0	0	0	0	0	0	0	0	0	0	0	0	0	0	0	0	0	0	0	0	0	0	0	0	0	0	0	0	0	0	0	0	0	0	0	0	0	0	0	0	0	0	0	0	0	0
Luteibacter	0.00±0.00	0	0	0	0	0	0	0	0	0	0	0	0	0	0	0	0	0	0	0	0	0	0	0	0	0	0	0	0	0	0	0	0	0	0	0	0	0	0	0	0	0	0	0	0	0	0	0	0
Lentilactobacillus	0.00±0.00	0	0	0	0	0	0	0	0	0	0	0	0	0	0	0	0	0	0	0	0	0	0	0	0	0	0	0	0	0	0	0	0	0	0	0	0	0	0	0	0	0	0	0	0	0	0	0	0
Legionella	0.00±0.00	0	0	0	0	0	0	0	0	0	0	0	0	0	0	0	0	0	0	0	0	0	0	0	0	0	0	0	0	0	0	0	0	0	0	0	0	0	0	0	0	0	0	0	0	0	0	0	0
Lawsonella	0.00±0.00	0	0	0	0	0	0	0	0	0	0	0	0	0	0	0	0	0	0	0	0	0	0	0	0	0	0	0	0	0	0	0	0	0	0	0	0	0	0	0	0	0	0	0	0	0	0	0	0
Lentzea	0.00±0.00	0	0	0	0	0	0	0	0	0	0	0	0	0	0	0	0	0	0	0	0	0	0	0	0	0	0	0	0	0	0	0	0	0	0	0	0	0	0	0	0	0	0	0	0	0	0	0	0
Liquorilactobacillus	0.00±0.00	0	0	0	0	0	0	0	0	0	0	0	0	0	0	0	0	0	0	0	0	0	0	0	0	0	0	0	0	0	0	0	0	0	0	0	0	0	0	0	0	0	0	0	0	0	0	0	0
Methylophilus	0.00±0.00	0	0	0	0	0	0	0	0	0	0	0	0	0	0	0	0	0	0	0	0	0	0	0	0	0	0	0	0	0	0	0	0	0	0	0	0	0	0	0	0	0	0	0	0	0	0	0	0
Paenalcaligenes	0.00±0.00	0	0	0	0	0	0	0	0	0	0	0	0	0	0	0	0	0	0	0	0	0	0	0	0	0	0	0	0	0	0	0	0	0	0	0	0	0	0	0	0	0	0	0	0	0	0	0	0
Ornithinimicrobium	0.00±0.00	0	0	0	0	0	0	0	0	0	0	0	0	0	0	0	0	0	0	0	0	0	0	0	0	0	0	0	0	0	0	0	0	0	0	0	0	0	0	0	0	0	0	0	0	0	0	0	0
Orbus	0.00±0.00	0	0	0	0	0	0	0	0	0	0	0	0	0	0	0	0	0	0	0	0	0	0	0	0	0	0	0	0	0	0	0	0	0	0	0	0	0	0	0	0	0	0	0	0	0	0	0	0
Parasegetibacter	0.00±0.00	0	0	0	0	0	0	0	0	0	0	0	0	0	0	0	0	0	0	0	0	0	0	0	0	0	0	0	0	0	0	0	0	0	0	0	0	0	0	0	0	0	0	0	0	0	0	0	0
Papillibacter	0.00±0.00	0	0	0	0	0	0	0	0	0	0	0	0	0	0	0	0	0	0	0	0	0	0	0	0	0	0	0	0	0	0	0	0	0	0	0	0	0	0	0	0	0	0	0	0	0	0	0	0
Paeniglutamicibacter	0.00±0.00	0	0	0	0	0	0	0	0	0	0	0	0	0	0	0	0	0	0	0	0	0	0	0	0	0	0	0	0	0	0	0	0	0	0	0	0	0	0	0	0	0	0	0	0	0	0	0	0
Occallatibacter	0.00±0.00	0	0	0	0	0	0	0	0	0	0	0	0	0	0	0	0	0	0	0	0	0	0	0	0	0	0	0	0	0	0	0	0	0	0	0	0	0	0	0	0	0	0	0	0	0	0	0	0
Micrococcus	0.00±0.00	0	0	0	0	0	0	0	0	0	0	0	0	0	0	0	0	0	0	0	0	0	0	0	0	0	0	0	0	0	0	0	0	0	0	0	0	0	0	0	0	0	0	0	0	0	0	0	0
Microbacterium	0.00±0.00	0	0	0	0	0	0	0	0	0	0	0	0	0	0	0	0	0	0	0	0	0	0	0	0	0	0	0	0	0	0	0	0	0	0	0	0	0	0	0	0	0	0	0	0	0	0	0	0
Methylovirgula	0.00±0.00	0	0	0	0	0	0	0	0	0	0	0	0	0	0	0	0	0	0	0	0	0	0	0	0	0	0	0	0	0	0	0	0	0	0	0	0	0	0	0	0	0	0	0	0	0	0	0	0
Microvirga	0.00±0.00	0	0	0	0	0	0	0	0	0	0	0	0	0	0	0	0	0	0	0	0	0	0	0	0	0	0	0	0	0	0	0	0	0	0	0	0	0	0	0	0	0	0	0	0	0	0	0	0
Myroides	0.00±0.00	0	0	0	0	0	0	0	0	0	0	0	0	0	0	0	0	0	0	0	0	0	0	0	0	0	0	0	0	0	0	0	0	0	0	0	0	0	0	0	0	0	0	0	0	0	0	0	0
Murdochiella	0.00±0.00	0	0	0	0	0	0	0	0	0	0	0	0	0	0	0	0	0	0	0	0	0	0	0	0	0	0	0	0	0	0	0	0	0	0	0	0	0	0	0	0	0	0	0	0	0	0	0	0
Herbinix	0.00±0.00	0	0	0	0	0	0	0	0	0	0	0	0	0	0	0	0	0	0	0	0	0	0	0	0	0	0	0	0	0	0	0	0	0	0	0	0	0	0	0	0	0	0	0	0	0	0	0	0
Herbaspirillum	0.00±0.00	0	0	0	0	0	0	0	0	0	0	0	0	0	0	0	0	0	0	0	0	0	0	0	0	0	0	0	0	0	0	0	0	0	0	0	0	0	0	0	0	0	0	0	0	0	0	0	0
Halomonas	0.00±0.00	0	0	0	0	0	0	0	0	0	0	0	0	0	0	0	0	0	0	0	0	0	0	0	0	0	0	0	0	0	0	0	0	0	0	0	0	0	0	0	0	0	0	0	0	0	0	0	0
Herminiimonas	0.00±0.00	0	0	0	0	0	0	0	0	0	0	0	0	0	0	0	0	0	0	0	0	0	0	0	0	0	0	0	0	0	0	0	0	0	0	0	0	0	0	0	0	0	0	0	0	0	0	0	0
Hydrogenophaga	0.00±0.00	0	0	0	0	0	0	0	0	0	0	0	0	0	0	0	0	0	0	0	0	0	0	0	0	0	0	0	0	0	0	0	0	0	0	0	0	0	0	0	0	0	0	0	0	0	0	0	0
Herpetosiphon	0.00±0.00	0	0	0	0	0	0	0	0	0	0	0	0	0	0	0	0	0	0	0	0	0	0	0	0	0	0	0	0	0	0	0	0	0	0	0	0	0	0	0	0	0	0	0	0	0	0	0	0
Granulicella	0.00±0.00	0	0	0	0	0	0	0	0	0	0	0	0	0	0	0	0	0	0	0	0	0	0	0	0	0	0	0	0	0	0	0	0	0	0	0	0	0	0	0	0	0	0	0	0	0	0	0	0
Georgfuchsia	0.00±0.00	0	0	0	0	0	0	0	0	0	0	0	0	0	0	0	0	0	0	0	0	0	0	0	0	0	0	0	0	0	0	0	0	0	0	0	0	0	0	0	0	0	0	0	0	0	0	0	0
Geobacillus	0.00±0.00	0	0	0	0	0	0	0	0	0	0	0	0	0	0	0	0	0	0	0	0	0	0	0	0	0	0	0	0	0	0	0	0	0	0	0	0	0	0	0	0	0	0	0	0	0	0	0	0
Gemmobacter	0.00±0.00	0	0	0	0	0	0	0	0	0	0	0	0	0	0	0	0	0	0	0	0	0	0	0	0	0	0	0	0	0	0	0	0	0	0	0	0	0	0	0	0	0	0	0	0	0	0	0	0
Glutamicibacter	0.00±0.00	0	0	0	0	0	0	0	0	0	0	0	0	0	0	0	0	0	0	0	0	0	0	0	0	0	0	0	0	0	0	0	0	0	0	0	0	0	0	0	0	0	0	0	0	0	0	0	0
Gp4	0.00±0.00	0	0	0	0	0	0	0	0	0	0	0	0	0	0	0	0	0	0	0	0	0	0	0	0	0	0	0	0	0	0	0	0	0	0	0	0	0	0	0	0	0	0	0	0	0	0	0	0
Gp2	0.00±0.00	0	0	0	0	0	0	0	0	0	0	0	0	0	0	0	0	0	0	0	0	0	0	0	0	0	0	0	0	0	0	0	0	0	0	0	0	0	0	0	0	0	0	0	0	0	0	0	0
Gp1	0.00±0.00	0	0	0	0	0	0	0	0	0	0	0	0	0	0	0	0	0	0	0	0	0	0	0	0	0	0	0	0	0	0	0	0	0	0	0	0	0	0	0	0	0	0	0	0	0	0	0	0
Ileibacterium	0.00±0.00	0	0	0	0	0	0	0	0	0	0	0	0	0	0	0	0	0	0	0	0	0	0	0	0	0	0	0	0	0	0	0	0	0	0	0	0	0	0	0	0	0	0	0	0	0	0	0	0
Labilithrix	0.00±0.00	0	0	0	0	0	0	0	0	0	0	0	0	0	0	0	0	0	0	0	0	0	0	0	0	0	0	0	0	0	0	0	0	0	0	0	0	0	0	0	0	0	0	0	0	0	0	0	0
Kurthia	0.00±0.00	0	0	0	0	0	0	0	0	0	0	0	0	0	0	0	0	0	0	0	0	0	0	0	0	0	0	0	0	0	0	0	0	0	0	0	0	0	0	0	0	0	0	0	0	0	0	0	0
Kocuria	0.00±0.00	0	0	0	0	0	0	0	0	0	0	0	0	0	0	0	0	0	0	0	0	0	0	0	0	0	0	0	0	0	0	0	0	0	0	0	0	0	0	0	0	0	0	0	0	0	0	0	0
Lachnoanaerobaculum	0.00±0.00	0	0	0	0	0	0	0	0	0	0	0	0	0	0	0	0	0	0	0	0	0	0	0	0	0	0	0	0	0	0	0	0	0	0	0	0	0	0	0	0	0	0	0	0	0	0	0	0
Klenkia	0.00±0.00	0	0	0	0	0	0	0	0	0	0	0	0	0	0	0	0	0	0	0	0	0	0	0	0	0	0	0	0	0	0	0	0	0	0	0	0	0	0	0	0	0	0	0	0	0	0	0	0
Jeotgalibaca	0.00±0.00	0	0	0	0	0	0	0	0	0	0	0	0	0	0	0	0	0	0	0	0	0	0	0	0	0	0	0	0	0	0	0	0	0	0	0	0	0	0	0	0	0	0	0	0	0	0	0	0
Janthinobacterium	0.00±0.00	0	0	0	0	0	0	0	0	0	0	0	0	0	0	0	0	0	0	0	0	0	0	0	0	0	0	0	0	0	0	0	0	0	0	0	0	0	0	0	0	0	0	0	0	0	0	0	0
Ilumatobacter	0.00±0.00	0	0	0	0	0	0	0	0	0	0	0	0	0	0	0	0	0	0	0	0	0	0	0	0	0	0	0	0	0	0	0	0	0	0	0	0	0	0	0	0	0	0	0	0	0	0	0	0
Jeotgalicoccus	0.00±0.00	0	0	0	0	0	0	0	0	0	0	0	0	0	0	0	0	0	0	0	0	0	0	0	0	0	0	0	0	0	0	0	0	0	0	0	0	0	0	0	0	0	0	0	0	0	0	0	0
Kineothrix	0.00±0.00	0	0	0	0	0	0	0	0	0	0	0	0	0	0	0	0	0	0	0	0	0	0	0	0	0	0	0	0	0	0	0	0	0	0	0	0	0	0	0	0	0	0	0	0	0	0	0	0
Kineococcus	0.00±0.00	0	0	0	0	0	0	0	0	0	0	0	0	0	0	0	0	0	0	0	0	0	0	0	0	0	0	0	0	0	0	0	0	0	0	0	0	0	0	0	0	0	0	0	0	0	0	0	0
Kibdelosporangium	0.00±0.00	0	0	0	0	0	0	0	0	0	0	0	0	0	0	0	0	0	0	0	0	0	0	0	0	0	0	0	0	0	0	0	0	0	0	0	0	0	0	0	0	0	0	0	0	0	0	0	0
(Unassigned)	10.85±6.53	9.87	8.69	13.3	8.91	19.5	11.9	24.4	11.7	7.05	0.445	8.39	4.38	10.7	3.12	9.58	11.2	22	12.2	7.65	6.38	12.8	5.64	3.49	7.72	6.31	16.9	5.72	15.7	8.83	5.27	15.8	14.8	16.6	12.3	10.4	13.3	4.83	12.2	8.54	6.31	11.1	8.24	10.6	9.35	7.65	14.3	6.16	11.3
[truncated: 161 more columns]

## Sheet: British
TABLE S7. Summarizing the relative abundance of all gut bacterial genera in seven host groups - British
Genus	Mean±SD(%)	Median(%)	ERR2303972	ERR2304060	ERR2304068	ERR2306128	ERR2306159	ERR2306195	ERR2308583	ERR2308600	ERR2308606	ERR2308691	ERR2309319	ERR2318164	ERR2318189	ERR2405021	ERR2405077	ERR2523896	ERR2523946	ERR2579753	ERR2696503	ERR2696518	ERR2696587	ERR2696698	ERR2696709	ERR2696829	ERR2696849	ERR2696886	ERR2696887	ERR2696914	ERR2697651	ERR2697666	ERR2697676	ERR2697677	ERR2697717	ERR2697770	ERR2697842	ERR2697862	ERR2697863	ERR2697922	ERR2697946	ERR2697969	ERR2697970	ERR2697976	ERR2698027	ERR4018922	ERR4018923	ERR4018928	ERR4019081
Escherichia/Shigella	19.92±27.56	2	0.0742	2	0.0742	0.297	0.52	2.97	45.7	17.1	39.3	0.148	0.371	1.86	0.0742	5.42	0	60.1	6.53	63.1	56.9	22.3	0.594	0	45.4	1.48	0.0742	6.9	0.148	33.4	0	0.148	30.7	48.2	4.83	96.6	0.148	0.297	0.371	84.2	43.7	0	2.6	0.371	0.445	71	0.148	36.6	0.0742
Bacteroides	8.27±7.82	5.605	38	20.2	0	20	2	10.5	3.12	15.1	4.38	19.4	4.08	9.43	7.42	4.75	12.5	15.1	1.26	0.817	4.68	9.43	31.8	6.61	5.86	23.4	4.01	19.2	8.46	10.2	3.93	15.6	4.68	3.71	9.87	0	10.8	0.223	13.7	3.49	0.0742	0.891	8.91	16.7	10.5	3.04	11.2	3.04	5.79
Phocaeicola	7.71±8.57	5.605	0.0742	18.3	0	24.6	1.19	12	1.04	0.371	4.45	23.3	0.817	2.6	6.83	5.35	8.46	6.01	5.42	1.78	5.05	6.83	7.57	4.9	12.4	4.6	5.94	12.6	2.15	7.35	8.54	13.2	26.9	1.19	3.49	0.0742	25.8	0.223	6.98	1.04	1.19	0.371	14.7	24.4	14.2	1.56	2.3	34.4	6.76
Prevotella	7.54±16.99	0.223	0	0.371	0	0	74.5	0.148	0	0.0742	0	0	41.7	0.297	51	0	28.8	0.0742	3.41	6.09	0.148	0.223	0.223	57.2	8.02	0.223	0	0.0742	0.371	2.23	11.1	0.0742	0	19.7	0.594	0.0742	7.13	33.1	0.148	0.223	8.46	70.4	0.0742	0	0.0742	7.2	3.27	0	1.04
Faecalibacterium	5.13±6.30	2.675	2.6	0.223	0	0.891	1.56	1.11	4.38	2.75	2.82	1.78	3.71	11.5	4.97	14.9	1.11	1.63	2.52	0.594	1.48	5.35	6.68	1.71	1.78	2.82	34	2.82	3.12	8.76	6.76	12.3	2.38	2.52	1.78	0.0742	0	11.1	6.9	0.817	7.13	1.26	6.61	25.5	2.38	0.594	1.48	7.2	12.8
Alistipes	2.30±3.77	1.26	22.8	0.52	0	11.4	0.371	1.78	6.38	3.64	3.41	2.38	0.371	0.891	1.26	1.19	9.21	0.0742	0.223	0.371	1.26	1.41	2.82	0.52	1.71	1.34	0.891	2.6	14.8	2.67	2.75	2.97	0.668	0.148	1.26	0	0	0.148	2.38	0.371	1.34	0.223	1.41	0.0742	1.04	3.41	6.01	0.445	0.742
Akkermansia	2.03±4.80	0.2225	0	4.9	0	0	2.6	13.7	0.0742	0	1.63	3.27	0.0742	0	0	0.148	4.08	0	0	0	0.445	0.891	0.965	0	0.594	11.8	0.445	5.64	1.11	0.297	18.3	0	1.04	0	2.75	0	4.53	0	0.148	1.26	0.148	0.445	1.56	0	0.0742	1.78	0.148	0	0.371
Blautia	1.91±2.96	1.3	2.45	0.148	0	1.34	0.297	1.34	4.23	1.71	0.223	2.82	2.82	21.9	0.965	1.41	1.93	0.223	0.668	0.0742	3.93	1.19	2.45	1.26	0.742	0.594	2.23	0.891	0.891	0.817	0.668	1.86	1.78	0.223	3.27	0.0742	0	2.82	4.53	0.223	2.3	0.594	1.86	2.52	2.9	0.445	0.148	0.668	2.08
Agathobacter	1.47±2.88	0.297	1.19	0.445	0	1.26	0.891	0.0742	1.86	0.668	0.0742	2.23	0.297	1.48	0.0742	5.12	0.742	0.223	0	0.223	1.86	2	7.28	0.0742	0.668	0	4.16	0.297	0.223	0.223	0.148	3.64	5.05	0.223	0.297	0	0	0.0742	8.02	0.0742	0.297	0.223	0.52	0	18.4	0.297	0.297	0	3.86
Pseudomonas	1.29±4.52	0	0	0	0	0	0	0	0	0	0.0742	0	0	5.27	0	0	0.0742	5.72	6.31	1.71	0.0742	0.297	0	0	1.56	0	0	0	0.0742	6.98	0	0	0.223	0	0	0	0.0742	0	0	0.965	0.371	0	0	0	0.0742	0	0	0.0742	0
Roseburia	1.18±2.11	0.371	0.148	0	0	0.148	0.148	1.11	0.0742	0.668	0.148	1.93	3.04	0.52	0.371	3.56	0.297	0.223	0	0	0.52	1.93	0.223	2.3	1.63	0	4.08	1.48	0	0.371	0.817	2.82	0.594	0	3.34	0	0	1.26	1.86	0	0.817	0.52	2.67	4.53	3.64	0	0.594	0.148	0.0742
Coprococcus	1.18±1.79	0.557	0.148	0.668	0	0.371	0.594	0.668	2.97	0	0.594	2.52	0.817	0.891	0.891	7.35	0.0742	0	0.148	0.0742	0.742	1.19	0.0742	0.965	0.0742	0.223	3.04	2.15	0.742	0	3.49	3.41	0.297	0.0742	2.23	0.0742	0	1.11	0.891	0.223	0.297	0	0.594	0.0742	0.297	0.223	1.63	0	2.38
Parabacteroides	0.98±1.43	0.52	5.86	0.0742	0	2.15	0.223	0.297	0.297	0	0.371	1.34	0.742	1.04	0.297	0.371	8.24	0.148	0.148	0	0.52	1.48	0.52	3.12	1.26	2.38	0.445	1.26	0.891	0.668	0.594	0.371	0.148	0.965	1.11	0	0.0742	0.148	3.04	0.0742	0.297	0.148	0.223	0	4.53	0.891	2.82	1.26	0.965
Acinetobacter	0.94±7.45	0	0	0	0	0	0.0742	0	0	0	0	0	0	0	0	0	0	0	0	0	0	0	0	0	0	0	0.0742	0	0	0	0	0	0	0	0.0742	0	0	0	0	0	0	0	0	0	0	0.148	0	0	0
Dialister	0.87±1.59	0.1111	0.52	0	0	3.12	1.04	1.11	0.371	1.93	0	0	0.594	0	0	1.26	0	0	0	0.594	4.75	0.668	6.76	0.0742	0	0.148	1.86	0	0	0.891	0	0	0.297	2.15	0.817	0	0	3.12	0.223	0	0.0742	0.0742	2.67	0.371	2.67	1.04	6.01	0	1.56
Ruminococcus	0.80±1.01	0.408	1.34	0.52	0.0742	0.594	0.223	0.297	0.52	0.52	0	1.26	0.891	4.08	0.594	0.817	3.27	0	0.52	0	0.297	0.965	1.86	0.297	0.0742	0.371	2	0.52	1.71	0.0742	0.891	1.26	0.52	0.0742	1.48	0	0	0.371	0.0742	0.0742	0.0742	0.297	4.53	0	0.445	0.0742	2.52	0	0.52
Paraprevotella	0.73±2.03	0	0	0	0	14.3	0.297	0	0	0	0.668	3.86	2.67	0	4.08	0	0	0	0	0	3.19	0	0	0.965	0.965	0	1.41	0	0.0742	2	0	0	0	0	0.0742	0	0	0.742	4.45	0	0	0.668	0	0	0	0	0.223	0	0.52
Rothia	0.70±5.54	0	0	0	44.3	0	0	0	0.0742	0	0	0	0	0	0	0	0	0	0	0	0	0	0	0	0	0	0	0	0	0	0	0	0	0.0742	0	0	0	0	0	0	0	0	0	0	0	0	0	0	0.0742
Lachnospiracea_incertae_sedis	0.61±3.75	0	0.0742	29.8	0	0.668	0	0.0742	0	0	0	0.223	0.0742	0.223	0	0	0	0	0	0	0	0	0.0742	4.38	0	0	0	0.0742	0.0742	0.0742	0.0742	0.297	0.148	0	0.0742	0.0742	0	0.0742	0.297	0	0	0	0.371	0.0742	0.445	0.0742	0.148	0	0
Phascolarctobacterium	0.56±1.56	0.0742	0	0.52	0	0	0	0	0.594	0	0.668	0.668	2	0.594	4.16	0.742	3.04	0	0.0742	0	0	0	0	0.148	0.148	0.891	0	1.04	0.297	0.0742	0	0.371	0.148	0	1.41	0	0.0742	0	0	0.594	0.594	0.742	0	0	0.0742	0.0742	0.594	0	2.15
Gemmiger	0.54±0.79	0.297	0.223	0.445	0	0	0	0.742	0.817	0.223	0.445	4.75	0	2.6	0	0.445	1.26	0.0742	0.297	0	0.223	0.742	0.297	0.668	0.148	0	2.52	0	0.445	0.223	0.371	0.148	0.371	0.223	0.371	0.148	0	0.297	0.668	0.148	1.86	0.0742	0.965	1.63	0.817	0.148	0.297	0.594	0
Barnesiella	0.50±0.64	0.223	0	0.223	0	1.11	0.148	1.04	1.93	1.41	0.445	0	0.668	0.0742	0.148	0.223	0	0.223	0.148	0.148	0.223	0.668	0.52	0.371	0.223	2.23	0.223	0.594	1.93	0.148	0.817	1.04	0.445	0	0.817	0.0742	0	0.0742	1.48	0.0742	0.668	0.223	1.48	0	0.817	0.223	2.82	0.594	0.223
Dorea	0.41±0.71	0.148	0.594	0.148	0	0.594	0.0742	0.0742	0.742	0.223	0	0.965	0.223	0.668	0	0.297	0	0	0.0742	0	0	0.148	0.891	0.223	0.0742	0.148	0.668	0.0742	0.668	0.0742	0.148	0.371	0.148	0.0742	0.891	0.0742	0	4.31	2.82	0	0.371	0.223	0.52	0	0.371	0	0.223	0.0742	0.0742
Oscillibacter	0.39±1.02	0.0742	0.148	0.297	0	0.148	0	6.98	3.71	0.297	0.0742	0.0742	0.297	0.0742	0	0.445	0	0	0.0742	0.148	0.223	0.223	0.223	0	0	0	0.0742	0.0742	0.965	1.26	0.0742	0.148	0.0742	0	0.594	0	0	0.0742	0.668	0	0.148	0.0742	0.0742	0	0	0	1.78	0	0.0742
Bifidobacterium	0.38±0.68	0.1111	0.297	0	0	0.223	0	0.0742	0.0742	0.594	0.148	0	0	1.48	0	0.0742	0	0.0742	0	0	0	0.223	1.93	0.0742	0	1.26	0.371	0	0.0742	0.297	0	0.445	0.0742	0	0.594	0.0742	0	0.223	0.817	0.297	0.223	0.148	2.52	0.965	3.64	0.52	0	1.26	0.668
Streptococcus	0.37±2.23	0	0	0.0742	17.9	0.223	0	0	0	0	0	0.297	0	0.0742	0	0	0.445	0	0.0742	0	0	0.0742	0.148	0.0742	0	0.0742	0.297	0.297	0.742	0	0	0.148	0	0.52	0	0	0	0.0742	0	0.0742	0.0742	0	0.0742	0	1.11	0	0	0	0.0742
Fusicatenibacter	0.34±0.61	0.1111	0.0742	0	0	0	0	0.371	0.223	0.0742	0	0.965	0.445	0.891	0.0742	0.0742	0.148	0.223	0	0.0742	0.445	0.371	0.52	0.297	0.371	0	0.891	0.0742	2.08	0.223	0	0.223	0	0.0742	0.297	0	0	0	0.965	0	0.297	0	0.148	0.223	0.297	0	0.0742	3.71	0.223
Massiliprevotella	0.33±2.30	0	0	0	0	0	0.371	0	0	0	0	0	0	0	0	0	0	0	0	0	0.0742	0	0	0	0	0	0	0	0	0	0	0	0	0	0	0	18.3	0.148	1.93	0	0	0	0	0	0	0	0	0	0
Clostridium_IV	0.31±0.65	0.0742	1.56	0.148	0	0.891	0	0	1.56	0.148	0.0742	0.223	0.0742	0	0	2.9	0.0742	0	0	0	0	0.0742	0.297	0	0.0742	0	0.52	0	0.223	0.965	0.0742	2.97	0	0	0	0	0	2	1.04	0	1.48	0.0742	0.0742	0	0	0	0	0.0742	0.371
Lachnospira	0.30±0.70	0.0371	0	0	0	0	1.26	0	0	0.0742	0	0.371	0	0.223	3.04	0.668	0.0742	0	0.0742	0	0	0.0742	0.0742	0.742	0.445	0	0	0.445	0.594	0	0	0.0742	0	0	0	0	0	0.148	0.148	0.0742	0	0.148	3.93	0	0	0	0.297	0.0742	0
Anaerostipes	0.28±0.33	0.1855	0.0742	0	0	0.52	0	0	0	0.0742	0	0.817	0.668	1.04	0.52	0	0.297	0	0.148	0.148	0.52	0.223	0.891	0.371	0.0742	0.148	0.52	0.223	0.297	0.223	0	0.297	0.0742	0.668	0.223	0	0	0.148	0.668	0	0.223	0	0.52	1.71	0.223	0.668	0.0742	0.223	0.223
Clostridium_sensu_stricto	0.25±0.37	0.0742	0.445	0.0742	0	0.223	0.371	0.445	0.148	0.148	0.668	0	0.371	0	0	0.223	0	0	0.445	0	0.223	0	2	0.0742	0	1.04	0.594	0.297	0.223	0	0.0742	0	0	0.223	0	0	0	0.371	0.223	0	0	0	0	0	0.371	0.0742	0.52	0	0
Enterocloster	0.24±1.48	0	0	0.371	0	0	0	0.148	0	0	0	0	0	0	0	0.0742	0.148	0	0	0	0	0	0.0742	0	0	1.86	0	0.0742	0.52	0	0	0	0	0	0	0	11.7	0	0	0	0	0	0	0	0	0.0742	0	0	0
Neisseria	0.21±1.69	0	0	0	13.5	0	0	0	0	0	0	0	0	0	0	0	0	0	0	0	0	0	0	0	0	0	0	0	0	0	0	0	0	0	0	0	0	0	0	0	0	0	0	0	0	0	0.148	0	0
Butyrivibrio	0.20±0.75	0	0	0	0	0	0	0	0	0	0	0	0	0	0	0	0	0	0	0	0	0	0	0	0	0	0	0	0	0	0	0	0	0	0	0	0	4.08	1.04	0	2.82	0.148	0	0	0	0	0	0	0
Ruminococcus2	0.20±0.41	0.0742	0.371	0.445	0	0.148	0.297	0.223	0.297	0	0.0742	0.371	0	0.52	0	0.223	0	0	0.223	0	0.0742	0	0.148	0	0	2.23	0	0.148	1.63	0.0742	0	0.0742	0	0	1.56	0	0	0	0.0742	0	0	0.0742	0	0.0742	0.371	0	0	0.223	0
Faecalibacillus	0.20±0.36	0.0742	0	0	0	0	0	0.0742	0	0.223	0	0.594	0.148	0.445	0.0742	0.0742	0.52	0	0.52	0	0.223	0	0.297	2.23	0.148	0.0742	0.0742	0.148	0	0	0.0742	0.148	0.148	0.0742	0.148	0.0742	0	0	0.891	0	0	0.0742	0.0742	0.223	0.668	0	0.0742	0.223	0
Romboutsia	0.19±0.38	0.0742	0	0.148	0	0	0.0742	0.0742	0.0742	0	0	0.223	0.148	0	0	0	0.223	0.0742	0.891	0	0.0742	0.0742	0.742	0	0.0742	0.445	0.445	0.0742	0.297	0	0.0742	0	0.0742	0.0742	0	0	0	0.297	0	0.148	0.297	0	0.148	0	0.668	0.148	0.223	0	0.297
Intestinibacter	0.18±0.90	0	0.0742	0.0742	0	0.0742	0	0.742	0	0	0	0	0.594	0	0	0	0	0	0	0	0.148	0	7.13	0	0	0	0.817	0	0	0	0	0	0.0742	0	0	0.0742	0	0.148	0	0.0742	0.0742	0	0	0	0.0742	0	0	0	0.148
Anaerobutyricum	0.18±0.21	0.148	0.0742	0.148	0	0.148	0	0	0	0.148	0	0.0742	0.742	0	0.445	0.148	0.223	0.0742	0.297	0	0.297	0.148	0.445	0.148	0.148	0	0.52	0.148	0	0.0742	0.148	0	0.0742	0	0.371	0	0	0.371	0.223	0.0742	0.148	0.297	0.297	0.0742	0.297	0.0742	0.371	0.371	0.148
Mediterraneibacter	0.16±0.33	0.0742	0.371	0.148	0	0.148	0	0.223	0	0	0	1.56	0.223	0.891	0.445	0	0.817	0	0.148	0	0.0742	0.0742	0	0.668	0.148	0.0742	0	0.0742	1.78	0.0742	0.148	0.223	0.0742	0	0.148	0	0	0.0742	0.148	0	0	0.0742	0	0	0	0.0742	0	0.0742	0
Sutterella	0.16±0.27	0	0	0	0	0	0.148	0	0.148	0	0	0.148	1.11	0	0.0742	0.148	0	0	0	0	0	0.297	0	0.0742	0.371	0.668	0.668	0	0	0	0.223	0	0	0	0.297	0	0.148	0.0742	0	0	0.594	0.0742	0	0.817	0	0	0.0742	0	0.223
Succinivibrio	0.15±1.22	0	0	0	0	0	0	0	0	0	0	0	0	0	0	0	0	0	0	0	0	0	0	0	0	0	0	0	0	0	0	0	0	0	0	0	0	0	0	0	0	9.73	0	0	0	0	0	0	0
Parasutterella	0.14±0.29	0	0	0	0	0.594	0	0	0	0.445	1.04	0	0.0742	0.148	0	0	1.11	0	0	0	0.0742	0.148	0.0742	0	0	0.297	0	0	0	0.148	0	0.742	0.817	0	0	0	0	0	0.148	0	0	0	0.594	0	0	0	0	0.891	0.297
Haemophilus	0.13±0.37	0	0	0	2.38	0	0	0.0742	0	0.0742	0	0.0742	1.26	0.0742	0	0	0	0.148	0	0	0	0	0	0	0	0	0.52	0	0	0	0	0	0.297	0	0	0	0	0	0	0	0	0.742	0	0	0.817	0.148	0.0742	0	0
Holdemanella	0.13±0.33	0	0	0.148	0	0	0	0	0.0742	0	0	0	0	0	0	0.445	0	0	0	0	0	0	0	0	0	0	0	0.148	0	0.445	0	0	0	0	0	0	0	1.56	0.148	0	0.148	0	0	0	0.668	0	0	0.223	0
Odoribacter	0.12±0.17	0.0742	0.594	0	0	0.297	0.0742	0	0.0742	0.148	0	0.148	0.297	0.0742	0	0.148	0.297	0.0742	0	0	0	0.223	0	0.0742	0.0742	0.0742	0.0742	0.297	0.668	0.52	0.371	0.445	0.0742	0.0742	0.0742	0	0.0742	0	0.0742	0.0742	0	0.0742	0.0742	0	0	0.223	0.297	0	0
Ruthenibacterium	0.10±0.29	0	0.0742	1.63	0	0.148	0	0.965	0	0	0	0.223	0	0	0.148	0.0742	0.0742	0.0742	0	0	0	0	0	0	0	0.223	0	0	0.965	0	0	0	0.0742	0	1.11	0	0	0	0.0742	0	0	0	0.0742	0	0	0.0742	0	0	0.0742
Hungatella	0.08±0.52	0	0	4.16	0	0	0	0.0742	0	0	0	0	0	0	0	0	0	0	0	0	0	0.0742	0	0	0	0.445	0	0	0	0	0	0	0	0	0	0	0	0	0	0	0	0	0	0	0	0	0	0	0
Chryseobacterium	0.07±0.54	0	0	0	0	0	0	0	0	0	0	0	0	0	0	0	0	0	0	0	0	0	0	0	0	0	0	0	0	0	0	0	0	0	0	0	0	0	0	0	0	0	0	0	0	0	0	0	0
Erysipelatoclostridium	0.07±0.48	0	0	0	0	0.371	0	0	0	0	0	0	0	0	0	0	0	0	0	0	0	0	0	0	0	3.86	0	0	0	0	0	0	0	0	0	0	0	0	0	0	0	0	0	0	0	0	0	0	0
Enterococcus	0.07±0.16	0	0.0742	0	0.0742	0	0	0.371	0.148	0.52	0	0	0	0.0742	0	0.0742	0	0	0.223	0	0	0.148	0.148	0	0	0	0	0	0	0	0	0	0.0742	0.0742	0	0	0	0.0742	0.223	0	0.0742	0	0	0	0.223	0	0	0.371	0
Eubacterium	0.07±0.14	0	0	0	0	0	0	0.297	0	0.148	0	0	0.445	0	0	0	0.52	0	0.0742	0	0.445	0	0.297	0	0	0.297	0	0.0742	0	0	0	0	0.0742	0	0.445	0	0	0	0	0.0742	0	0.0742	0	0	0.52	0	0	0	0.0742
Desulfovibrio	0.07±0.14	0	0.223	0	0	0	0	0	0	0	0.0742	0	0.371	0	0.223	0	0	0	0	0	0.148	0	0	0.0742	0.297	0	0	0.0742	0.594	0	0	0	0	0	0	0	0.148	0.297	0	0	0.223	0	0	0	0	0	0	0	0.445
Anaerotignum	0.07±0.13	0	0.52	0	0	0	0	0	0	0.148	0	0	0	0	0	0	0	0.148	0	0.148	0	0.0742	0	0.148	0	0.371	0	0	0.0742	0	0	0.148	0.0742	0	0	0	0.148	0.0742	0	0	0.0742	0	0	0.297	0	0	0	0.148	0
Butyricimonas	0.07±0.12	0	0.297	0	0	0	0	0	0.0742	0	0	0	0.148	0	0.223	0	0.223	0.0742	0	0	0	0	0	0	0.223	0.148	0	0.0742	0.445	0.0742	0	0.0742	0.0742	0	0.0742	0	0.0742	0	0	0	0.0742	0	0	0	0	0	0.223	0	0
Herbinix	0.06±0.45	0	0	0	0	0	0.371	0	0	0	0	0	0	0	0	0	0	0	0	0	0	0	0	0	0	0	0	0	0	0	0	0	0	0	0	0	0	0	0	0	0	0	0	0	0	0	0	0	0
Fenollaria	0.06±0.29	0	0	0.148	0	0	0	0	0	0	0	0	2.3	0.0742	0	0	0.0742	0	0	0	0	0.0742	0	0	0	0.148	0	0	0.297	0	0	0	0	0.52	0	0	0	0	0	0	0	0	0	0	0.0742	0	0.0742	0	0
Duncaniella	0.06±0.26	0	0	0	0	0	0	0	0	0.445	0	0	0	0	0	0	0	0	0	0	0	0	0	0	0	0.891	0	0.223	0	0.148	0	0	0	0	0	0	0	0	0	0	0	0	0	0	0	0	0	0	0.0742
Intestinimonas	0.06±0.14	0	0.371	0.0742	0	0	0.0742	0.891	0	0	0	0	0	0	0	0	0	0	0	0.0742	0	0.0742	0.0742	0	0.0742	0.371	0	0.0742	0.148	0	0.0742	0.0742	0	0	0	0	0.0742	0.297	0	0	0	0.0742	0	0	0	0	0	0	0.0742
Veillonella	0.06±0.14	0	0	0	0.817	0	0	0.0742	0	0	0	0.0742	0	0	0	0	0	0	0	0	0	0	0.148	0	0	0	0.148	0.0742	0	0	0	0	0.148	0.594	0	0	0	0	0	0	0	0	0	0.0742	0.52	0	0.148	0	0.0742
Bilophila	0.06±0.10	0	0.148	0.148	0	0	0.148	0	0.297	0	0.0742	0.148	0.148	0	0	0	0	0	0	0	0	0.148	0	0	0.223	0.223	0	0	0	0	0	0	0	0.223	0.223	0	0	0.0742	0	0	0.594	0.0742	0.148	0	0.148	0	0.148	0.223	0
Stenotrophomonas	0.05±0.37	0	0	0	0	0	0	0	0	0	0	0	0	0	0	0	0	0	0.0742	0	0	0	0	0	0	0	0	0	0	0	0	0	0	0.0742	0	0	0	0	0	0	0	0	0	0	0.0742	0	0	0	0
Terrisporobacter	0.05±0.22	0	0	0	0	0.0742	0	0	0	0.0742	0	0	0.0742	0	0	0	0	0	0.0742	0	0	0	1.71	0	0	0	0.0742	0	0	0	0	0	0	0	0	0	0	0.0742	0.0742	0.0742	0	0	0.0742	0	0.0742	0	0.148	0	0.0742
Turicibacter	0.05±0.21	0	0.0742	0	0	0	0	0.0742	0	0	0	0	0	0	0	0	0	0	0	0	0	0	1.63	0	0	0	0.148	0	0.297	0	0	0	0.0742	0	0	0	0	0	0.0742	0	0	0.148	0.0742	0	0.0742	0	0	0	0
Caproiciproducens	0.05±0.11	0	0	0.52	0	0.148	0	0.148	0.148	0	0	0	0	0	0	0	0	0	0	0	0.148	0	0.594	0	0	0.223	0	0	0.223	0	0.223	0.0742	0	0	0.0742	0	0	0	0	0	0	0	0	0	0.148	0	0.0742	0	0
Dysosmobacter	0.05±0.07	0	0.0742	0.148	0	0.297	0.148	0.148	0	0.0742	0.0742	0	0	0	0	0	0	0	0	0	0	0.0742	0.0742	0.0742	0	0.148	0	0.297	0	0.0742	0.0742	0.148	0	0	0.0742	0	0	0.148	0.0742	0	0.0742	0	0.0742	0	0	0	0	0.148	0.148
Prevotellamassilia	0.04±0.34	0	0	0	0	0	0	0	0	0	0	0	0	0	0	0	0	0	0	0	0	0	0	0	0	0	0	0	0	0	0	0	0	0	0	0	0	2.75	0	0	0	0	0	0	0	0	0	0	0
Alkalihalobacillus	0.04±0.21	0	0	0	0	0	0	0	0	0	0	0	0	0	0	0	0	0	0	0	0	0	0.0742	0	0	0	0	0	0	0	0	0	0	0	0	0	0	0	0	0	0	0	0	0	0	0.52	0	0.0742	0
Corynebacterium	0.04±0.15	0	0	0	0	0	0	0	0	0	0	0	1.11	0	0	0	0	0	0	0	0	0	0.0742	0	0	0	0.223	0	0.0742	0	0	0	0	0.297	0	0	0	0	0.0742	0.148	0	0	0.0742	0	0	0	0	0	0
Staphylococcus	0.04±0.15	0	0	0	0.594	0	0	0	0	0	0	0	0	0.965	0	0	0	0	0	0.148	0	0	0.0742	0	0	0	0	0	0	0	0	0.297	0	0	0	0	0	0	0	0.148	0	0	0.223	0	0	0	0	0	0
Fournierella	0.04±0.13	0	0.0742	0	0	0	0	0	0	0	0.223	0	0	0	0	0	0	0	0	0	0	0	0	0	0	0	0	0	0.0742	0	0.297	0	0	0.297	0.0742	0	0	0.817	0	0	0	0	0	0.0742	0	0	0	0	0
Coprobacter	0.04±0.09	0	0	0	0	0.0742	0	0.0742	0.223	0	0.0742	0	0	0.0742	0.0742	0	0.52	0.148	0	0.0742	0	0.148	0	0	0	0	0.0742	0.0742	0	0	0.0742	0	0	0	0	0	0	0	0.148	0	0.0742	0	0	0	0	0	0	0.297	0
Collinsella	0.04±0.08	0	0.223	0.148	0	0.297	0	0	0	0	0	0	0.0742	0.0742	0	0	0.0742	0	0	0	0.0742	0	0.371	0	0	0	0	0	0.0742	0	0	0	0	0	0.297	0	0.0742	0.148	0	0	0	0	0	0	0.148	0	0.0742	0	0.0742
Colidextribacter	0.04±0.08	0	0.0742	0.0742	0	0	0.0742	0.148	0	0.371	0	0	0	0	0	0	0	0	0.0742	0	0	0.223	0	0	0	0	0	0	0.0742	0	0	0	0.0742	0	0.148	0	0	0	0.223	0	0	0	0.0742	0	0.0742	0	0.148	0	0.223
Flintibacter	0.04±0.06	0	0	0	0	0	0.0742	0.0742	0	0	0	0.297	0.0742	0	0.148	0.0742	0	0	0	0	0.0742	0.0742	0	0.0742	0.223	0.148	0.0742	0.0742	0	0	0.148	0.148	0.0742	0	0	0	0.0742	0	0.0742	0	0.148	0	0.0742	0	0.0742	0	0.148	0	0.0742
Delftia	0.03±0.26	0	0	0	0	0	0	0	0	0	0	0	0	0	0	0	0	0	0	0	0	0	0	0	0	0	0	0	0	0	0	0	0	0	0	0	0	0	0	0	0	0	0	0	0	0	0.0742	0	0
Cloacibacillus	0.03±0.20	0	0	0.0742	0	0	0	1.56	0	0	0	0	0	0	0	0	0	0	0	0	0	0	0	0	0	0	0	0	0	0	0	0	0	0	0	0	0	0	0	0	0	0	0	0	0	0	0	0	0.0742
Porphyromonas	0.03±0.14	0	0.148	0	0	0	0	0	0	0	0	0	1.04	0	0	0	0	0	0	0.0742	0	0	0	0	0	0	0	0	0.371	0	0	0	0	0	0.0742	0	0	0	0	0	0	0	0	0	0	0	0	0	0
Lactococcus	0.03±0.13	0	0	0	0	0	0	0	0	0	0	0	0	0.223	0	0	0.371	0	0	0	0.223	0	0	0	0	0	0	0	0	0	0.965	0	0	0	0	0	0	0	0	0	0	0	0	0	0	0.0742	0	0.0742	0
Tyzzerella	0.03±0.13	0	0	0	0	0	0	0.965	0	0	0	0	0	0	0	0	0	0	0	0	0	0	0	0	0	0	0.0742	0	0	0	0	0	0	0	0	0	0.0742	0	0.0742	0	0	0	0	0	0	0	0	0	0
Eisenbergiella	0.03±0.12	0	0.0742	0	0	0	0	0.594	0	0	0	0	0	0	0	0	0	0	0	0	0	0	0	0	0	0.0742	0	0	0	0	0	0	0	0	0.668	0	0	0	0	0	0	0	0	0	0	0	0	0	0
Lawsonibacter	0.03±0.07	0	0.0742	0	0	0	0	0.0742	0	0.0742	0	0.297	0	0	0	0	0	0	0	0	0	0.0742	0	0	0.148	0	0	0	0.0742	0	0.0742	0	0	0	0.148	0	0	0	0.297	0	0	0	0.148	0.148	0	0	0	0.148	0
Clostridium_XlVb	0.03±0.06	0	0	0	0	0	0	0	0.0742	0.148	0	0	0	0	0	0	0	0	0	0	0.223	0	0	0	0	0	0.223	0.148	0	0	0	0	0	0	0.0742	0	0	0	0.148	0	0	0	0	0.148	0	0	0.0742	0.0742	0.0742
Negativibacillus	0.03±0.06	0	0.0742	0.0742	0	0.223	0	0.0742	0	0	0	0	0	0	0	0	0	0	0.0742	0	0.0742	0	0.223	0	0	0	0.0742	0	0.0742	0	0.0742	0.0742	0.0742	0	0.297	0	0	0	0.0742	0	0	0	0	0	0	0	0	0	0
Sphingobacterium	0.02±0.17	0	0	0	0	0	0	0	0	0	0	0	0	0	0	0	0	0	0	0	0	0	0	0	0	0	0	0	0	0	0	0	0	0	0	0	0	0	0	0	0	0	0	0	0	0	0	0	0
Oribacterium	0.02±0.15	0	0	0	1.19	0	0	0	0	0	0	0	0	0	0	0	0	0	0	0	0	0	0	0	0	0	0	0	0	0	0	0	0	0	0	0	0	0	0	0	0	0	0	0	0	0	0	0	0
Lactobacillus	0.02±0.13	0	0	0	0	0	0	0	0	0	0	0	0	0	0	0	0	0	0	0	0	0	0	0	0	0.965	0	0	0	0	0	0	0	0	0	0	0	0	0	0	0	0	0.0742	0	0.297	0	0	0	0
Schaalia	0.02±0.09	0	0	0	0.668	0	0	0	0	0	0	0	0.0742	0	0	0	0	0	0	0	0	0	0.0742	0	0	0	0	0	0	0	0	0	0	0	0	0	0	0	0	0	0	0	0	0	0.0742	0	0.148	0	0
Fusobacterium	0.02±0.08	0	0	0.148	0	0	0	0	0	0	0	0	0.52	0	0	0	0	0	0	0	0	0	0	0	0	0.0742	0	0	0	0	0	0	0	0	0	0	0.371	0	0	0	0	0	0	0	0	0	0	0	0
Clostridium_XlVa	0.02±0.08	0	0.0742	0.668	0	0	0	0	0	0	0	0	0	0	0	0	0	0	0	0	0.0742	0	0	0	0	0	0	0	0	0	0	0	0	0	0	0	0	0	0	0	0	0	0.0742	0	0	0	0.0742	0	0
Catenibacterium	0.02±0.07	0	0.0742	0	0	0	0	0	0	0	0	0	0	0	0	0	0	0	0	0	0	0	0	0	0.148	0	0	0	0	0.52	0	0	0	0	0	0	0	0	0	0	0.148	0	0	0	0	0	0	0	0
Coprobacillus	0.02±0.07	0	0	0	0	0	0	0.52	0	0	0	0	0	0	0	0	0	0	0	0	0	0	0	0	0	0	0	0	0.148	0	0	0	0	0	0	0	0.223	0	0	0	0	0	0	0	0	0	0	0	0
Monoglobus	0.02±0.05	0	0	0	0	0	0	0	0	0	0	0	0.0742	0	0	0	0	0	0	0	0	0	0	0	0	0.0742	0.223	0	0	0.223	0	0	0	0	0	0	0	0	0	0	0	0	0	0	0.0742	0	0	0	0
Neglecta	0.02±0.05	0	0.0742	0	0	0	0	0.148	0.0742	0	0	0	0	0	0	0	0	0	0	0	0.0742	0	0	0	0	0.0742	0.0742	0	0	0	0.0742	0	0	0	0.223	0	0	0.0742	0	0	0	0	0	0	0	0	0	0	0
Bacillus	0.01±0.09	0	0	0	0	0	0	0	0	0	0	0	0	0	0	0	0	0	0	0.0742	0	0	0	0	0	0	0	0	0	0	0	0	0	0	0	0	0	0	0	0	0	0	0	0	0	0.148	0	0	0
Comamonas	0.01±0.08	0	0	0	0	0	0	0	0	0	0	0	0	0	0	0	0	0	0	0	0	0	0	0	0	0	0	0	0	0	0	0	0	0	0	0	0	0	0	0	0	0	0	0	0.0742	0	0	0	0.0742
Paenibacillus	0.01±0.08	0	0	0	0	0	0	0	0	0	0	0	0	0	0	0	0	0	0	0.0742	0	0	0	0	0	0	0	0	0	0.148	0	0	0	0	0	0	0	0	0	0	0.0742	0	0	0	0	0	0	0	0
Faecalibaculum	0.01±0.08	0	0	0	0	0.0742	0	0	0	0	0	0	0	0	0	0	0	0	0	0	0	0	0	0	0	0.668	0	0	0	0	0	0	0	0	0	0	0	0	0	0	0	0	0	0	0	0	0	0	0
Psychrobacillus	0.01±0.08	0	0	0	0	0.668	0	0	0	0	0	0	0	0	0	0	0	0	0	0	0	0	0	0	0	0	0	0	0	0	0	0	0	0	0	0	0	0	0	0	0.0742	0	0	0	0	0	0	0	0
Oceanobacillus	0.01±0.07	0	0	0	0	0	0	0	0	0	0	0	0	0	0	0	0	0	0	0	0	0	0	0	0	0	0	0	0	0	0	0	0	0	0	0	0	0	0	0	0	0	0	0	0	0.148	0	0	0
Mitsuokella	0.01±0.06	0	0	0	0	0	0	0	0	0	0	0	0	0	0	0	0	0	0	0	0	0	0	0	0	0	0	0	0	0	0	0	0	0	0	0	0	0.371	0	0	0	0.223	0	0	0	0	0.297	0	0
Brucella	0.01±0.06	0	0	0	0	0	0	0	0	0	0	0	0	0	0	0	0	0	0	0	0	0	0	0	0	0	0	0	0	0	0	0	0	0	0	0	0	0	0	0	0	0	0	0	0	0	0	0	0
Faecalimonas	0.01±0.06	0	0	0.0742	0	0.445	0	0	0	0	0	0	0	0	0	0	0	0	0	0	0	0	0	0	0	0	0	0	0	0	0	0	0	0	0	0	0	0	0	0	0	0	0	0	0	0	0	0	0
Peptoniphilus	0.01±0.05	0	0.148	0	0	0	0	0	0	0	0	0	0.297	0.0742	0	0	0	0	0	0	0	0	0.0742	0	0	0	0	0	0.148	0	0	0	0	0	0	0	0	0	0	0.0742	0	0	0	0	0	0	0	0	0
Brevundimonas	0.01±0.05	0	0	0	0	0	0	0	0	0	0	0	0	0	0	0	0	0	0	0	0	0	0	0	0	0	0	0	0	0	0	0	0	0	0	0	0	0	0	0	0	0	0	0	0	0	0.0742	0	0
Anaerococcus	0.01±0.05	0	0	0	0	0	0	0	0	0	0	0	0.371	0.0742	0	0	0	0	0	0	0	0	0	0	0	0.0742	0	0	0.0742	0	0	0	0	0	0	0	0	0	0	0	0	0	0	0	0	0	0	0	0
Duodenibacillus	0.01±0.05	0	0	0	0	0	0	0	0	0	0	0	0	0	0	0	0	0	0	0	0	0	0	0	0	0	0	0	0	0	0	0	0	0	0	0	0	0	0	0	0	0	0	0	0	0	0	0	0
Ezakiella	0.01±0.05	0	0	0.0742	0	0	0	0	0	0	0	0	0.371	0	0	0	0	0	0	0	0	0	0	0	0	0	0	0	0	0	0	0	0	0	0	0	0	0	0	0	0	0	0	0	0	0	0	0	0
Traorella	0.01±0.05	0	0	0	0	0	0	0	0	0	0	0	0	0	0	0	0	0	0	0	0	0	0	0	0	0	0	0	0.371	0	0	0	0	0	0	0	0	0	0	0	0	0	0	0	0	0	0	0	0
Flavonifractor	0.01±0.05	0	0	0	0	0	0	0.0742	0	0	0	0	0	0	0	0	0	0	0	0	0.0742	0	0	0	0	0.297	0	0	0	0.0742	0	0	0	0	0	0	0	0.0742	0	0	0	0	0	0	0	0	0	0.0742	0
Marseilla	0.01±0.05	0	0	0	0	0	0	0	0	0	0	0	0	0	0	0	0	0	0	0	0	0	0	0	0	0	0	0	0	0	0	0	0	0	0	0	0	0.223	0	0	0.297	0	0	0	0	0	0	0	0
Lacticaseibacillus	0.01±0.05	0	0	0.0742	0	0	0	0	0	0	0	0	0	0	0	0	0	0	0.371	0	0	0	0	0	0	0	0	0	0	0	0	0	0	0	0	0	0	0	0	0	0	0	0	0	0	0	0	0	0
Campylobacter	0.01±0.04	0	0	0	0	0.0742	0	0	0	0	0	0	0.223	0	0	0	0	0	0	0	0	0	0	0	0	0	0	0	0	0	0	0	0	0	0.148	0	0	0	0	0	0	0	0	0	0	0	0	0	0
Victivallis	0.01±0.04	0	0.148	0	0	0	0	0	0.297	0	0.0742	0	0	0	0	0	0	0	0	0	0	0	0	0	0	0	0	0	0	0	0	0	0	0	0	0	0	0	0	0	0	0	0	0	0	0	0	0	0
Ligilactobacillus	0.01±0.04	0	0	0	0	0	0	0	0	0	0	0	0.0742	0	0	0	0	0	0	0	0	0	0	0	0	0.148	0	0	0	0	0	0	0	0	0	0	0	0	0	0	0	0.0742	0	0	0	0	0	0	0
Adlercreutzia	0.01±0.04	0	0	0	0	0	0	0	0	0	0	0	0	0	0	0	0	0	0	0	0	0	0	0	0	0	0	0	0	0	0	0	0	0	0	0	0	0	0.0742	0	0	0	0	0	0	0	0	0	0
Psychrobacter	0.01±0.04	0	0	0	0	0	0	0	0	0	0	0	0.0742	0	0	0	0	0	0	0	0	0	0	0	0	0	0	0	0	0	0	0	0	0	0	0	0	0	0	0	0	0	0	0	0.297	0	0	0	0
Leuconostoc	0.01±0.04	0	0	0.0742	0	0	0	0	0	0	0	0	0	0.297	0.0742	0	0	0	0	0	0	0	0	0	0	0	0	0	0	0	0.0742	0	0	0	0	0	0	0	0	0	0	0	0	0	0	0	0	0	0
Peptostreptococcus	0.01±0.04	0	0	0.0742	0	0	0	0	0	0	0	0	0.297	0	0	0	0	0	0	0	0	0	0	0	0	0	0	0	0	0	0	0	0	0	0	0	0	0	0	0	0	0	0	0	0	0	0	0	0
Anaeromassilibacillus	0.01±0.04	0	0	0	0	0	0	0.148	0	0	0	0	0	0	0	0	0.223	0	0	0	0	0	0.0742	0	0	0	0	0	0	0	0	0	0	0	0	0	0	0	0	0	0	0	0	0	0	0	0.148	0	0
Megasphaera	0.01±0.03	0	0	0	0	0	0	0	0	0	0	0	0	0	0	0	0	0	0	0	0.0742	0	0.0742	0	0	0	0	0	0	0	0	0	0	0	0	0	0	0.223	0	0	0	0	0	0	0	0	0	0	0
Limosilactobacillus	0.01±0.03	0	0	0	0	0.0742	0	0	0	0.0742	0	0	0	0	0	0	0	0	0	0	0	0	0	0	0	0.223	0	0	0	0	0	0	0	0	0	0	0	0	0	0	0	0	0	0	0	0	0	0	0
Clostridium_XVIII	0.01±0.03	0	0	0	0	0	0	0.0742	0	0	0.0742	0	0	0	0	0	0	0	0	0	0	0.148	0.148	0.0742	0	0	0	0	0	0	0	0.0742	0	0	0	0	0	0	0	0	0	0	0	0	0	0	0	0	0
Howardella	0.01±0.03	0	0	0	0	0	0	0	0	0	0	0	0	0	0	0	0	0	0.148	0	0	0	0	0	0	0	0	0	0	0	0	0	0	0	0.223	0	0	0	0	0	0	0	0	0	0	0	0	0	0
Frisingicoccus	0.01±0.03	0	0	0	0	0	0	0.0742	0	0	0	0	0	0	0	0	0	0	0	0	0.0742	0	0	0	0	0	0	0	0.223	0	0	0	0	0	0	0	0	0	0	0	0	0	0	0	0	0	0	0	0
Senegalimassilia	0.01±0.03	0	0	0	0	0	0	0	0	0	0	0	0.0742	0.0742	0	0	0	0	0.0742	0	0	0	0	0	0.0742	0	0	0	0	0	0	0	0	0	0	0	0	0.0742	0	0	0	0	0	0	0	0	0	0	0.0742
Dielma	0.01±0.03	0	0	0	0	0	0	0	0	0	0	0	0	0	0	0	0	0	0	0	0	0	0	0	0	0	0	0	0	0	0	0	0	0	0	0	0.148	0	0	0	0	0	0	0	0	0	0	0.0742	0
Finegoldia	0.01±0.03	0	0	0	0	0	0	0	0	0	0	0	0.223	0	0	0	0	0	0	0	0	0	0	0	0	0	0	0	0	0	0	0	0	0.0742	0	0	0	0	0	0	0	0	0	0	0	0	0	0	0
Harryflintia	0.01±0.02	0	0.0742	0	0	0	0	0	0	0	0	0	0.0742	0	0	0	0	0	0	0	0	0.0742	0	0	0	0	0	0	0	0	0	0.0742	0	0	0	0	0	0.0742	0	0	0	0	0	0	0	0	0.0742	0	0
Holdemania	0.01±0.02	0	0	0	0	0	0	0	0	0.0742	0	0.0742	0	0	0	0	0	0	0	0	0	0	0	0	0	0	0	0.0742	0	0.0742	0	0	0	0	0.0742	0	0	0	0	0	0	0	0	0	0	0	0.0742	0	0
Slackia	0.01±0.02	0	0	0	0	0	0	0	0	0	0	0	0.0742	0	0	0	0	0	0	0	0	0	0	0	0	0	0.0742	0	0	0	0	0.0742	0	0	0	0	0	0.0742	0	0	0	0	0	0	0	0	0	0	0
Pseudoflavonifractor	0.01±0.02	0	0	0	0	0	0.0742	0.0742	0	0	0	0	0	0	0	0	0	0	0	0	0	0	0	0	0	0	0	0	0	0	0	0	0	0	0	0	0	0.0742	0	0	0	0	0	0	0	0	0	0	0
Faecalicatena	0.01±0.02	0	0	0.0742	0	0.0742	0	0	0	0	0	0	0	0	0	0	0	0	0	0	0	0	0	0	0	0.148	0	0	0	0	0	0	0	0	0	0	0.0742	0	0	0	0	0	0	0	0	0	0	0	0
Paramuribaculum	0.00±0.04	0	0	0	0	0	0	0	0	0	0	0	0	0	0	0	0	0	0	0	0	0	0	0	0	0.297	0	0	0	0	0	0	0	0	0	0	0	0	0	0	0	0	0	0	0	0	0	0	0
Megamonas	0.00±0.03	0	0	0	0	0	0	0	0	0	0	0	0	0	0	0	0	0.223	0	0	0	0	0	0	0	0	0	0	0	0	0	0	0	0	0	0	0	0	0	0	0	0	0	0	0	0	0	0	0
Parvimonas	0.00±0.03	0	0	0	0	0	0	0	0	0	0	0	0.223	0	0	0	0	0	0	0	0	0	0	0	0	0	0	0	0	0	0	0	0	0	0	0	0	0	0	0	0	0	0	0	0	0	0	0	0
Sedimentibacter	0.00±0.03	0	0	0	0	0	0	0	0	0	0	0	0	0	0	0	0	0	0	0	0	0	0	0	0	0	0	0	0.223	0	0	0	0	0	0	0	0	0	0	0	0	0	0	0	0	0	0	0	0
Gabonibacter	0.00±0.03	0	0	0	0	0	0	0	0	0	0	0	0	0	0	0	0	0	0	0	0	0	0	0	0	0	0	0	0.223	0	0	0	0	0	0	0	0	0	0	0	0	0	0	0	0	0	0	0	0
Pediococcus	0.00±0.03	0	0	0	0	0	0	0	0	0	0	0	0	0	0	0	0	0	0	0	0	0	0	0	0	0	0	0	0	0	0	0	0	0	0	0	0	0	0	0	0	0	0	0	0	0	0	0	0
Helicobacter	0.00±0.02	0	0	0	0	0	0	0	0	0	0	0	0	0	0	0	0	0	0	0	0	0	0	0	0	0	0	0	0	0	0	0	0	0	0	0	0.148	0	0	0	0	0	0	0	0	0	0	0	0
Mailhella	0.00±0.02	0	0	0	0	0	0	0	0	0	0	0	0	0	0	0	0	0	0	0	0	0	0	0	0	0	0	0	0	0.148	0	0	0	0	0	0	0	0	0	0	0	0	0	0	0	0	0	0	0
Ihubacter	0.00±0.02	0	0	0.0742	0	0	0	0	0.0742	0	0	0	0	0	0	0	0	0	0	0	0	0	0.0742	0	0	0	0	0	0	0	0	0	0	0	0	0	0	0	0	0	0	0	0	0	0	0	0	0	0
Anaerofilum	0.00±0.02	0	0	0	0	0	0	0	0	0	0	0	0	0	0	0.0742	0.0742	0	0	0	0	0	0	0	0	0	0	0	0	0	0	0	0	0	0	0	0	0	0	0	0	0	0	0	0	0	0	0	0
Sarcina	0.00±0.02	0	0	0	0	0	0	0	0	0	0	0	0	0	0	0	0	0	0	0	0	0	0	0	0	0	0	0	0	0	0	0	0	0	0	0	0	0	0	0	0	0	0	0	0	0	0	0	0
Sphingobium	0.00±0.02	0	0	0	0	0	0	0	0	0	0	0	0	0	0	0	0	0	0	0	0	0	0	0	0	0	0	0	0	0	0	0	0	0	0	0	0	0	0	0	0	0	0	0	0	0	0	0	0
Sneathia	0.00±0.02	0	0	0	0	0	0	0	0	0	0	0	0	0	0	0	0	0	0	0	0	0	0	0	0	0	0	0	0	0	0	0	0	0	0	0	0.148	0	0	0	0	0	0	0	0	0	0	0	0
Kosakonia	0.00±0.02	0	0	0	0	0	0	0	0	0	0	0	0	0	0	0	0	0.148	0	0	0	0	0	0	0	0	0	0	0	0	0	0	0	0	0	0	0	0	0	0	0	0	0	0	0	0.0742	0	0	0
Metaprevotella	0.00±0.02	0	0	0	0	0	0	0	0	0	0	0	0	0	0	0	0	0	0	0	0	0	0	0	0	0	0	0	0	0	0	0	0	0	0	0	0	0	0	0	0	0	0	0	0	0	0	0	0
Proteus	0.00±0.02	0	0	0	0	0	0	0	0	0	0	0	0	0	0	0	0	0	0	0.0742	0	0	0	0	0	0	0	0	0	0	0	0	0	0	0	0	0	0	0	0	0	0	0	0	0.0742	0.0742	0.0742	0	0
Gemella	0.00±0.02	0	0	0.0742	0	0	0	0	0	0	0	0	0	0	0	0	0	0	0	0	0	0	0	0	0	0	0	0	0	0	0	0	0	0.0742	0	0	0.0742	0	0	0	0	0	0	0	0	0	0	0	0
Turicimonas	0.00±0.02	0	0	0	0	0	0	0	0	0	0	0	0	0	0	0	0	0	0	0	0	0	0	0	0	0	0	0	0	0	0	0	0	0	0	0	0	0	0	0	0	0	0	0	0	0	0	0	0
Eggerthella	0.00±0.02	0	0	0	0	0	0	0.0742	0	0	0	0.0742	0	0	0	0	0	0	0	0	0	0	0	0	0	0	0	0	0.0742	0	0	0	0	0	0	0	0	0	0	0	0	0	0	0	0	0	0	0	0
Eremococcus	0.00±0.02	0	0	0	0	0	0	0	0	0	0	0	0	0	0	0	0	0	0	0	0	0	0	0	0	0	0	0	0	0	0	0	0	0.148	0	0	0	0	0	0.0742	0	0	0	0	0	0.0742	0	0	0
Lysinibacillus	0.00±0.02	0	0	0	0	0	0	0	0	0	0	0	0	0	0	0	0	0	0	0	0	0	0.148	0	0	0	0	0	0	0	0	0	0	0	0	0	0	0	0	0	0	0	0	0	0	0	0	0	0
Lentilactobacillus	0.00±0.02	0	0	0	0	0	0	0	0	0	0	0	0	0.148	0	0	0	0	0	0	0	0	0	0	0	0	0	0.0742	0	0	0	0	0	0	0	0	0	0	0	0	0	0	0	0	0	0	0	0	0
Geobacillus	0.00±0.02	0	0	0	0	0	0	0	0	0	0	0	0	0	0	0	0	0	0	0	0	0	0	0	0	0	0	0	0.0742	0	0.0742	0	0	0	0	0	0	0	0	0	0	0	0	0	0	0	0	0.148	0
Lachnoanaerobaculum	0.00±0.02	0	0	0	0.148	0	0	0	0	0	0	0	0	0	0	0	0	0	0	0	0	0	0	0	0	0	0	0	0	0	0	0	0	0	0	0	0	0	0	0	0	0	0	0	0	0	0	0	0
Sphingomonas	0.00±0.01	0	0	0	0	0	0	0	0	0	0	0	0	0	0	0	0	0	0	0	0	0	0	0	0	0	0	0	0	0	0	0	0	0	0	0	0	0	0	0	0	0	0	0	0	0	0	0	0
Sporobacter	0.00±0.01	0	0.0742	0	0	0	0	0	0	0	0	0	0	0	0	0	0	0	0	0	0	0	0	0	0	0	0	0	0	0	0	0	0	0	0	0	0	0	0	0	0	0	0	0	0	0	0	0	0
Butyricicoccus	0.00±0.01	0	0	0	0	0	0	0	0	0	0	0	0	0	0	0	0	0	0	0	0	0	0	0	0	0	0	0	0	0	0	0	0	0	0	0	0	0	0	0	0	0	0	0	0	0	0	0	0
Flavobacterium	0.00±0.01	0	0	0	0	0	0	0	0	0	0	0	0	0	0	0	0	0	0	0	0	0	0	0	0	0	0	0	0	0	0	0	0.0742	0	0	0	0	0	0	0	0	0	0	0	0	0	0	0	0
Streptophyta	0.00±0.01	0	0	0	0	0	0	0	0	0	0	0	0	0	0	0	0	0	0.0742	0	0	0	0	0	0	0	0	0	0	0	0	0	0	0	0	0	0	0	0	0	0	0	0.0742	0	0	0	0	0	0
Petroclostridium	0.00±0.01	0	0.0742	0	0	0	0	0	0	0	0	0	0	0	0	0	0	0	0	0	0	0	0	0	0	0	0	0	0	0	0	0	0	0	0	0	0	0	0	0	0	0	0	0	0	0	0	0	0
Acutalibacter	0.00±0.01	0	0	0	0	0	0	0.0742	0	0	0	0	0	0	0	0	0	0	0	0	0	0	0	0	0	0	0	0	0.0742	0	0	0	0	0	0	0	0	0	0	0	0	0	0	0	0	0	0	0	0
Actinomyces	0.00±0.01	0	0	0	0.0742	0	0	0	0	0	0	0	0	0	0	0	0	0	0	0	0	0	0	0	0	0	0	0	0	0	0	0	0	0	0	0	0	0	0	0	0	0	0	0	0	0	0	0	0
Christensenella	0.00±0.01	0	0	0.0742	0	0	0	0	0	0	0	0	0	0	0	0	0	0	0	0	0	0	0	0	0	0	0	0	0	0	0	0	0	0	0	0	0	0	0.0742	0	0	0	0	0	0	0	0	0	0
Anaerofustis	0.00±0.01	0	0	0	0	0	0	0	0	0	0	0	0	0	0	0	0	0	0	0	0	0	0	0	0	0	0	0	0	0	0	0	0	0	0	0	0	0	0	0	0	0	0	0	0	0	0	0	0
Anaerotruncus	0.00±0.01	0	0	0	0	0	0	0.0742	0	0	0	0	0	0	0	0	0	0	0	0	0	0	0	0	0	0	0	0	0	0	0	0.0742	0	0	0	0	0	0	0	0	0	0	0	0	0	0	0	0	0
Gardnerella	0.00±0.01	0	0	0	0	0	0	0	0	0	0	0	0	0	0	0	0	0	0	0	0	0	0	0	0	0	0	0	0	0	0	0	0	0	0	0	0.0742	0	0	0	0	0	0	0	0	0	0	0	0
Muribaculum	0.00±0.01	0	0	0	0	0	0	0	0	0	0	0	0	0	0	0	0	0	0	0	0	0	0	0	0	0	0	0.0742	0	0	0	0	0	0	0	0	0	0	0	0	0	0	0	0	0	0	0	0	0
Gordonibacter	0.00±0.01	0	0	0	0	0	0	0	0	0	0	0	0	0	0	0	0	0	0	0	0	0	0	0	0	0.0742	0	0	0	0	0	0	0	0	0	0	0	0	0	0	0	0	0	0	0	0	0	0	0
Weissella	0.00±0.01	0	0	0	0	0	0	0	0	0	0	0	0	0	0	0	0	0	0	0	0	0	0	0	0	0	0	0	0	0	0	0	0	0	0	0	0	0	0	0	0	0	0	0	0	0	0	0	0
Acidaminococcus	0.00±0.01	0	0	0	0	0	0	0	0	0	0	0	0	0	0	0	0	0	0	0	0	0	0	0	0	0	0	0	0	0.0742	0	0	0	0	0	0	0	0	0	0	0	0	0	0	0	0	0	0	0
Paracoccus	0.00±0.01	0	0	0	0	0	0	0	0	0	0	0	0	0	0	0	0	0	0	0	0	0	0	0	0	0	0	0	0	0	0	0	0	0	0	0	0	0	0	0	0	0	0	0	0	0	0	0	0
Extibacter	0.00±0.01	0	0	0	0	0	0	0	0	0	0	0	0	0	0	0	0	0	0	0	0	0	0	0	0	0.0742	0	0	0	0	0	0	0	0	0	0	0	0	0	0	0	0	0	0	0	0	0	0	0
Moryella	0.00±0.01	0	0	0	0	0	0	0	0	0	0	0	0.0742	0	0	0	0	0	0	0	0	0	0	0	0	0	0	0	0	0	0	0	0	0	0	0	0	0	0	0	0	0	0	0	0	0	0	0	0
Phocea	0.00±0.01	0	0	0	0	0	0	0	0	0	0	0	0	0	0	0	0	0	0	0	0	0	0	0	0	0	0	0.0742	0	0	0	0	0	0	0	0	0	0	0	0	0	0	0	0	0	0	0	0	0
Pelomonas	0.00±0.01	0	0	0	0	0	0	0	0	0	0	0	0	0	0	0	0	0	0	0	0	0	0	0	0	0	0	0	0	0	0	0	0	0	0	0	0	0	0	0	0	0	0	0	0	0	0	0	0
Lancefieldella	0.00±0.01	0	0	0	0.0742	0	0	0	0	0	0	0	0	0	0	0	0	0	0	0	0	0	0	0	0	0	0	0	0	0	0	0	0	0	0	0	0	0	0	0	0	0	0	0	0	0	0	0	0
Faecalicoccus	0.00±0.01	0	0	0	0	0	0	0	0	0	0	0	0	0	0	0	0	0	0	0	0	0	0	0	0	0	0.0742	0	0	0	0	0	0	0	0	0	0	0	0	0	0	0	0	0	0	0	0	0	0
Varibaculum	0.00±0.01	0	0	0	0	0	0	0	0	0	0	0	0	0	0	0	0	0	0	0	0	0	0	0	0	0	0	0	0	0	0	0	0	0	0.0742	0	0	0	0	0	0	0	0	0	0	0	0	0	0
Allobaculum	0.00±0.01	0	0	0	0	0	0	0	0	0	0	0	0	0	0	0	0	0	0	0	0	0	0	0	0	0.0742	0	0	0	0	0	0	0	0	0	0	0	0	0	0	0	0	0	0	0	0	0	0	0
Hydrogenoanaerobacterium	0.00±0.01	0	0	0	0	0	0	0	0	0	0	0	0	0	0	0	0	0	0	0	0	0	0	0	0	0	0	0	0	0	0	0	0	0	0	0	0	0	0	0	0	0	0	0	0	0	0.0742	0	0
Peptococcus	0.00±0.01	0	0	0	0	0	0	0	0	0	0	0	0	0	0	0	0	0	0	0	0	0	0	0	0	0	0	0	0	0	0	0	0	0	0	0	0	0	0	0	0	0	0	0	0	0	0	0	0
Rhizorhabdus	0.00±0.01	0	0	0	0	0	0	0	0	0	0	0	0	0	0	0	0	0	0	0.0742	0	0	0	0	0	0	0	0	0	0	0	0	0	0	0	0	0	0	0	0	0	0	0	0	0	0	0	0	0
Stomatobaculum	0.00±0.01	0	0	0	0.0742	0	0	0	0	0	0	0	0	0	0	0	0	0	0	0	0	0	0	0	0	0	0	0	0	0	0	0	0	0	0	0	0	0	0	0	0	0	0	0	0	0	0	0	0
Solobacterium	0.00±0.01	0	0	0	0	0	0	0	0	0	0	0	0.0742	0	0	0	0	0	0	0	0	0	0	0	0	0	0	0	0	0	0	0	0	0	0	0	0	0	0	0	0	0	0	0	0	0	0	0	0
Allisonella	0.00±0.01	0	0	0	0	0	0	0	0	0	0	0	0	0	0	0	0	0	0	0	0	0	0	0	0	0	0	0	0	0	0	0	0	0	0	0	0	0	0	0	0.0742	0	0	0	0	0.0742	0	0	0
Agrobacterium	0.00±0.01	0	0	0	0	0	0	0	0	0	0	0	0	0	0	0	0	0	0	0	0	0	0	0	0	0	0	0	0	0	0	0	0	0	0	0	0	0	0	0	0	0	0	0	0	0	0	0	0
Atopobium	0.00±0.01	0	0	0	0	0	0	0	0	0	0	0	0	0	0	0	0	0	0	0	0	0	0	0	0	0	0	0	0	0	0	0	0	0	0	0	0	0	0	0	0	0	0	0	0	0	0	0	0
Beduinibacterium	0.00±0.01	0	0	0	0	0	0	0	0	0	0	0	0	0	0	0	0	0	0	0	0	0	0	0	0	0	0	0	0.0742	0	0	0	0	0	0.0742	0	0	0	0	0	0	0	0	0	0	0	0	0	0
Merdimonas	0.00±0.01	0	0	0	0	0	0	0	0	0	0	0	0	0	0	0	0	0	0	0	0.0742	0	0	0	0	0	0	0	0	0	0	0	0	0	0	0	0	0	0	0	0	0	0	0	0	0	0	0	0
Lawsonella	0.00±0.01	0	0	0	0	0	0	0	0	0	0	0	0.0742	0	0	0	0	0	0	0	0	0	0	0	0	0	0	0	0	0	0	0	0	0	0	0	0.0742	0	0	0	0	0	0	0	0	0	0	0	0
Longicatena	0.00±0.01	0	0	0	0	0	0	0	0	0	0	0	0	0	0	0	0	0	0	0	0	0	0	0.0742	0	0	0	0	0	0	0	0	0	0	0	0	0	0	0	0	0	0	0	0	0	0	0	0	0
Murdochiella	0.00±0.01	0	0	0	0	0	0	0	0	0	0	0	0	0	0	0	0	0	0	0	0	0	0	0	0	0	0	0	0	0	0	0	0	0	0	0	0	0	0	0	0	0	0	0	0	0	0	0	0
Latilactobacillus	0.00±0.01	0	0	0	0	0	0	0	0	0	0	0	0	0	0	0	0	0	0	0	0	0	0	0	0	0	0	0	0	0	0	0	0	0	0	0	0	0	0	0	0	0	0	0	0.0742	0	0	0.0742	0
Treponema	0.00±0.00	0	0	0	0	0	0	0	0	0	0	0	0	0	0	0	0	0	0	0	0	0	0	0	0	0	0	0	0	0	0	0	0	0	0	0	0	0	0	0	0	0	0	0	0	0	0	0	0
Pseudobutyrivibrio	0.00±0.00	0	0	0	0	0	0	0	0	0	0	0	0	0	0	0	0	0	0	0	0	0	0	0	0	0	0	0	0	0	0	0	0	0	0	0	0	0	0	0	0	0	0	0	0	0	0	0	0
Gp6	0.00±0.00	0	0	0	0	0	0	0	0	0	0	0	0	0	0	0	0	0	0	0	0	0	0	0	0	0	0	0	0	0	0	0	0	0	0	0	0	0	0	0	0	0	0	0	0	0	0	0	0
Devosia	0.00±0.00	0	0	0	0	0	0	0	0	0	0	0	0	0	0	0	0	0	0	0	0	0	0	0	0	0	0	0	0	0	0	0	0	0	0	0	0	0	0	0	0	0	0	0	0	0	0	0	0
Fibrobacter	0.00±0.00	0	0	0	0	0	0	0	0	0	0	0	0	0	0	0	0	0	0	0	0	0	0	0	0	0	0	0	0	0	0	0	0	0	0	0	0	0	0	0	0	0	0	0	0	0	0	0	0
Pseudonocardia	0.00±0.00	0	0	0	0	0	0	0	0	0	0	0	0	0	0	0	0	0	0	0	0	0	0	0	0	0	0	0	0	0	0	0	0	0	0	0	0	0	0	0	0	0	0	0	0	0	0	0	0
Phenylobacterium	0.00±0.00	0	0	0	0	0	0	0	0	0	0	0	0	0	0	0	0	0	0	0	0	0	0	0	0	0	0	0	0	0	0	0	0	0	0	0	0	0	0	0	0	0	0	0	0	0	0	0	0
Rhizobium	0.00±0.00	0	0	0	0	0	0	0	0	0	0	0	0	0	0	0	0	0	0	0	0	0	0	0	0	0	0	0	0	0	0	0	0	0	0	0	0	0	0	0	0	0	0	0	0	0	0	0	0
Asteroleplasma	0.00±0.00	0	0	0	0	0	0	0	0	0	0	0	0	0	0	0	0	0	0	0	0	0	0	0	0	0	0	0	0	0	0	0	0	0	0	0	0	0	0	0	0	0	0	0	0	0	0	0	0
Novosphingobium	0.00±0.00	0	0	0	0	0	0	0	0	0	0	0	0	0	0	0	0	0	0	0	0	0	0	0	0	0	0	0	0	0	0	0	0	0	0	0	0	0	0	0	0	0	0	0	0	0	0	0	0
Methylobacterium	0.00±0.00	0	0	0	0	0	0	0	0	0	0	0	0	0	0	0	0	0	0	0	0	0	0	0	0	0	0	0	0	0	0	0	0	0	0	0	0	0	0	0	0	0	0	0	0	0	0	0	0
Reyranella	0.00±0.00	0	0	0	0	0	0	0	0	0	0	0	0	0	0	0	0	0	0	0	0	0	0	0	0	0	0	0	0	0	0	0	0	0	0	0	0	0	0	0	0	0	0	0	0	0	0	0	0
Acidibacter	0.00±0.00	0	0	0	0	0	0	0	0	0	0	0	0	0	0	0	0	0	0	0	0	0	0	0	0	0	0	0	0	0	0	0	0	0	0	0	0	0	0	0	0	0	0	0	0	0	0	0	0
Ohtaekwangia	0.00±0.00	0	0	0	0	0	0	0	0	0	0	0	0	0	0	0	0	0	0	0	0	0	0	0	0	0	0	0	0	0	0	0	0	0	0	0	0	0	0	0	0	0	0	0	0	0	0	0	0
Spartobacteria_genera_incertae_sedis	0.00±0.00	0	0	0	0	0	0	0	0	0	0	0	0	0	0	0	0	0	0	0	0	0	0	0	0	0	0	0	0	0	0	0	0	0	0	0	0	0	0	0	0	0	0	0	0	0	0	0	0
Massilia	0.00±0.00	0	0	0	0	0	0	0	0	0	0	0	0	0	0	0	0	0	0	0	0	0	0	0	0	0	0	0	0	0	0	0	0	0	0	0	0	0	0	0	0	0	0	0	0	0	0	0	0
Pedobacter	0.00±0.00	0	0	0	0	0	0	0	0	0	0	0	0	0	0	0	0	0	0	0	0	0	0	0	0	0	0	0	0	0	0	0	0	0	0	0	0	0	0	0	0	0	0	0	0	0	0	0	0
Mesorhizobium	0.00±0.00	0	0	0	0	0	0	0	0	0	0	0	0	0	0	0	0	0	0	0	0	0	0	0	0	0	0	0	0	0	0	0	0	0	0	0	0	0	0	0	0	0	0	0	0	0	0	0	0
Actinoplanes	0.00±0.00	0	0	0	0	0	0	0	0	0	0	0	0	0	0	0	0	0	0	0	0	0	0	0	0	0	0	0	0	0	0	0	0	0	0	0	0	0	0	0	0	0	0	0	0	0	0	0	0
Erysipelothrix	0.00±0.00	0	0	0	0	0	0	0	0	0	0	0	0	0	0	0	0	0	0	0	0	0	0	0	0	0	0	0	0	0	0	0	0	0	0	0	0	0	0	0	0	0	0	0	0	0	0	0	0
Dysgonomonas	0.00±0.00	0	0	0	0	0	0	0	0	0	0	0	0	0	0	0	0	0	0	0	0	0	0	0	0	0	0	0	0	0	0	0	0	0	0	0	0	0	0	0	0	0	0	0	0	0	0	0	0
Brachyspira	0.00±0.00	0	0	0	0	0	0	0	0	0	0	0	0	0	0	0	0	0	0	0	0	0	0	0	0	0	0	0	0	0	0	0	0	0	0	0	0	0	0	0	0	0	0	0	0	0	0	0	0
Anaerobiospirillum	0.00±0.00	0	0	0	0	0	0	0	0	0	0	0	0	0	0	0	0	0	0	0	0	0	0	0	0	0	0	0	0	0	0	0	0	0	0	0	0	0	0	0	0	0	0	0	0	0	0	0	0
Mycobacterium	0.00±0.00	0	0	0	0	0	0	0	0	0	0	0	0	0	0	0	0	0	0	0	0	0	0	0	0	0	0	0	0	0	0	0	0	0	0	0	0	0	0	0	0	0	0	0	0	0	0	0	0
Nocardioides	0.00±0.00	0	0	0	0	0	0	0	0	0	0	0	0	0	0	0	0	0	0	0	0	0	0	0	0	0	0	0	0	0	0	0	0	0	0	0	0	0	0	0	0	0	0	0	0	0	0	0	0
Bradyrhizobium	0.00±0.00	0	0	0	0	0	0	0	0	0	0	0	0	0	0	0	0	0	0	0	0	0	0	0	0	0	0	0	0	0	0	0	0	0	0	0	0	0	0	0	0	0	0	0	0	0	0	0	0
Sellimonas	0.00±0.00	0	0	0	0	0	0	0	0	0	0	0	0	0	0	0	0	0	0	0	0	0	0	0	0	0	0	0	0	0	0	0	0	0	0	0	0	0	0	0	0	0	0	0	0	0	0	0	0
Selenomonas	0.00±0.00	0	0	0	0	0	0	0	0	0	0	0	0	0	0	0	0	0	0	0	0	0	0	0	0	0	0	0	0	0	0	0	0	0	0	0	0	0	0	0	0	0	0	0	0	0	0	0	0
Luteimonas	0.00±0.00	0	0	0	0	0	0	0	0	0	0	0	0	0	0	0	0	0	0	0	0	0	0	0	0	0	0	0	0	0	0	0	0	0	0	0	0	0	0	0	0	0	0	0	0	0	0	0	0
Nitrospira	0.00±0.00	0	0	0	0	0	0	0	0	0	0	0	0	0	0	0	0	0	0	0	0	0	0	0	0	0	0	0	0	0	0	0	0	0	0	0	0	0	0	0	0	0	0	0	0	0	0	0	0
Pyramidobacter	0.00±0.00	0	0	0	0	0	0	0	0	0	0	0	0	0	0	0	0	0	0	0	0	0	0	0	0	0	0	0	0	0	0	0	0	0	0	0	0	0	0	0	0	0	0	0	0	0	0	0	0
Caulobacter	0.00±0.00	0	0	0	0	0	0	0	0	0	0	0	0	0	0	0	0	0	0	0	0	0	0	0	0	0	0	0	0	0	0	0	0	0	0	0	0	0	0	0	0	0	0	0	0	0	0	0	0
Mogibacterium	0.00±0.00	0	0	0	0	0	0	0	0	0	0	0	0	0	0	0	0	0	0	0	0	0	0	0	0	0	0	0	0	0	0	0	0	0	0	0	0	0	0	0	0	0	0	0	0	0	0	0	0
Pseudoxanthomonas	0.00±0.00	0	0	0	0	0	0	0	0	0	0	0	0	0	0	0	0	0	0	0	0	0	0	0	0	0	0	0	0	0	0	0	0	0	0	0	0	0	0	0	0	0	0	0	0	0	0	0	0
Massilimicrobiota	0.00±0.00	0	0	0	0	0	0	0	0	0	0	0	0	0	0	0	0	0	0	0	0	0	0	0	0	0	0	0	0	0	0	0	0	0	0	0	0	0	0	0	0	0	0	0	0	0	0	0	0
Terrimonas	0.00±0.00	0	0	0	0	0	0	0	0	0	0	0	0	0	0	0	0	0	0	0	0	0	0	0	0	0	0	0	0	0	0	0	0	0	0	0	0	0	0	0	0	0	0	0	0	0	0	0	0
Lautropia	0.00±0.00	0	0	0	0	0	0	0	0	0	0	0	0	0	0	0	0	0	0	0	0	0	0	0	0	0	0	0	0	0	0	0	0	0	0	0	0	0	0	0	0	0	0	0	0	0	0	0	0
Parolsenella	0.00±0.00	0	0	0	0	0	0	0	0	0	0	0	0	0	0	0	0	0	0	0	0	0	0	0	0	0	0	0	0	0	0	0	0	0	0	0	0	0	0	0	0	0	0	0	0	0	0	0	0
Atopostipes	0.00±0.00	0	0	0	0	0	0	0	0	0	0	0	0	0	0	0	0	0	0	0	0	0	0	0	0	0	0	0	0	0	0	0	0	0	0	0	0	0	0	0	0	0	0	0	0	0	0	0	0
Saccharibacteria_genera_incertae_sedis	0.00±0.00	0	0	0	0	0	0	0	0	0	0	0	0	0	0	0	0	0	0	0	0	0	0	0	0	0	0	0	0	0	0	0	0	0	0	0	0	0	0	0	0	0	0	0	0	0	0	0	0
Lacunisphaera	0.00±0.00	0	0	0	0	0	0	0	0	0	0	0	0	0	0	0	0	0	0	0	0	0	0	0	0	0	0	0	0	0	0	0	0	0	0	0	0	0	0	0	0	0	0	0	0	0	0	0	0
Elusimicrobium	0.00±0.00	0	0	0	0	0	0	0	0	0	0	0	0	0	0	0	0	0	0	0	0	0	0	0	0	0	0	0	0	0	0	0	0	0	0	0	0	0	0	0	0	0	0	0	0	0	0	0	0
Tissierella	0.00±0.00	0	0	0	0	0	0	0	0	0	0	0	0	0	0	0	0	0	0	0	0	0	0	0	0	0	0	0	0	0	0	0	0	0	0	0	0	0	0	0	0	0	0	0	0	0	0	0	0
Micromonospora	0.00±0.00	0	0	0	0	0	0	0	0	0	0	0	0	0	0	0	0	0	0	0	0	0	0	0	0	0	0	0	0	0	0	0	0	0	0	0	0	0	0	0	0	0	0	0	0	0	0	0	0
Kineosporia	0.00±0.00	0	0	0	0	0	0	0	0	0	0	0	0	0	0	0	0	0	0	0	0	0	0	0	0	0	0	0	0	0	0	0	0	0	0	0	0	0	0	0	0	0	0	0	0	0	0	0	0
Hyphomicrobium	0.00±0.00	0	0	0	0	0	0	0	0	0	0	0	0	0	0	0	0	0	0	0	0	0	0	0	0	0	0	0	0	0	0	0	0	0	0	0	0	0	0	0	0	0	0	0	0	0	0	0	0
Cellulomonas	0.00±0.00	0	0	0	0	0	0	0	0	0	0	0	0	0	0	0	0	0	0	0	0	0	0	0	0	0	0	0	0	0	0	0	0	0	0	0	0	0	0	0	0	0	0	0	0	0	0	0	0
Paraburkholderia	0.00±0.00	0	0	0	0	0	0	0	0	0	0	0	0	0	0	0	0	0	0	0	0	0	0	0	0	0	0	0	0	0	0	0	0	0	0	0	0	0	0	0	0	0	0	0	0	0	0	0	0
Brenneria	0.00±0.00	0	0	0	0	0	0	0	0	0	0	0	0	0	0	0	0	0	0	0	0	0	0	0	0	0	0	0	0	0	0	0	0	0	0	0	0	0	0	0	0	0	0	0	0	0	0	0	0
Sediminibacterium	0.00±0.00	0	0	0	0	0	0	0	0	0	0	0	0	0	0	0	0	0	0	0	0	0	0	0	0	0	0	0	0	0	0	0	0	0	0	0	0	0	0	0	0	0	0	0	0	0	0	0	0
Povalibacter	0.00±0.00	0	0	0	0	0	0	0	0	0	0	0	0	0	0	0	0	0	0	0	0	0	0	0	0	0	0	0	0	0	0	0	0	0	0	0	0	0	0	0	0	0	0	0	0	0	0	0	0
Lysobacter	0.00±0.00	0	0	0	0	0	0	0	0	0	0	0	0	0	0	0	0	0	0	0	0	0	0	0	0	0	0	0	0	0	0	0	0	0	0	0	0	0	0	0	0	0	0	0	0	0	0	0	0
Mucilaginibacter	0.00±0.00	0	0	0	0	0	0	0	0	0	0	0	0	0	0	0	0	0	0	0	0	0	0	0	0	0	0	0	0	0	0	0	0	0	0	0	0	0	0	0	0	0	0	0	0	0	0	0	0
Solirubrobacter	0.00±0.00	0	0	0	0	0	0	0	0	0	0	0	0	0	0	0	0	0	0	0	0	0	0	0	0	0	0	0	0	0	0	0	0	0	0	0	0	0	0	0	0	0	0	0	0	0	0	0	0
Ralstonia	0.00±0.00	0	0	0	0	0	0	0	0	0	0	0	0	0	0	0	0	0	0	0	0	0	0	0	0	0	0	0	0	0	0	0	0	0	0	0	0	0	0	0	0	0	0	0	0	0	0	0	0
Lampropedia	0.00±0.00	0	0	0	0	0	0	0	0	0	0	0	0	0	0	0	0	0	0	0	0	0	0	0	0	0	0	0	0	0	0	0	0	0	0	0	0	0	0	0	0	0	0	0	0	0	0	0	0
Lactonifactor	0.00±0.00	0	0	0	0	0	0	0	0	0	0	0	0	0	0	0	0	0	0	0	0	0	0	0	0	0	0	0	0	0	0	0	0	0	0	0	0	0	0	0	0	0	0	0	0	0	0	0	0
Mucispirillum	0.00±0.00	0	0	0	0	0	0	0	0	0	0	0	0	0	0	0	0	0	0	0	0	0	0	0	0	0	0	0	0	0	0	0	0	0	0	0	0	0	0	0	0	0	0	0	0	0	0	0	0
Mobiluncus	0.00±0.00	0	0	0	0	0	0	0	0	0	0	0	0	0	0	0	0	0	0	0	0	0	0	0	0	0	0	0	0	0	0	0	0	0	0	0	0	0	0	0	0	0	0	0	0	0	0	0	0
Niastella	0.00±0.00	0	0	0	0	0	0	0	0	0	0	0	0	0	0	0	0	0	0	0	0	0	0	0	0	0	0	0	0	0	0	0	0	0	0	0	0	0	0	0	0	0	0	0	0	0	0	0	0
Pedomicrobium	0.00±0.00	0	0	0	0	0	0	0	0	0	0	0	0	0	0	0	0	0	0	0	0	0	0	0	0	0	0	0	0	0	0	0	0	0	0	0	0	0	0	0	0	0	0	0	0	0	0	0	0
Peptacetobacter	0.00±0.00	0	0	0	0	0	0	0	0	0	0	0	0	0	0	0	0	0	0	0	0	0	0	0	0	0	0	0	0	0	0	0	0	0	0	0	0	0	0	0	0	0	0	0	0	0	0	0	0
Olsenella	0.00±0.00	0	0	0	0	0	0	0	0	0	0	0	0	0	0	0	0	0	0	0	0	0	0	0	0	0	0	0	0	0	0	0	0	0	0	0	0	0	0	0	0	0	0	0	0	0	0	0	0
Mesomycoplasma	0.00±0.00	0	0	0	0	0	0	0	0	0	0	0	0	0	0	0	0	0	0	0	0	0	0	0	0	0	0	0	0	0	0	0	0	0	0	0	0	0	0	0	0	0	0	0	0	0	0	0	0
Providencia	0.00±0.00	0	0	0	0	0	0	0	0	0	0	0	0	0	0	0	0	0	0	0	0	0	0	0	0	0	0	0	0	0	0	0	0	0	0	0	0	0	0	0	0	0	0	0	0	0	0	0	0
Leucobacter	0.00±0.00	0	0	0	0	0	0	0	0	0	0	0	0	0	0	0	0	0	0	0	0	0	0	0	0	0	0	0	0	0	0	0	0	0	0	0	0	0	0	0	0	0	0	0	0	0	0	0	0
Leptotrichia	0.00±0.00	0	0	0	0	0	0	0	0	0	0	0	0	0	0	0	0	0	0	0	0	0	0	0	0	0	0	0	0	0	0	0	0	0	0	0	0	0	0	0	0	0	0	0	0	0	0	0	0
Propionispira	0.00±0.00	0	0	0	0	0	0	0	0	0	0	0	0	0	0	0	0	0	0	0	0	0	0	0	0	0	0	0	0	0	0	0	0	0	0	0	0	0	0	0	0	0	0	0	0	0	0	0	0
Meiothermus	0.00±0.00	0	0	0	0	0	0	0	0	0	0	0	0	0	0	0	0	0	0	0	0	0	0	0	0	0	0	0	0	0	0	0	0	0	0	0	0	0	0	0	0	0	0	0	0	0	0	0	0
Populibacterium	0.00±0.00	0	0	0	0	0	0	0	0	0	0	0	0	0	0	0	0	0	0	0	0	0	0	0	0	0	0	0	0	0	0	0	0	0	0	0	0	0	0	0	0	0	0	0	0	0	0	0	0
Mediterranea	0.00±0.00	0	0	0	0	0	0	0	0	0	0	0	0	0	0	0	0	0	0	0	0	0	0	0	0	0	0	0	0	0	0	0	0	0	0	0	0	0	0	0	0	0	0	0	0	0	0	0	0
Luteolibacter	0.00±0.00	0	0	0	0	0	0	0	0	0	0	0	0	0	0	0	0	0	0	0	0	0	0	0	0	0	0	0	0	0	0	0	0	0	0	0	0	0	0	0	0	0	0	0	0	0	0	0	0
Malacoplasma	0.00±0.00	0	0	0	0	0	0	0	0	0	0	0	0	0	0	0	0	0	0	0	0	0	0	0	0	0	0	0	0	0	0	0	0	0	0	0	0	0	0	0	0	0	0	0	0	0	0	0	0
Steroidobacter	0.00±0.00	0	0	0	0	0	0	0	0	0	0	0	0	0	0	0	0	0	0	0	0	0	0	0	0	0	0	0	0	0	0	0	0	0	0	0	0	0	0	0	0	0	0	0	0	0	0	0	0
Diplorickettsia	0.00±0.00	0	0	0	0	0	0	0	0	0	0	0	0	0	0	0	0	0	0	0	0	0	0	0	0	0	0	0	0	0	0	0	0	0	0	0	0	0	0	0	0	0	0	0	0	0	0	0	0
Chryseolinea	0.00±0.00	0	0	0	0	0	0	0	0	0	0	0	0	0	0	0	0	0	0	0	0	0	0	0	0	0	0	0	0	0	0	0	0	0	0	0	0	0	0	0	0	0	0	0	0	0	0	0	0
Bulleidia	0.00±0.00	0	0	0	0	0	0	0	0	0	0	0	0	0	0	0	0	0	0	0	0	0	0	0	0	0	0	0	0	0	0	0	0	0	0	0	0	0	0	0	0	0	0	0	0	0	0	0	0
Caballeronia	0.00±0.00	0	0	0	0	0	0	0	0	0	0	0	0	0	0	0	0	0	0	0	0	0	0	0	0	0	0	0	0	0	0	0	0	0	0	0	0	0	0	0	0	0	0	0	0	0	0	0	0
Faecalibacter	0.00±0.00	0	0	0	0	0	0	0	0	0	0	0	0	0	0	0	0	0	0	0	0	0	0	0	0	0	0	0	0	0	0	0	0	0	0	0	0	0	0	0	0	0	0	0	0	0	0	0	0
Dubosiella	0.00±0.00	0	0	0	0	0	0	0	0	0	0	0	0	0	0	0	0	0	0	0	0	0	0	0	0	0	0	0	0	0	0	0	0	0	0	0	0	0	0	0	0	0	0	0	0	0	0	0	0
Sphingorhabdus	0.00±0.00	0	0	0	0	0	0	0	0	0	0	0	0	0	0	0	0	0	0	0	0	0	0	0	0	0	0	0	0	0	0	0	0	0	0	0	0	0	0	0	0	0	0	0	0	0	0	0	0
Enorma	0.00±0.00	0	0	0	0	0	0	0	0	0	0	0	0	0	0	0	0	0	0	0	0	0	0	0	0	0	0	0	0	0	0	0	0	0	0	0	0	0	0	0	0	0	0	0	0	0	0	0	0
Dyadobacter	0.00±0.00	0	0	0	0	0	0	0	0	0	0	0	0	0	0	0	0	0	0	0	0	0	0	0	0	0	0	0	0	0	0	0	0	0	0	0	0	0	0	0	0	0	0	0	0	0	0	0	0
Trichococcus	0.00±0.00	0	0	0	0	0	0	0	0	0	0	0	0	0	0	0	0	0	0	0	0	0	0	0	0	0	0	0	0	0	0	0	0	0	0	0	0	0	0	0	0	0	0	0	0	0	0	0	0
Amedibacillus	0.00±0.00	0	0	0	0	0	0	0	0	0	0	0	0	0	0	0	0	0	0	0	0	0	0	0	0	0	0	0	0	0	0	0	0	0	0	0	0	0	0	0	0	0	0	0	0	0	0	0	0
Anaeroglobus	0.00±0.00	0	0	0	0	0	0	0	0	0	0	0	0	0	0	0	0	0	0	0	0	0	0	0	0	0	0	0	0	0	0	0	0	0	0	0	0	0	0	0	0	0	0	0	0	0	0	0	0
Actinomycetospora	0.00±0.00	0	0	0	0	0	0	0	0	0	0	0	0	0	0	0	0	0	0	0	0	0	0	0	0	0	0	0	0	0	0	0	0	0	0	0	0	0	0	0	0	0	0	0	0	0	0	0	0
Asticcacaulis	0.00±0.00	0	0	0	0	0	0	0	0	0	0	0	0	0	0	0	0	0	0	0	0	0	0	0	0	0	0	0	0	0	0	0	0	0	0	0	0	0	0	0	0	0	0	0	0	0	0	0	0
Asprobacter	0.00±0.00	0	0	0	0	0	0	0	0	0	0	0	0	0	0	0	0	0	0	0	0	0	0	0	0	0	0	0	0	0	0	0	0	0	0	0	0	0	0	0	0	0	0	0	0	0	0	0	0
Blastocatella	0.00±0.00	0	0	0	0	0	0	0	0	0	0	0	0	0	0	0	0	0	0	0	0	0	0	0	0	0	0	0	0	0	0	0	0	0	0	0	0	0	0	0	0	0	0	0	0	0	0	0	0
Bacillariophyta	0.00±0.00	0	0	0	0	0	0	0	0	0	0	0	0	0	0	0	0	0	0	0	0	0	0	0	0	0	0	0	0	0	0	0	0	0	0	0	0	0	0	0	0	0	0	0	0	0	0	0	0
Asanoa	0.00±0.00	0	0	0	0	0	0	0	0	0	0	0	0	0	0	0	0	0	0	0	0	0	0	0	0	0	0	0	0	0	0	0	0	0	0	0	0	0	0	0	0	0	0	0	0	0	0	0	0
Anaerovibrio	0.00±0.00	0	0	0	0	0	0	0	0	0	0	0	0	0	0	0	0	0	0	0	0	0	0	0	0	0	0	0	0	0	0	0	0	0	0	0	0	0	0	0	0	0	0	0	0	0	0	0	0
Thermus	0.00±0.00	0	0	0	0	0	0	0	0	0	0	0	0	0	0	0	0	0	0	0	0	0	0	0	0	0	0	0	0	0	0	0	0	0	0	0	0	0	0	0	0	0	0	0	0	0	0	0	0
Arcanobacterium	0.00±0.00	0	0	0	0	0	0	0	0	0	0	0	0	0	0	0	0	0	0	0	0	0	0	0	0	0	0	0	0	0	0	0	0	0	0	0	0	0	0	0	0	0	0	0	0	0	0	0	0
Rhizobacter	0.00±0.00	0	0	0	0	0	0	0	0	0	0	0	0	0	0	0	0	0	0	0	0	0	0	0	0	0	0	0	0	0	0	0	0	0	0	0	0	0	0	0	0	0	0	0	0	0	0	0	0
Gp17	0.00±0.00	0	0	0	0	0	0	0	0	0	0	0	0	0	0	0	0	0	0	0	0	0	0	0	0	0	0	0	0	0	0	0	0	0	0	0	0	0	0	0	0	0	0	0	0	0	0	0	0
Rhodopseudomonas	0.00±0.00	0	0	0	0	0	0	0	0	0	0	0	0	0	0	0	0	0	0	0	0	0	0	0	0	0	0	0	0	0	0	0	0	0	0	0	0	0	0	0	0	0	0	0	0	0	0	0	0
Hymenobacter	0.00±0.00	0	0	0	0	0	0	0	0	0	0	0	0	0	0	0	0	0	0	0	0	0	0	0	0	0	0	0	0	0	0	0	0	0	0	0	0	0	0	0	0	0	0	0	0	0	0	0	0
Gluconobacter	0.00±0.00	0	0	0	0	0	0	0	0	0	0	0	0	0	0	0	0	0	0	0	0	0	0	0	0	0	0	0	0	0	0	0	0	0	0	0	0	0	0	0	0	0	0	0	0	0	0	0	0
Halanaerobium	0.00±0.00	0	0	0	0	0	0	0	0	0	0	0	0	0	0	0	0	0	0	0	0	0	0	0	0	0	0	0	0	0	0	0	0	0	0	0	0	0	0	0	0	0	0	0	0	0	0	0	0
Roseiarcus	0.00±0.00	0	0	0	0	0	0	0	0	0	0	0	0	0	0	0	0	0	0	0	0	0	0	0	0	0	0	0	0	0	0	0	0	0	0	0	0	0	0	0	0	0	0	0	0	0	0	0	0
Flavitalea	0.00±0.00	0	0	0	0	0	0	0	0	0	0	0	0	0	0	0	0	0	0	0	0	0	0	0	0	0	0	0	0	0	0	0	0	0	0	0	0	0	0	0	0	0	0	0	0	0	0	0	0
Gp3	0.00±0.00	0	0	0	0	0	0	0	0	0	0	0	0	0	0	0	0	0	0	0	0	0	0	0	0	0	0	0	0	0	0	0	0	0	0	0	0	0	0	0	0	0	0	0	0	0	0	0	0
Flexilinea	0.00±0.00	0	0	0	0	0	0	0	0	0	0	0	0	0	0	0	0	0	0	0	0	0	0	0	0	0	0	0	0	0	0	0	0	0	0	0	0	0	0	0	0	0	0	0	0	0	0	0	0
Thauera	0.00±0.00	0	0	0	0	0	0	0	0	0	0	0	0	0	0	0	0	0	0	0	0	0	0	0	0	0	0	0	0	0	0	0	0	0	0	0	0	0	0	0	0	0	0	0	0	0	0	0	0
Rhodococcus	0.00±0.00	0	0	0	0	0	0	0	0	0	0	0	0	0	0	0	0	0	0	0	0	0	0	0	0	0	0	0	0	0	0	0	0	0	0	0	0	0	0	0	0	0	0	0	0	0	0	0	0
Pseudorhodoferax	0.00±0.00	0	0	0	0	0	0	0	0	0	0	0	0	0	0	0	0	0	0	0	0	0	0	0	0	0	0	0	0	0	0	0	0	0	0	0	0	0	0	0	0	0	0	0	0	0	0	0	0
Rikenella	0.00±0.00	0	0	0	0	0	0	0	0	0	0	0	0	0	0	0	0	0	0	0	0	0	0	0	0	0	0	0	0	0	0	0	0	0	0	0	0	0	0	0	0	0	0	0	0	0	0	0	0
Rhodoplanes	0.00±0.00	0	0	0	0	0	0	0	0	0	0	0	0	0	0	0	0	0	0	0	0	0	0	0	0	0	0	0	0	0	0	0	0	0	0	0	0	0	0	0	0	0	0	0	0	0	0	0	0
Virgisporangium	0.00±0.00	0	0	0	0	0	0	0	0	0	0	0	0	0	0	0	0	0	0	0	0	0	0	0	0	0	0	0	0	0	0	0	0	0	0	0	0	0	0	0	0	0	0	0	0	0	0	0	0
Vitreoscilla	0.00±0.00	0	0	0	0	0	0	0	0	0	0	0	0	0	0	0	0	0	0	0	0	0	0	0	0	0	0	0	0	0	0	0	0	0	0	0	0	0	0	0	0	0	0	0	0	0	0	0	0
Quadrisphaera	0.00±0.00	0	0	0	0	0	0	0	0	0	0	0	0	0	0	0	0	0	0	0	0	0	0	0	0	0	0	0	0	0	0	0	0	0	0	0	0	0	0	0	0	0	0	0	0	0	0	0	0
Variovorax	0.00±0.00	0	0	0	0	0	0	0	0	0	0	0	0	0	0	0	0	0	0	0	0	0	0	0	0	0	0	0	0	0	0	0	0	0	0	0	0	0	0	0	0	0	0	0	0	0	0	0	0
Wautersiella	0.00±0.00	0	0	0	0	0	0	0	0	0	0	0	0	0	0	0	0	0	0	0	0	0	0	0	0	0	0	0	0	0	0	0	0	0	0	0	0	0	0	0	0	0	0	0	0	0	0	0	0
Zoogloea	0.00±0.00	0	0	0	0	0	0	0	0	0	0	0	0	0	0	0	0	0	0	0	0	0	0	0	0	0	0	0	0	0	0	0	0	0	0	0	0	0	0	0	0	0	0	0	0	0	0	0	0
Patulibacter	0.00±0.00	0	0	0	0	0	0	0	0	0	0	0	0	0	0	0	0	0	0	0	0	0	0	0	0	0	0	0	0	0	0	0	0	0	0	0	0	0	0	0	0	0	0	0	0	0	0	0	0
Raoultibacter	0.00±0.00	0	0	0	0	0	0	0	0	0	0	0	0	0	0	0	0	0	0	0	0	0	0	0	0	0	0	0	0	0	0	0	0	0	0	0	0	0	0	0	0	0	0	0	0	0	0	0	0
Tsukamurella	0.00±0.00	0	0	0	0	0	0	0	0	0	0	0	0	0	0	0	0	0	0	0	0	0	0	0	0	0	0	0	0	0	0	0	0	0	0	0	0	0	0	0	0	0	0	0	0	0	0	0	0
Rhodanobacter	0.00±0.00	0	0	0	0	0	0	0	0	0	0	0	0	0	0	0	0	0	0	0	0	0	0	0	0	0	0	0	0	0	0	0	0	0	0	0	0	0	0	0	0	0	0	0	0	0	0	0	0
Pectobacterium	0.00±0.00	0	0	0	0	0	0	0	0	0	0	0	0	0	0	0	0	0	0	0	0	0	0	0	0	0	0	0	0	0	0	0	0	0	0	0	0	0	0	0	0	0	0	0	0	0	0	0	0
Vagococcus	0.00±0.00	0	0	0	0	0	0	0	0	0	0	0	0	0	0	0	0	0	0	0	0	0	0	0	0	0	0	0	0	0	0	0	0	0	0	0	0	0	0	0	0	0	0	0	0	0	0	0	0
Stenotrophobacter	0.00±0.00	0	0	0	0	0	0	0	0	0	0	0	0	0	0	0	0	0	0	0	0	0	0	0	0	0	0	0	0	0	0	0	0	0	0	0	0	0	0	0	0	0	0	0	0	0	0	0	0
Scardovia	0.00±0.00	0	0	0	0	0	0	0	0	0	0	0	0	0	0	0	0	0	0	0	0	0	0	0	0	0	0	0	0	0	0	0	0	0	0	0	0	0	0	0	0	0	0	0	0	0	0	0	0
Spirosoma	0.00±0.00	0	0	0	0	0	0	0	0	0	0	0	0	0	0	0	0	0	0	0	0	0	0	0	0	0	0	0	0	0	0	0	0	0	0	0	0	0	0	0	0	0	0	0	0	0	0	0	0
Pseudoalteromonas	0.00±0.00	0	0	0	0	0	0	0	0	0	0	0	0	0	0	0	0	0	0	0	0	0	0	0	0	0	0	0	0	0	0	0	0	0	0	0	0	0	0	0	0	0	0	0	0	0	0	0	0
Pleomorphomonas	0.00±0.00	0	0	0	0	0	0	0	0	0	0	0	0	0	0	0	0	0	0	0	0	0	0	0	0	0	0	0	0	0	0	0	0	0	0	0	0	0	0	0	0	0	0	0	0	0	0	0	0
Polaromonas	0.00±0.00	0	0	0	0	0	0	0	0	0	0	0	0	0	0	0	0	0	0	0	0	0	0	0	0	0	0	0	0	0	0	0	0	0	0	0	0	0	0	0	0	0	0	0	0	0	0	0	0
Schumannella	0.00±0.00	0	0	0	0	0	0	0	0	0	0	0	0	0	0	0	0	0	0	0	0	0	0	0	0	0	0	0	0	0	0	0	0	0	0	0	0	0	0	0	0	0	0	0	0	0	0	0	0
Segniliparus	0.00±0.00	0	0	0	0	0	0	0	0	0	0	0	0	0	0	0	0	0	0	0	0	0	0	0	0	0	0	0	0	0	0	0	0	0	0	0	0	0	0	0	0	0	0	0	0	0	0	0	0
Silvibacterium	0.00±0.00	0	0	0	0	0	0	0	0	0	0	0	0	0	0	0	0	0	0	0	0	0	0	0	0	0	0	0	0	0	0	0	0	0	0	0	0	0	0	0	0	0	0	0	0	0	0	0	0
Proteiniclasticum	0.00±0.00	0	0	0	0	0	0	0	0	0	0	0	0	0	0	0	0	0	0	0	0	0	0	0	0	0	0	0	0	0	0	0	0	0	0	0	0	0	0	0	0	0	0	0	0	0	0	0	0
Schwartzia	0.00±0.00	0	0	0	0	0	0	0	0	0	0	0	0	0	0	0	0	0	0	0	0	0	0	0	0	0	0	0	0	0	0	0	0	0	0	0	0	0	0	0	0	0	0	0	0	0	0	0	0
Sphingopyxis	0.00±0.00	0	0	0	0	0	0	0	0	0	0	0	0	0	0	0	0	0	0	0	0	0	0	0	0	0	0	0	0	0	0	0	0	0	0	0	0	0	0	0	0	0	0	0	0	0	0	0	0
Taibaiella	0.00±0.00	0	0	0	0	0	0	0	0	0	0	0	0	0	0	0	0	0	0	0	0	0	0	0	0	0	0	0	0	0	0	0	0	0	0	0	0	0	0	0	0	0	0	0	0	0	0	0	0
Pseudochrobactrum	0.00±0.00	0	0	0	0	0	0	0	0	0	0	0	0	0	0	0	0	0	0	0	0	0	0	0	0	0	0	0	0	0	0	0	0	0	0	0	0	0	0	0	0	0	0	0	0	0	0	0	0
Tahibacter	0.00±0.00	0	0	0	0	0	0	0	0	0	0	0	0	0	0	0	0	0	0	0	0	0	0	0	0	0	0	0	0	0	0	0	0	0	0	0	0	0	0	0	0	0	0	0	0	0	0	0	0
Telmatospirillum	0.00±0.00	0	0	0	0	0	0	0	0	0	0	0	0	0	0	0	0	0	0	0	0	0	0	0	0	0	0	0	0	0	0	0	0	0	0	0	0	0	0	0	0	0	0	0	0	0	0	0	0
Roseomonas	0.00±0.00	0	0	0	0	0	0	0	0	0	0	0	0	0	0	0	0	0	0	0	0	0	0	0	0	0	0	0	0	0	0	0	0	0	0	0	0	0	0	0	0	0	0	0	0	0	0	0	0
Terriglobus	0.00±0.00	0	0	0	0	0	0	0	0	0	0	0	0	0	0	0	0	0	0	0	0	0	0	0	0	0	0	0	0	0	0	0	0	0	0	0	0	0	0	0	0	0	0	0	0	0	0	0	0
Syntrophomonas	0.00±0.00	0	0	0	0	0	0	0	0	0	0	0	0	0	0	0	0	0	0	0	0	0	0	0	0	0	0	0	0	0	0	0	0	0	0	0	0	0	0	0	0	0	0	0	0	0	0	0	0
Subdivision5_genera_incertae_sedis	0.00±0.00	0	0	0	0	0	0	0	0	0	0	0	0	0	0	0	0	0	0	0	0	0	0	0	0	0	0	0	0	0	0	0	0	0	0	0	0	0	0	0	0	0	0	0	0	0	0	0	0
Piscinibacter	0.00±0.00	0	0	0	0	0	0	0	0	0	0	0	0	0	0	0	0	0	0	0	0	0	0	0	0	0	0	0	0	0	0	0	0	0	0	0	0	0	0	0	0	0	0	0	0	0	0	0	0
Streptobacillus	0.00±0.00	0	0	0	0	0	0	0	0	0	0	0	0	0	0	0	0	0	0	0	0	0	0	0	0	0	0	0	0	0	0	0	0	0	0	0	0	0	0	0	0	0	0	0	0	0	0	0	0
Subdoligranulum	0.00±0.00	0	0	0	0	0	0	0	0	0	0	0	0	0	0	0	0	0	0	0	0	0	0	0	0	0	0	0	0	0	0	0	0	0	0	0	0	0	0	0	0	0	0	0	0	0	0	0	0
Synergistes	0.00±0.00	0	0	0	0	0	0	0	0	0	0	0	0	0	0	0	0	0	0	0	0	0	0	0	0	0	0	0	0	0	0	0	0	0	0	0	0	0	0	0	0	0	0	0	0	0	0	0	0
Succinispira	0.00±0.00	0	0	0	0	0	0	0	0	0	0	0	0	0	0	0	0	0	0	0	0	0	0	0	0	0	0	0	0	0	0	0	0	0	0	0	0	0	0	0	0	0	0	0	0	0	0	0	0
Deinococcus	0.00±0.00	0	0	0	0	0	0	0	0	0	0	0	0	0	0	0	0	0	0	0	0	0	0	0	0	0	0	0	0	0	0	0	0	0	0	0	0	0	0	0	0	0	0	0	0	0	0	0	0
Daejeonella	0.00±0.00	0	0	0	0	0	0	0	0	0	0	0	0	0	0	0	0	0	0	0	0	0	0	0	0	0	0	0	0	0	0	0	0	0	0	0	0	0	0	0	0	0	0	0	0	0	0	0	0
Dietzia	0.00±0.00	0	0	0	0	0	0	0	0	0	0	0	0	0	0	0	0	0	0	0	0	0	0	0	0	0	0	0	0	0	0	0	0	0	0	0	0	0	0	0	0	0	0	0	0	0	0	0	0
Edaphobacter	0.00±0.00	0	0	0	0	0	0	0	0	0	0	0	0	0	0	0	0	0	0	0	0	0	0	0	0	0	0	0	0	0	0	0	0	0	0	0	0	0	0	0	0	0	0	0	0	0	0	0	0
Dyella	0.00±0.00	0	0	0	0	0	0	0	0	0	0	0	0	0	0	0	0	0	0	0	0	0	0	0	0	0	0	0	0	0	0	0	0	0	0	0	0	0	0	0	0	0	0	0	0	0	0	0	0
Dongia	0.00±0.00	0	0	0	0	0	0	0	0	0	0	0	0	0	0	0	0	0	0	0	0	0	0	0	0	0	0	0	0	0	0	0	0	0	0	0	0	0	0	0	0	0	0	0	0	0	0	0	0
Dactylosporangium	0.00±0.00	0	0	0	0	0	0	0	0	0	0	0	0	0	0	0	0	0	0	0	0	0	0	0	0	0	0	0	0	0	0	0	0	0	0	0	0	0	0	0	0	0	0	0	0	0	0	0	0
Cuneatibacter	0.00±0.00	0	0	0	0	0	0	0	0	0	0	0	0	0	0	0	0	0	0	0	0	0	0	0	0	0	0	0	0	0	0	0	0	0	0	0	0	0	0	0	0	0	0	0	0	0	0	0	0
Cryptosporangium	0.00±0.00	0	0	0	0	0	0	0	0	0	0	0	0	0	0	0	0	0	0	0	0	0	0	0	0	0	0	0	0	0	0	0	0	0	0	0	0	0	0	0	0	0	0	0	0	0	0	0	0
Corticibacterium	0.00±0.00	0	0	0	0	0	0	0	0	0	0	0	0	0	0	0	0	0	0	0	0	0	0	0	0	0	0	0	0	0	0	0	0	0	0	0	0	0	0	0	0	0	0	0	0	0	0	0	0
Curtobacterium	0.00±0.00	0	0	0	0	0	0	0	0	0	0	0	0	0	0	0	0	0	0	0	0	0	0	0	0	0	0	0	0	0	0	0	0	0	0	0	0	0	0	0	0	0	0	0	0	0	0	0	0
Cystobacter	0.00±0.00	0	0	0	0	0	0	0	0	0	0	0	0	0	0	0	0	0	0	0	0	0	0	0	0	0	0	0	0	0	0	0	0	0	0	0	0	0	0	0	0	0	0	0	0	0	0	0	0
Cutibacterium	0.00±0.00	0	0	0	0	0	0	0	0	0	0	0	0	0	0	0	0	0	0	0	0	0	0	0	0	0	0	0	0	0	0	0	0	0	0	0	0	0	0	0	0	0	0	0	0	0	0	0	0
Curvibacter	0.00±0.00	0	0	0	0	0	0	0	0	0	0	0	0	0	0	0	0	0	0	0	0	0	0	0	0	0	0	0	0	0	0	0	0	0	0	0	0	0	0	0	0	0	0	0	0	0	0	0	0
Flavisolibacter	0.00±0.00	0	0	0	0	0	0	0	0	0	0	0	0	0	0	0	0	0	0	0	0	0	0	0	0	0	0	0	0	0	0	0	0	0	0	0	0	0	0	0	0	0	0	0	0	0	0	0	0
Fructilactobacillus	0.00±0.00	0	0	0	0	0	0	0	0	0	0	0	0	0	0	0	0	0	0	0	0	0	0	0	0	0	0	0	0	0	0	0	0	0	0	0	0	0	0	0	0	0	0	0	0	0	0	0	0
Gemmatimonas	0.00±0.00	0	0	0	0	0	0	0	0	0	0	0	0	0	0	0	0	0	0	0	0	0	0	0	0	0	0	0	0	0	0	0	0	0	0	0	0	0	0	0	0	0	0	0	0	0	0	0	0
Gallicola	0.00±0.00	0	0	0	0	0	0	0	0	0	0	0	0	0	0	0	0	0	0	0	0	0	0	0	0	0	0	0	0	0	0	0	0	0	0	0	0	0	0	0	0	0	0	0	0	0	0	0	0
Galactobacter	0.00±0.00	0	0	0	0	0	0	0	0	0	0	0	0	0	0	0	0	0	0	0	0	0	0	0	0	0	0	0	0	0	0	0	0	0	0	0	0	0	0	0	0	0	0	0	0	0	0	0	0
Ferruginibacter	0.00±0.00	0	0	0	0	0	0	0	0	0	0	0	0	0	0	0	0	0	0	0	0	0	0	0	0	0	0	0	0	0	0	0	0	0	0	0	0	0	0	0	0	0	0	0	0	0	0	0	0
Enteroscipio	0.00±0.00	0	0	0	0	0	0	0	0	0	0	0	0	0	0	0	0	0	0	0	0	0	0	0	0	0	0	0	0	0	0	0	0	0	0	0	0	0	0	0	0	0	0	0	0	0	0	0	0
Fannyhessea	0.00±0.00	0	0	0	0	0	0	0	0	0	0	0	0	0	0	0	0	0	0	0	0	0	0	0	0	0	0	0	0	0	0	0	0	0	0	0	0	0	0	0	0	0	0	0	0	0	0	0	0
Faecalitalea	0.00±0.00	0	0	0	0	0	0	0	0	0	0	0	0	0	0	0	0	0	0	0	0	0	0	0	0	0	0	0	0	0	0	0	0	0	0	0	0	0	0	0	0	0	0	0	0	0	0	0	0
Alkanindiges	0.00±0.00	0	0	0	0	0	0	0	0	0	0	0	0	0	0	0	0	0	0	0	0	0	0	0	0	0	0	0	0	0	0	0	0	0	0	0	0	0	0	0	0	0	0	0	0	0	0	0	0
Alishewanella	0.00±0.00	0	0	0	0	0	0	0	0	0	0	0	0	0	0	0	0	0	0	0	0	0	0	0	0	0	0	0	0	0	0	0	0	0	0	0	0	0	0	0	0	0	0	0	0	0	0	0	0
Altererythrobacter	0.00±0.00	0	0	0	0	0	0	0	0	0	0	0	0	0	0	0	0	0	0	0	0	0	0	0	0	0	0	0	0	0	0	0	0	0	0	0	0	0	0	0	0	0	0	0	0	0	0	0	0
Aminipila	0.00±0.00	0	0	0	0	0	0	0	0	0	0	0	0	0	0	0	0	0	0	0	0	0	0	0	0	0	0	0	0	0	0	0	0	0	0	0	0	0	0	0	0	0	0	0	0	0	0	0	0
Amedibacterium	0.00±0.00	0	0	0	0	0	0	0	0	0	0	0	0	0	0	0	0	0	0	0	0	0	0	0	0	0	0	0	0	0	0	0	0	0	0	0	0	0	0	0	0	0	0	0	0	0	0	0	0
Alterileibacterium	0.00±0.00	0	0	0	0	0	0	0	0	0	0	0	0	0	0	0	0	0	0	0	0	0	0	0	0	0	0	0	0	0	0	0	0	0	0	0	0	0	0	0	0	0	0	0	0	0	0	0	0
Aliarcobacter	0.00±0.00	0	0	0	0	0	0	0	0	0	0	0	0	0	0	0	0	0	0	0	0	0	0	0	0	0	0	0	0	0	0	0	0	0	0	0	0	0	0	0	0	0	0	0	0	0	0	0	0
Actinobacillus	0.00±0.00	0	0	0	0	0	0	0	0	0	0	0	0	0	0	0	0	0	0	0	0	0	0	0	0	0	0	0	0	0	0	0	0	0	0	0	0	0	0	0	0	0	0	0	0	0	0	0	0
Acetobacter	0.00±0.00	0	0	0	0	0	0	0	0	0	0	0	0	0	0	0	0	0	0	0	0	0	0	0	0	0	0	0	0	0	0	0	0	0	0	0	0	0	0	0	0	0	0	0	0	0	0	0	0
Abiotrophia	0.00±0.00	0	0	0	0	0	0	0	0	0	0	0	0	0	0	0	0	0	0	0	0	0	0	0	0	0	0	0	0	0	0	0	0	0	0	0	0	0	0	0	0	0	0	0	0	0	0	0	0
Actinophytocola	0.00±0.00	0	0	0	0	0	0	0	0	0	0	0	0	0	0	0	0	0	0	0	0	0	0	0	0	0	0	0	0	0	0	0	0	0	0	0	0	0	0	0	0	0	0	0	0	0	0	0	0
Aeromonas	0.00±0.00	0	0	0	0	0	0	0	0	0	0	0	0	0	0	0	0	0	0	0	0	0	0	0	0	0	0	0	0	0	0	0	0	0	0	0	0	0	0	0	0	0	0	0	0	0	0	0	0
Aerococcus	0.00±0.00	0	0	0	0	0	0	0	0	0	0	0	0	0	0	0	0	0	0	0	0	0	0	0	0	0	0	0	0	0	0	0	0	0	0	0	0	0	0	0	0	0	0	0	0	0	0	0	0
Amnibacterium	0.00±0.00	0	0	0	0	0	0	0	0	0	0	0	0	0	0	0	0	0	0	0	0	0	0	0	0	0	0	0	0	0	0	0	0	0	0	0	0	0	0	0	0	0	0	0	0	0	0	0	0
Cellulosilyticum	0.00±0.00	0	0	0	0	0	0	0	0	0	0	0	0	0	0	0	0	0	0	0	0	0	0	0	0	0	0	0	0	0	0	0	0	0	0	0	0	0	0	0	0	0	0	0	0	0	0	0	0
Catenuloplanes	0.00±0.00	0	0	0	0	0	0	0	0	0	0	0	0	0	0	0	0	0	0	0	0	0	0	0	0	0	0	0	0	0	0	0	0	0	0	0	0	0	0	0	0	0	0	0	0	0	0	0	0
Catabacter	0.00±0.00	0	0	0	0	0	0	0	0	0	0	0	0	0	0	0	0	0	0	0	0	0	0	0	0	0	0	0	0	0	0	0	0	0	0	0	0	0	0	0	0	0	0	0	0	0	0	0	0
Cellvibrio	0.00±0.00	0	0	0	0	0	0	0	0	0	0	0	0	0	0	0	0	0	0	0	0	0	0	0	0	0	0	0	0	0	0	0	0	0	0	0	0	0	0	0	0	0	0	0	0	0	0	0	0
Companilactobacillus	0.00±0.00	0	0	0	0	0	0	0	0	0	0	0	0	0	0	0	0	0	0	0	0	0	0	0	0	0	0	0	0	0	0	0	0	0	0	0	0	0	0	0	0	0	0	0	0	0	0	0	0
Cloacibacterium	0.00±0.00	0	0	0	0	0	0	0	0	0	0	0	0	0	0	0	0	0	0	0	0	0	0	0	0	0	0	0	0	0	0	0	0	0	0	0	0	0	0	0	0	0	0	0	0	0	0	0	0
Brachybacterium	0.00±0.00	0	0	0	0	0	0	0	0	0	0	0	0	0	0	0	0	0	0	0	0	0	0	0	0	0	0	0	0	0	0	0	0	0	0	0	0	0	0	0	0	0	0	0	0	0	0	0	0
Arenimonas	0.00±0.00	0	0	0	0	0	0	0	0	0	0	0	0	0	0	0	0	0	0	0	0	0	0	0	0	0	0	0	0	0	0	0	0	0	0	0	0	0	0	0	0	0	0	0	0	0	0	0	0
Arenibacter	0.00±0.00	0	0	0	0	0	0	0	0	0	0	0	0	0	0	0	0	0	0	0	0	0	0	0	0	0	0	0	0	0	0	0	0	0	0	0	0	0	0	0	0	0	0	0	0	0	0	0	0
Aquincola	0.00±0.00	0	0	0	0	0	0	0	0	0	0	0	0	0	0	0	0	0	0	0	0	0	0	0	0	0	0	0	0	0	0	0	0	0	0	0	0	0	0	0	0	0	0	0	0	0	0	0	0
Bosea	0.00±0.00	0	0	0	0	0	0	0	0	0	0	0	0	0	0	0	0	0	0	0	0	0	0	0	0	0	0	0	0	0	0	0	0	0	0	0	0	0	0	0	0	0	0	0	0	0	0	0	0
Aureimonas	0.00±0.00	0	0	0	0	0	0	0	0	0	0	0	0	0	0	0	0	0	0	0	0	0	0	0	0	0	0	0	0	0	0	0	0	0	0	0	0	0	0	0	0	0	0	0	0	0	0	0	0
Lysinimonas	0.00±0.00	0	0	0	0	0	0	0	0	0	0	0	0	0	0	0	0	0	0	0	0	0	0	0	0	0	0	0	0	0	0	0	0	0	0	0	0	0	0	0	0	0	0	0	0	0	0	0	0
Massiliimalia	0.00±0.00	0	0	0	0	0	0	0	0	0	0	0	0	0	0	0	0	0	0	0	0	0	0	0	0	0	0	0	0	0	0	0	0	0	0	0	0	0	0	0	0	0	0	0	0	0	0	0	0
Methylobacillus	0.00±0.00	0	0	0	0	0	0	0	0	0	0	0	0	0	0	0	0	0	0	0	0	0	0	0	0	0	0	0	0	0	0	0	0	0	0	0	0	0	0	0	0	0	0	0	0	0	0	0	0
Metamycoplasma	0.00±0.00	0	0	0	0	0	0	0	0	0	0	0	0	0	0	0	0	0	0	0	0	0	0	0	0	0	0	0	0	0	0	0	0	0	0	0	0	0	0	0	0	0	0	0	0	0	0	0	0
Luteibacter	0.00±0.00	0	0	0	0	0	0	0	0	0	0	0	0	0	0	0	0	0	0	0	0	0	0	0	0	0	0	0	0	0	0	0	0	0	0	0	0	0	0	0	0	0	0	0	0	0	0	0	0
Legionella	0.00±0.00	0	0	0	0	0	0	0	0	0	0	0	0	0	0	0	0	0	0	0	0	0	0	0	0	0	0	0	0	0	0	0	0	0	0	0	0	0	0	0	0	0	0	0	0	0	0	0	0
Lentzea	0.00±0.00	0	0	0	0	0	0	0	0	0	0	0	0	0	0	0	0	0	0	0	0	0	0	0	0	0	0	0	0	0	0	0	0	0	0	0	0	0	0	0	0	0	0	0	0	0	0	0	0
Longibaculum	0.00±0.00	0	0	0	0	0	0	0	0	0	0	0	0	0	0	0	0	0	0	0	0	0	0	0	0	0	0	0	0	0	0	0	0	0	0	0	0	0	0	0	0	0	0	0	0	0	0	0	0
Liquorilactobacillus	0.00±0.00	0	0	0	0	0	0	0	0	0	0	0	0	0	0	0	0	0	0	0	0	0	0	0	0	0	0	0	0	0	0	0	0	0	0	0	0	0	0	0	0	0	0	0	0	0	0	0	0
Methylophilus	0.00±0.00	0	0	0	0	0	0	0	0	0	0	0	0	0	0	0	0	0	0	0	0	0	0	0	0	0	0	0	0	0	0	0	0	0	0	0	0	0	0	0	0	0	0	0	0	0	0	0	0
Paenalcaligenes	0.00±0.00	0	0	0	0	0	0	0	0	0	0	0	0	0	0	0	0	0	0	0	0	0	0	0	0	0	0	0	0	0	0	0	0	0	0	0	0	0	0	0	0	0	0	0	0	0	0	0	0
Ornithinimicrobium	0.00±0.00	0	0	0	0	0	0	0	0	0	0	0	0	0	0	0	0	0	0	0	0	0	0	0	0	0	0	0	0	0	0	0	0	0	0	0	0	0	0	0	0	0	0	0	0	0	0	0	0
Orbus	0.00±0.00	0	0	0	0	0	0	0	0	0	0	0	0	0	0	0	0	0	0	0	0	0	0	0	0	0	0	0	0	0	0	0	0	0	0	0	0	0	0	0	0	0	0	0	0	0	0	0	0
Paeniclostridium	0.00±0.00	0	0	0	0	0	0	0	0	0	0	0	0	0	0	0	0	0	0	0	0	0	0	0	0	0	0	0	0	0	0	0	0	0	0	0	0	0	0	0	0	0	0	0	0	0	0	0	0
Parasegetibacter	0.00±0.00	0	0	0	0	0	0	0	0	0	0	0	0	0	0	0	0	0	0	0	0	0	0	0	0	0	0	0	0	0	0	0	0	0	0	0	0	0	0	0	0	0	0	0	0	0	0	0	0
Papillibacter	0.00±0.00	0	0	0	0	0	0	0	0	0	0	0	0	0	0	0	0	0	0	0	0	0	0	0	0	0	0	0	0	0	0	0	0	0	0	0	0	0	0	0	0	0	0	0	0	0	0	0	0
Paeniglutamicibacter	0.00±0.00	0	0	0	0	0	0	0	0	0	0	0	0	0	0	0	0	0	0	0	0	0	0	0	0	0	0	0	0	0	0	0	0	0	0	0	0	0	0	0	0	0	0	0	0	0	0	0	0
Occallatibacter	0.00±0.00	0	0	0	0	0	0	0	0	0	0	0	0	0	0	0	0	0	0	0	0	0	0	0	0	0	0	0	0	0	0	0	0	0	0	0	0	0	0	0	0	0	0	0	0	0	0	0	0
Micrococcus	0.00±0.00	0	0	0	0	0	0	0	0	0	0	0	0	0	0	0	0	0	0	0	0	0	0	0	0	0	0	0	0	0	0	0	0	0	0	0	0	0	0	0	0	0	0	0	0	0	0	0	0
Microbacterium	0.00±0.00	0	0	0	0	0	0	0	0	0	0	0	0	0	0	0	0	0	0	0	0	0	0	0	0	0	0	0	0	0	0	0	0	0	0	0	0	0	0	0	0	0	0	0	0	0	0	0	0
Methylovirgula	0.00±0.00	0	0	0	0	0	0	0	0	0	0	0	0	0	0	0	0	0	0	0	0	0	0	0	0	0	0	0	0	0	0	0	0	0	0	0	0	0	0	0	0	0	0	0	0	0	0	0	0
Microvirga	0.00±0.00	0	0	0	0	0	0	0	0	0	0	0	0	0	0	0	0	0	0	0	0	0	0	0	0	0	0	0	0	0	0	0	0	0	0	0	0	0	0	0	0	0	0	0	0	0	0	0	0
Myroides	0.00±0.00	0	0	0	0	0	0	0	0	0	0	0	0	0	0	0	0	0	0	0	0	0	0	0	0	0	0	0	0	0	0	0	0	0	0	0	0	0	0	0	0	0	0	0	0	0	0	0	0
Morganella	0.00±0.00	0	0	0	0	0	0	0	0	0	0	0	0	0	0	0	0	0	0	0	0	0	0	0	0	0	0	0	0	0	0	0	0	0	0	0	0	0	0	0	0	0	0	0	0	0	0	0	0
Herbaspirillum	0.00±0.00	0	0	0	0	0	0	0	0	0	0	0	0	0	0	0	0	0	0	0	0	0	0	0	0	0	0	0	0	0	0	0	0	0	0	0	0	0	0	0	0	0	0	0	0	0	0	0	0
Halomonas	0.00±0.00	0	0	0	0	0	0	0	0	0	0	0	0	0	0	0	0	0	0	0	0	0	0	0	0	0	0	0	0	0	0	0	0	0	0	0	0	0	0	0	0	0	0	0	0	0	0	0	0
Herminiimonas	0.00±0.00	0	0	0	0	0	0	0	0	0	0	0	0	0	0	0	0	0	0	0	0	0	0	0	0	0	0	0	0	0	0	0	0	0	0	0	0	0	0	0	0	0	0	0	0	0	0	0	0
Hydrogenophaga	0.00±0.00	0	0	0	0	0	0	0	0	0	0	0	0	0	0	0	0	0	0	0	0	0	0	0	0	0	0	0	0	0	0	0	0	0	0	0	0	0	0	0	0	0	0	0	0	0	0	0	0
Hydrogeniiclostridium	0.00±0.00	0	0	0	0	0	0	0	0	0	0	0	0	0	0	0	0	0	0	0	0	0	0	0	0	0	0	0	0	0	0	0	0	0	0	0	0	0	0	0	0	0	0	0	0	0	0	0	0
Herpetosiphon	0.00±0.00	0	0	0	0	0	0	0	0	0	0	0	0	0	0	0	0	0	0	0	0	0	0	0	0	0	0	0	0	0	0	0	0	0	0	0	0	0	0	0	0	0	0	0	0	0	0	0	0
Granulicella	0.00±0.00	0	0	0	0	0	0	0	0	0	0	0	0	0	0	0	0	0	0	0	0	0	0	0	0	0	0	0	0	0	0	0	0	0	0	0	0	0	0	0	0	0	0	0	0	0	0	0	0
Georgfuchsia	0.00±0.00	0	0	0	0	0	0	0	0	0	0	0	0	0	0	0	0	0	0	0	0	0	0	0	0	0	0	0	0	0	0	0	0	0	0	0	0	0	0	0	0	0	0	0	0	0	0	0	0
Gemmobacter	0.00±0.00	0	0	0	0	0	0	0	0	0	0	0	0	0	0	0	0	0	0	0	0	0	0	0	0	0	0	0	0	0	0	0	0	0	0	0	0	0	0	0	0	0	0	0	0	0	0	0	0
Glutamicibacter	0.00±0.00	0	0	0	0	0	0	0	0	0	0	0	0	0	0	0	0	0	0	0	0	0	0	0	0	0	0	0	0	0	0	0	0	0	0	0	0	0	0	0	0	0	0	0	0	0	0	0	0
Gp4	0.00±0.00	0	0	0	0	0	0	0	0	0	0	0	0	0	0	0	0	0	0	0	0	0	0	0	0	0	0	0	0	0	0	0	0	0	0	0	0	0	0	0	0	0	0	0	0	0	0	0	0
Gp2	0.00±0.00	0	0	0	0	0	0	0	0	0	0	0	0	0	0	0	0	0	0	0	0	0	0	0	0	0	0	0	0	0	0	0	0	0	0	0	0	0	0	0	0	0	0	0	0	0	0	0	0
Gp1	0.00±0.00	0	0	0	0	0	0	0	0	0	0	0	0	0	0	0	0	0	0	0	0	0	0	0	0	0	0	0	0	0	0	0	0	0	0	0	0	0	0	0	0	0	0	0	0	0	0	0	0
Ileibacterium	0.00±0.00	0	0	0	0	0	0	0	0	0	0	0	0	0	0	0	0	0	0	0	0	0	0	0	0	0	0	0	0	0	0	0	0	0	0	0	0	0	0	0	0	0	0	0	0	0	0	0	0
Labilithrix	0.00±0.00	0	0	0	0	0	0	0	0	0	0	0	0	0	0	0	0	0	0	0	0	0	0	0	0	0	0	0	0	0	0	0	0	0	0	0	0	0	0	0	0	0	0	0	0	0	0	0	0
Kurthia	0.00±0.00	0	0	0	0	0	0	0	0	0	0	0	0	0	0	0	0	0	0	0	0	0	0	0	0	0	0	0	0	0	0	0	0	0	0	0	0	0	0	0	0	0	0	0	0	0	0	0	0
Kocuria	0.00±0.00	0	0	0	0	0	0	0	0	0	0	0	0	0	0	0	0	0	0	0	0	0	0	0	0	0	0	0	0	0	0	0	0	0	0	0	0	0	0	0	0	0	0	0	0	0	0	0	0
Klenkia	0.00±0.00	0	0	0	0	0	0	0	0	0	0	0	0	0	0	0	0	0	0	0	0	0	0	0	0	0	0	0	0	0	0	0	0	0	0	0	0	0	0	0	0	0	0	0	0	0	0	0	0
Jeotgalibaca	0.00±0.00	0	0	0	0	0	0	0	0	0	0	0	0	0	0	0	0	0	0	0	0	0	0	0	0	0	0	0	0	0	0	0	0	0	0	0	0	0	0	0	0	0	0	0	0	0	0	0	0
Janthinobacterium	0.00±0.00	0	0	0	0	0	0	0	0	0	0	0	0	0	0	0	0	0	0	0	0	0	0	0	0	0	0	0	0	0	0	0	0	0	0	0	0	0	0	0	0	0	0	0	0	0	0	0	0
Ilumatobacter	0.00±0.00	0	0	0	0	0	0	0	0	0	0	0	0	0	0	0	0	0	0	0	0	0	0	0	0	0	0	0	0	0	0	0	0	0	0	0	0	0	0	0	0	0	0	0	0	0	0	0	0
Jeotgalicoccus	0.00±0.00	0	0	0	0	0	0	0	0	0	0	0	0	0	0	0	0	0	0	0	0	0	0	0	0	0	0	0	0	0	0	0	0	0	0	0	0	0	0	0	0	0	0	0	0	0	0	0	0
Kineothrix	0.00±0.00	0	0	0	0	0	0	0	0	0	0	0	0	0	0	0	0	0	0	0	0	0	0	0	0	0	0	0	0	0	0	0	0	0	0	0	0	0	0	0	0	0	0	0	0	0	0	0	0
Kineococcus	0.00±0.00	0	0	0	0	0	0	0	0	0	0	0	0	0	0	0	0	0	0	0	0	0	0	0	0	0	0	0	0	0	0	0	0	0	0	0	0	0	0	0	0	0	0	0	0	0	0	0	0
Kibdelosporangium	0.00±0.00	0	0	0	0	0	0	0	0	0	0	0	0	0	0	0	0	0	0	0	0	0	0	0	0	0	0	0	0	0	0	0	0	0	0	0	0	0	0	0	0	0	0	0	0	0	0	0	0
(Unassigned)	24.33±15.26	21.25	16.5	9.65	18	10.5	9.65	33.6	17	49.1	37.6	20	18.5	26	11.3	40.7	10.3	8.69	68.1	23.2	9.35	38.6	7.28	8.91	13.4	28.3	24	37.8	46.2	16.6	37.2	32.8	20.7	16.3	50.3	2.45	19.2	24.6	30	4.75	21.5	10.2	37.9	18.9	23.5	4.45	50.7	5.57	53.5
[truncated: 17 more columns]
